# Supplementary material for: Sci-ModoM: a quantitative database of transcriptome-wide high-throughput RNA modification sites
Source: Nucleic Acids Res. 2024 Nov 5;53(D1):D310–7. doi: 10.1093/nar/gkae972 (PMC11701610; doi:10.1093/nar/gkae972)
Supplement: gkae972_Supplemental_Files [file gkae972_supplemental_files.zip]

Archive with 8 entries (8 files):
- IGF2BP1_HepG2_GRCh38_reformat.bed
- IGF2BP3_HepG2_GRCh38_reformat.bed
- scimodom_browse_2024-08-13T090757.xlsx
- sorted_eTAM1.bed
- sorted_GLORI1.bed
- sorted_m6A-SAC.bed
- sorted_MePme1.bed
- supplementary_material.pdf
