# Supplementary material for: Sci-ModoM: a quantitative database of transcriptome-wide high-throughput RNA modification sites
Source: Nucleic Acids Res. 2024 Nov 5;53(D1):D310–7. doi: 10.1093/nar/gkae972 (PMC11701610; doi:10.1093/nar/gkae972)
Supplement: gkae972_Supplemental_Files [file gkae972_supplemental_files.zip › IGF2BP1_HepG2_GRCh38_reformat.bed]

1	629894	629960	IGF2BP1_HepG2_GRCh38	6	+
1	1052283	1052317	IGF2BP1_HepG2_GRCh38	3	+
1	1052384	1052448	IGF2BP1_HepG2_GRCh38	6	+
1	1052558	1052608	IGF2BP1_HepG2_GRCh38	9	+
1	1052608	1052670	IGF2BP1_HepG2_GRCh38	15	+
1	1052713	1052768	IGF2BP1_HepG2_GRCh38	5	+
1	1052805	1052859	IGF2BP1_HepG2_GRCh38	3	+
1	1052859	1052914	IGF2BP1_HepG2_GRCh38	6	+
1	1053025	1053098	IGF2BP1_HepG2_GRCh38	5	+
1	1223088	1223145	IGF2BP1_HepG2_GRCh38	3	-
1	1340840	1340900	IGF2BP1_HepG2_GRCh38	4	-
1	1340996	1341074	IGF2BP1_HepG2_GRCh38	3	-
1	1341099	1341154	IGF2BP1_HepG2_GRCh38	3	-
1	1785836	1785907	IGF2BP1_HepG2_GRCh38	3	-
1	1786903	1786991	IGF2BP1_HepG2_GRCh38	6	-
1	2230992	2231059	IGF2BP1_HepG2_GRCh38	6	+
1	2270235	2270339	IGF2BP1_HepG2_GRCh38	5	+
1	2271027	2271089	IGF2BP1_HepG2_GRCh38	3	+
1	2299184	2299238	IGF2BP1_HepG2_GRCh38	3	+
1	2306971	2307025	IGF2BP1_HepG2_GRCh38	10	+
1	2307356	2307414	IGF2BP1_HepG2_GRCh38	7	+
1	2308867	2308896	IGF2BP1_HepG2_GRCh38	7	+
1	2591266	2591326	IGF2BP1_HepG2_GRCh38	3	+
1	3322038	3322101	IGF2BP1_HepG2_GRCh38	4	+
1	3470486	3470581	IGF2BP1_HepG2_GRCh38	4	+
1	3470698	3470772	IGF2BP1_HepG2_GRCh38	8	+
1	3470825	3470879	IGF2BP1_HepG2_GRCh38	3	+
1	3470879	3470951	IGF2BP1_HepG2_GRCh38	3	+
1	3470951	3471066	IGF2BP1_HepG2_GRCh38	12	+
1	3510911	3510976	IGF2BP1_HepG2_GRCh38	4	-
1	6224278	6224341	IGF2BP1_HepG2_GRCh38	3	-
1	6224685	6224751	IGF2BP1_HepG2_GRCh38	10	-
1	6224761	6224847	IGF2BP1_HepG2_GRCh38	6	-
1	8012058	8012142	IGF2BP1_HepG2_GRCh38	5	-
1	8012522	8012577	IGF2BP1_HepG2_GRCh38	7	-
1	8013505	8013583	IGF2BP1_HepG2_GRCh38	16	-
1	8354684	8354763	IGF2BP1_HepG2_GRCh38	3	-
1	8356218	8356246	IGF2BP1_HepG2_GRCh38	4	-
1	8358654	8358714	IGF2BP1_HepG2_GRCh38	4	-
1	8553266	8553359	IGF2BP1_HepG2_GRCh38	3	-
1	8601586	8601688	IGF2BP1_HepG2_GRCh38	4	-
1	9267130	9267204	IGF2BP1_HepG2_GRCh38	6	+
1	9267424	9267478	IGF2BP1_HepG2_GRCh38	3	+
1	9267534	9267615	IGF2BP1_HepG2_GRCh38	5	+
1	9295221	9295286	IGF2BP1_HepG2_GRCh38	3	+
1	9729102	9729133	IGF2BP1_HepG2_GRCh38	4	-
1	9729133	9729160	IGF2BP1_HepG2_GRCh38	5	-
1	9729172	9729241	IGF2BP1_HepG2_GRCh38	7	-
1	9729324	9729341	IGF2BP1_HepG2_GRCh38	4	-
1	9729341	9729372	IGF2BP1_HepG2_GRCh38	7	-
1	9729372	9729410	IGF2BP1_HepG2_GRCh38	4	-
1	9729846	9729911	IGF2BP1_HepG2_GRCh38	4	-
1	11285903	11285989	IGF2BP1_HepG2_GRCh38	5	+
1	11974839	11974942	IGF2BP1_HepG2_GRCh38	21	+
1	11974942	11975039	IGF2BP1_HepG2_GRCh38	11	+
1	12567957	12568037	IGF2BP1_HepG2_GRCh38	7	-
1	12582738	12582792	IGF2BP1_HepG2_GRCh38	4	-
1	12582796	12582844	IGF2BP1_HepG2_GRCh38	3	-
1	12583509	12583564	IGF2BP1_HepG2_GRCh38	3	-
1	15935223	15935285	IGF2BP1_HepG2_GRCh38	8	+
1	15935403	15935535	IGF2BP1_HepG2_GRCh38	7	+
1	15935556	15935606	IGF2BP1_HepG2_GRCh38	5	+
1	15936206	15936266	IGF2BP1_HepG2_GRCh38	4	+
1	15937196	15937287	IGF2BP1_HepG2_GRCh38	6	+
1	17588915	17588961	IGF2BP1_HepG2_GRCh38	3	+
1	20482569	20482613	IGF2BP1_HepG2_GRCh38	3	-
1	20650779	20650841	IGF2BP1_HepG2_GRCh38	3	-
1	20651115	20651184	IGF2BP1_HepG2_GRCh38	3	-
1	20973042	20973098	IGF2BP1_HepG2_GRCh38	3	-
1	20981092	20981224	IGF2BP1_HepG2_GRCh38	9	-
1	21219656	21219780	IGF2BP1_HepG2_GRCh38	4	-
1	23392537	23392675	IGF2BP1_HepG2_GRCh38	4	-
1	23694712	23694749	IGF2BP1_HepG2_GRCh38	6	+
1	23694749	23694757	IGF2BP1_HepG2_GRCh38	5	+
1	24655041	24655111	IGF2BP1_HepG2_GRCh38	3	+
1	25361607	25361673	IGF2BP1_HepG2_GRCh38	4	+
1	25816766	25816821	IGF2BP1_HepG2_GRCh38	3	+
1	25862949	25863054	IGF2BP1_HepG2_GRCh38	3	-
1	26731225	26731292	IGF2BP1_HepG2_GRCh38	10	+
1	26731292	26731313	IGF2BP1_HepG2_GRCh38	7	+
1	26731313	26731348	IGF2BP1_HepG2_GRCh38	10	+
1	26731348	26731367	IGF2BP1_HepG2_GRCh38	16	+
1	26731367	26731495	IGF2BP1_HepG2_GRCh38	21	+
1	26761065	26761096	IGF2BP1_HepG2_GRCh38	4	+
1	26761384	26761421	IGF2BP1_HepG2_GRCh38	4	+
1	26773672	26773717	IGF2BP1_HepG2_GRCh38	3	+
1	26773825	26773899	IGF2BP1_HepG2_GRCh38	8	+
1	26774531	26774583	IGF2BP1_HepG2_GRCh38	3	+
1	26848620	26848674	IGF2BP1_HepG2_GRCh38	3	+
1	28200600	28200686	IGF2BP1_HepG2_GRCh38	3	-
1	28280992	28281099	IGF2BP1_HepG2_GRCh38	4	+
1	28466610	28466683	IGF2BP1_HepG2_GRCh38	6	+
1	29237480	29237549	IGF2BP1_HepG2_GRCh38	4	+
1	30966052	30966132	IGF2BP1_HepG2_GRCh38	4	-
1	31429030	31429069	IGF2BP1_HepG2_GRCh38	3	+
1	31906782	31906807	IGF2BP1_HepG2_GRCh38	4	-
1	31919008	31919106	IGF2BP1_HepG2_GRCh38	3	-
1	32773905	32773952	IGF2BP1_HepG2_GRCh38	3	+
1	33010254	33010315	IGF2BP1_HepG2_GRCh38	4	-
1	33294935	33295001	IGF2BP1_HepG2_GRCh38	3	+
1	33330083	33330196	IGF2BP1_HepG2_GRCh38	5	-
1	35387020	35387216	IGF2BP1_HepG2_GRCh38	4	+
1	36467830	36467925	IGF2BP1_HepG2_GRCh38	3	-
1	39485792	39485847	IGF2BP1_HepG2_GRCh38	3	+
1	40073001	40073088	IGF2BP1_HepG2_GRCh38	4	-
1	40073455	40073517	IGF2BP1_HepG2_GRCh38	6	-
1	40073642	40073691	IGF2BP1_HepG2_GRCh38	5	-
1	40073731	40073788	IGF2BP1_HepG2_GRCh38	5	-
1	40073940	40073997	IGF2BP1_HepG2_GRCh38	8	-
1	41037401	41037459	IGF2BP1_HepG2_GRCh38	5	-
1	41070594	41070721	IGF2BP1_HepG2_GRCh38	7	-
1	42181915	42181988	IGF2BP1_HepG2_GRCh38	5	-
1	42191620	42191692	IGF2BP1_HepG2_GRCh38	3	-
1	42926193	42926236	IGF2BP1_HepG2_GRCh38	16	-
1	42926400	42926478	IGF2BP1_HepG2_GRCh38	22	-
1	42926506	42926555	IGF2BP1_HepG2_GRCh38	19	-
1	42926555	42926561	IGF2BP1_HepG2_GRCh38	15	-
1	42926561	42926584	IGF2BP1_HepG2_GRCh38	26	-
1	42926586	42926610	IGF2BP1_HepG2_GRCh38	21	-
1	42926621	42926651	IGF2BP1_HepG2_GRCh38	18	-
1	42926651	42926675	IGF2BP1_HepG2_GRCh38	19	-
1	42926675	42926734	IGF2BP1_HepG2_GRCh38	15	-
1	43559341	43559393	IGF2BP1_HepG2_GRCh38	4	+
1	43559573	43559663	IGF2BP1_HepG2_GRCh38	8	+
1	43560435	43560514	IGF2BP1_HepG2_GRCh38	7	+
1	43593405	43593483	IGF2BP1_HepG2_GRCh38	3	+
1	43593511	43593569	IGF2BP1_HepG2_GRCh38	4	+
1	43597437	43597486	IGF2BP1_HepG2_GRCh38	3	+
1	43622006	43622152	IGF2BP1_HepG2_GRCh38	11	+
1	43622954	43623002	IGF2BP1_HepG2_GRCh38	3	+
1	43623241	43623313	IGF2BP1_HepG2_GRCh38	7	+
1	43623335	43623395	IGF2BP1_HepG2_GRCh38	9	+
1	45693376	45693443	IGF2BP1_HepG2_GRCh38	3	+
1	46034162	46034216	IGF2BP1_HepG2_GRCh38	3	+
1	51236804	51236880	IGF2BP1_HepG2_GRCh38	3	+
1	51761866	51761958	IGF2BP1_HepG2_GRCh38	5	+
1	51761958	51761972	IGF2BP1_HepG2_GRCh38	6	+
1	51765820	51765898	IGF2BP1_HepG2_GRCh38	7	+
1	51787899	51787985	IGF2BP1_HepG2_GRCh38	4	+
1	52020773	52020848	IGF2BP1_HepG2_GRCh38	5	-
1	52431166	52431240	IGF2BP1_HepG2_GRCh38	5	-
1	52431240	52431295	IGF2BP1_HepG2_GRCh38	3	-
1	54850115	54850139	IGF2BP1_HepG2_GRCh38	20	-
1	54850139	54850164	IGF2BP1_HepG2_GRCh38	22	-
1	54850454	54850501	IGF2BP1_HepG2_GRCh38	18	-
1	54850570	54850587	IGF2BP1_HepG2_GRCh38	16	-
1	54850587	54850644	IGF2BP1_HepG2_GRCh38	23	-
1	54850766	54850813	IGF2BP1_HepG2_GRCh38	25	-
1	54850827	54850880	IGF2BP1_HepG2_GRCh38	27	-
1	54850972	54850999	IGF2BP1_HepG2_GRCh38	21	-
1	54850999	54851013	IGF2BP1_HepG2_GRCh38	18	-
1	54851050	54851078	IGF2BP1_HepG2_GRCh38	36	-
1	54851078	54851100	IGF2BP1_HepG2_GRCh38	32	-
1	54851128	54851172	IGF2BP1_HepG2_GRCh38	22	-
1	54851274	54851339	IGF2BP1_HepG2_GRCh38	39	-
1	54851627	54851658	IGF2BP1_HepG2_GRCh38	26	-
1	54851658	54851691	IGF2BP1_HepG2_GRCh38	25	-
1	54852063	54852087	IGF2BP1_HepG2_GRCh38	25	-
1	54852087	54852129	IGF2BP1_HepG2_GRCh38	30	-
1	54852195	54852240	IGF2BP1_HepG2_GRCh38	14	-
1	56495929	56495993	IGF2BP1_HepG2_GRCh38	4	-
1	65230031	65230092	IGF2BP1_HepG2_GRCh38	3	+
1	84498395	84498482	IGF2BP1_HepG2_GRCh38	9	-
1	87072984	87073159	IGF2BP1_HepG2_GRCh38	3	+
1	87105060	87105128	IGF2BP1_HepG2_GRCh38	3	+
1	87106968	87107040	IGF2BP1_HepG2_GRCh38	5	+
1	87107085	87107137	IGF2BP1_HepG2_GRCh38	5	+
1	87107357	87107410	IGF2BP1_HepG2_GRCh38	4	+
1	87340056	87340121	IGF2BP1_HepG2_GRCh38	4	+
1	91680459	91680508	IGF2BP1_HepG2_GRCh38	9	-
1	91680508	91680527	IGF2BP1_HepG2_GRCh38	11	-
1	91680533	91680599	IGF2BP1_HepG2_GRCh38	10	-
1	91682598	91682661	IGF2BP1_HepG2_GRCh38	8	-
1	91683027	91683058	IGF2BP1_HepG2_GRCh38	3	-
1	91683063	91683112	IGF2BP1_HepG2_GRCh38	11	-
1	91683142	91683193	IGF2BP1_HepG2_GRCh38	3	-
1	91683518	91683551	IGF2BP1_HepG2_GRCh38	11	-
1	91683551	91683567	IGF2BP1_HepG2_GRCh38	16	-
1	91683567	91683578	IGF2BP1_HepG2_GRCh38	16	-
1	93152171	93152210	IGF2BP1_HepG2_GRCh38	3	-
1	93152210	93152244	IGF2BP1_HepG2_GRCh38	12	-
1	93152244	93152263	IGF2BP1_HepG2_GRCh38	8	-
1	93152634	93152684	IGF2BP1_HepG2_GRCh38	4	-
1	93152936	93152993	IGF2BP1_HepG2_GRCh38	7	-
1	109100253	109100258	IGF2BP1_HepG2_GRCh38	400	+
1	109100258	109100261	IGF2BP1_HepG2_GRCh38	400	+
1	109100261	109100267	IGF2BP1_HepG2_GRCh38	400	+
1	109100267	109100272	IGF2BP1_HepG2_GRCh38	400	+
1	109100272	109100276	IGF2BP1_HepG2_GRCh38	400	+
1	109100276	109100279	IGF2BP1_HepG2_GRCh38	400	+
1	109100279	109100293	IGF2BP1_HepG2_GRCh38	400	+
1	109100293	109100299	IGF2BP1_HepG2_GRCh38	400	+
1	109100299	109100304	IGF2BP1_HepG2_GRCh38	400	+
1	109100304	109100309	IGF2BP1_HepG2_GRCh38	400	+
1	109100309	109100315	IGF2BP1_HepG2_GRCh38	400	+
1	109100315	109100319	IGF2BP1_HepG2_GRCh38	400	+
1	109100319	109100331	IGF2BP1_HepG2_GRCh38	400	+
1	109100331	109100336	IGF2BP1_HepG2_GRCh38	400	+
1	109100336	109100340	IGF2BP1_HepG2_GRCh38	400	+
1	109100340	109100345	IGF2BP1_HepG2_GRCh38	400	+
1	109100345	109100348	IGF2BP1_HepG2_GRCh38	400	+
1	109100351	109100375	IGF2BP1_HepG2_GRCh38	400	+
1	109309967	109310018	IGF2BP1_HepG2_GRCh38	4	-
1	109310020	109310096	IGF2BP1_HepG2_GRCh38	8	-
1	109311508	109311620	IGF2BP1_HepG2_GRCh38	12	-
1	109311881	109311904	IGF2BP1_HepG2_GRCh38	3	-
1	109312076	109312136	IGF2BP1_HepG2_GRCh38	7	-
1	109312162	109312225	IGF2BP1_HepG2_GRCh38	5	-
1	112912940	112913059	IGF2BP1_HepG2_GRCh38	4	-
1	113968473	113968534	IGF2BP1_HepG2_GRCh38	7	+
1	113968534	113968626	IGF2BP1_HepG2_GRCh38	3	+
1	113977060	113977129	IGF2BP1_HepG2_GRCh38	3	+
1	114421482	114421579	IGF2BP1_HepG2_GRCh38	6	-
1	114718060	114718140	IGF2BP1_HepG2_GRCh38	7	-
1	114730293	114730379	IGF2BP1_HepG2_GRCh38	4	-
1	116390212	116390225	IGF2BP1_HepG2_GRCh38	4	+
1	116390333	116390379	IGF2BP1_HepG2_GRCh38	6	+
1	116393539	116393606	IGF2BP1_HepG2_GRCh38	12	+
1	116399013	116399084	IGF2BP1_HepG2_GRCh38	29	+
1	119913002	119913114	IGF2BP1_HepG2_GRCh38	3	-
1	119915607	119915658	IGF2BP1_HepG2_GRCh38	3	-
1	147186636	147186727	IGF2BP1_HepG2_GRCh38	3	-
1	150266308	150266354	IGF2BP1_HepG2_GRCh38	4	-
1	150574677	150574760	IGF2BP1_HepG2_GRCh38	3	-
1	150965594	150965612	IGF2BP1_HepG2_GRCh38	8	-
1	150965612	150965639	IGF2BP1_HepG2_GRCh38	11	-
1	150965818	150965829	IGF2BP1_HepG2_GRCh38	10	-
1	150965829	150965869	IGF2BP1_HepG2_GRCh38	19	-
1	150965885	150965922	IGF2BP1_HepG2_GRCh38	6	-
1	150965922	150965958	IGF2BP1_HepG2_GRCh38	8	-
1	150966062	150966135	IGF2BP1_HepG2_GRCh38	8	-
1	150966581	150966629	IGF2BP1_HepG2_GRCh38	17	-
1	150966755	150966788	IGF2BP1_HepG2_GRCh38	12	-
1	150966798	150966855	IGF2BP1_HepG2_GRCh38	9	-
1	150967073	150967083	IGF2BP1_HepG2_GRCh38	4	-
1	150967085	150967136	IGF2BP1_HepG2_GRCh38	14	-
1	150967136	150967179	IGF2BP1_HepG2_GRCh38	8	-
1	151428156	151428218	IGF2BP1_HepG2_GRCh38	6	-
1	151428218	151428335	IGF2BP1_HepG2_GRCh38	5	-
1	153949245	153949311	IGF2BP1_HepG2_GRCh38	4	-
1	153951334	153951426	IGF2BP1_HepG2_GRCh38	5	-
1	153991638	153991672	IGF2BP1_HepG2_GRCh38	7	+
1	153991672	153991676	IGF2BP1_HepG2_GRCh38	5	+
1	153992064	153992079	IGF2BP1_HepG2_GRCh38	5	+
1	154207535	154207598	IGF2BP1_HepG2_GRCh38	3	-
1	154255191	154255327	IGF2BP1_HepG2_GRCh38	11	+
1	154257109	154257182	IGF2BP1_HepG2_GRCh38	8	+
1	154257182	154257251	IGF2BP1_HepG2_GRCh38	5	+
1	154259962	154260028	IGF2BP1_HepG2_GRCh38	10	+
1	154260891	154261006	IGF2BP1_HepG2_GRCh38	4	+
1	154268885	154268954	IGF2BP1_HepG2_GRCh38	5	+
1	154349471	154349526	IGF2BP1_HepG2_GRCh38	7	+
1	154465188	154465340	IGF2BP1_HepG2_GRCh38	3	+
1	155169528	155169561	IGF2BP1_HepG2_GRCh38	3	-
1	155248262	155248304	IGF2BP1_HepG2_GRCh38	3	-
1	160358245	160358322	IGF2BP1_HepG2_GRCh38	4	+
1	160358758	160358829	IGF2BP1_HepG2_GRCh38	3	+
1	161171647	161171745	IGF2BP1_HepG2_GRCh38	4	-
1	167389586	167389717	IGF2BP1_HepG2_GRCh38	5	+
1	167790143	167790241	IGF2BP1_HepG2_GRCh38	5	+
1	169131632	169131684	IGF2BP1_HepG2_GRCh38	6	+
1	169132385	169132431	IGF2BP1_HepG2_GRCh38	6	+
1	169132568	169132631	IGF2BP1_HepG2_GRCh38	6	+
1	169132633	169132656	IGF2BP1_HepG2_GRCh38	9	+
1	169132656	169132688	IGF2BP1_HepG2_GRCh38	8	+
1	169540706	169540755	IGF2BP1_HepG2_GRCh38	15	-
1	169540755	169540803	IGF2BP1_HepG2_GRCh38	13	-
1	169540837	169540901	IGF2BP1_HepG2_GRCh38	7	-
1	169540901	169540941	IGF2BP1_HepG2_GRCh38	5	-
1	169540941	169540969	IGF2BP1_HepG2_GRCh38	5	-
1	169540969	169540993	IGF2BP1_HepG2_GRCh38	13	-
1	169540993	169541053	IGF2BP1_HepG2_GRCh38	23	-
1	169541053	169541098	IGF2BP1_HepG2_GRCh38	8	-
1	169541134	169541228	IGF2BP1_HepG2_GRCh38	12	-
1	169541241	169541290	IGF2BP1_HepG2_GRCh38	8	-
1	169541292	169541347	IGF2BP1_HepG2_GRCh38	8	-
1	169541347	169541371	IGF2BP1_HepG2_GRCh38	9	-
1	169541371	169541423	IGF2BP1_HepG2_GRCh38	13	-
1	169541443	169541545	IGF2BP1_HepG2_GRCh38	12	-
1	169541622	169541671	IGF2BP1_HepG2_GRCh38	7	-
1	169541704	169541721	IGF2BP1_HepG2_GRCh38	5	-
1	169542647	169542700	IGF2BP1_HepG2_GRCh38	7	-
1	171557438	171557494	IGF2BP1_HepG2_GRCh38	12	+
1	171557494	171557557	IGF2BP1_HepG2_GRCh38	8	+
1	171557610	171557666	IGF2BP1_HepG2_GRCh38	8	+
1	171557706	171557754	IGF2BP1_HepG2_GRCh38	18	+
1	171557754	171557789	IGF2BP1_HepG2_GRCh38	15	+
1	171571322	171571406	IGF2BP1_HepG2_GRCh38	4	+
1	171577487	171577572	IGF2BP1_HepG2_GRCh38	5	+
1	171577586	171577635	IGF2BP1_HepG2_GRCh38	5	+
1	171579393	171579466	IGF2BP1_HepG2_GRCh38	5	+
1	171579855	171579890	IGF2BP1_HepG2_GRCh38	5	+
1	171579890	171579911	IGF2BP1_HepG2_GRCh38	8	+
1	171579911	171579944	IGF2BP1_HepG2_GRCh38	4	+
1	171583987	171584117	IGF2BP1_HepG2_GRCh38	24	+
1	171584117	171584174	IGF2BP1_HepG2_GRCh38	4	+
1	171587093	171587156	IGF2BP1_HepG2_GRCh38	8	+
1	173961874	173961967	IGF2BP1_HepG2_GRCh38	3	-
1	180111927	180112018	IGF2BP1_HepG2_GRCh38	3	+
1	180884119	180884222	IGF2BP1_HepG2_GRCh38	5	+
1	182382983	182383047	IGF2BP1_HepG2_GRCh38	13	-
1	182383981	182384018	IGF2BP1_HepG2_GRCh38	3	-
1	182384018	182384072	IGF2BP1_HepG2_GRCh38	6	-
1	182384304	182384398	IGF2BP1_HepG2_GRCh38	7	-
1	182384528	182384585	IGF2BP1_HepG2_GRCh38	6	-
1	183142793	183142861	IGF2BP1_HepG2_GRCh38	4	+
1	183143032	183143085	IGF2BP1_HepG2_GRCh38	4	+
1	183143114	183143168	IGF2BP1_HepG2_GRCh38	4	+
1	183143953	183144005	IGF2BP1_HepG2_GRCh38	6	+
1	183544929	183544958	IGF2BP1_HepG2_GRCh38	3	+
1	183545039	183545119	IGF2BP1_HepG2_GRCh38	8	+
1	183545172	183545251	IGF2BP1_HepG2_GRCh38	7	+
1	183549872	183549924	IGF2BP1_HepG2_GRCh38	3	+
1	183550750	183550807	IGF2BP1_HepG2_GRCh38	6	+
1	183550807	183550843	IGF2BP1_HepG2_GRCh38	4	+
1	202941304	202941331	IGF2BP1_HepG2_GRCh38	9	-
1	202941331	202941361	IGF2BP1_HepG2_GRCh38	23	-
1	202941361	202941378	IGF2BP1_HepG2_GRCh38	19	-
1	202941378	202941429	IGF2BP1_HepG2_GRCh38	23	-
1	204404774	204404835	IGF2BP1_HepG2_GRCh38	3	-
1	205620191	205620246	IGF2BP1_HepG2_GRCh38	9	-
1	205620248	205620303	IGF2BP1_HepG2_GRCh38	8	-
1	205716969	205717035	IGF2BP1_HepG2_GRCh38	3	-
1	206732706	206732755	IGF2BP1_HepG2_GRCh38	5	+
1	214037656	214037715	IGF2BP1_HepG2_GRCh38	3	+
1	226994128	226994219	IGF2BP1_HepG2_GRCh38	3	-
1	230279587	230279643	IGF2BP1_HepG2_GRCh38	7	+
1	230280462	230280527	IGF2BP1_HepG2_GRCh38	7	+
1	230703069	230703090	IGF2BP1_HepG2_GRCh38	16	-
1	230703090	230703127	IGF2BP1_HepG2_GRCh38	20	-
1	231364346	231364449	IGF2BP1_HepG2_GRCh38	3	-
1	231370560	231370617	IGF2BP1_HepG2_GRCh38	3	-
1	234607608	234607664	IGF2BP1_HepG2_GRCh38	32	-
1	234607664	234607713	IGF2BP1_HepG2_GRCh38	36	-
1	235649774	235649878	IGF2BP1_HepG2_GRCh38	4	-
1	235976215	235976305	IGF2BP1_HepG2_GRCh38	18	-
1	235976586	235976596	IGF2BP1_HepG2_GRCh38	4	-
1	235976750	235976855	IGF2BP1_HepG2_GRCh38	19	-
1	235976855	235976941	IGF2BP1_HepG2_GRCh38	13	-
1	235976941	235976986	IGF2BP1_HepG2_GRCh38	7	-
1	235977568	235977597	IGF2BP1_HepG2_GRCh38	9	-
1	235977598	235977623	IGF2BP1_HepG2_GRCh38	14	-
1	235977623	235977685	IGF2BP1_HepG2_GRCh38	14	-
1	244863184	244863245	IGF2BP1_HepG2_GRCh38	5	-
1	244863262	244863365	IGF2BP1_HepG2_GRCh38	8	-
10	4979326	4979410	IGF2BP1_HepG2_GRCh38	4	+
10	5456104	5456194	IGF2BP1_HepG2_GRCh38	3	+
10	5742416	5742519	IGF2BP1_HepG2_GRCh38	3	+
10	7723065	7723157	IGF2BP1_HepG2_GRCh38	12	+
10	7723157	7723234	IGF2BP1_HepG2_GRCh38	8	+
10	7731815	7731851	IGF2BP1_HepG2_GRCh38	17	+
10	7731862	7731924	IGF2BP1_HepG2_GRCh38	50	+
10	7731924	7731950	IGF2BP1_HepG2_GRCh38	13	+
10	7734921	7734923	IGF2BP1_HepG2_GRCh38	8	+
10	7743145	7743153	IGF2BP1_HepG2_GRCh38	9	+
10	7744911	7744927	IGF2BP1_HepG2_GRCh38	15	+
10	7744927	7744948	IGF2BP1_HepG2_GRCh38	24	+
10	7744953	7744963	IGF2BP1_HepG2_GRCh38	25	+
10	7746592	7746594	IGF2BP1_HepG2_GRCh38	24	+
10	7746596	7746616	IGF2BP1_HepG2_GRCh38	25	+
10	7746696	7746704	IGF2BP1_HepG2_GRCh38	13	+
10	7749186	7749208	IGF2BP1_HepG2_GRCh38	10	+
10	15213611	15213661	IGF2BP1_HepG2_GRCh38	6	-
10	15213661	15213723	IGF2BP1_HepG2_GRCh38	7	-
10	17708859	17708951	IGF2BP1_HepG2_GRCh38	6	+
10	21740137	21740200	IGF2BP1_HepG2_GRCh38	6	+
10	22536437	22536541	IGF2BP1_HepG2_GRCh38	5	-
10	24607744	24607834	IGF2BP1_HepG2_GRCh38	3	-
10	27117575	27117664	IGF2BP1_HepG2_GRCh38	4	-
10	28583398	28583450	IGF2BP1_HepG2_GRCh38	4	+
10	28583450	28583506	IGF2BP1_HepG2_GRCh38	5	+
10	28595814	28595887	IGF2BP1_HepG2_GRCh38	8	+
10	28595887	28595974	IGF2BP1_HepG2_GRCh38	14	+
10	28608192	28608236	IGF2BP1_HepG2_GRCh38	10	+
10	28608236	28608306	IGF2BP1_HepG2_GRCh38	26	+
10	28608306	28608350	IGF2BP1_HepG2_GRCh38	7	+
10	28610771	28610821	IGF2BP1_HepG2_GRCh38	11	+
10	28611772	28611824	IGF2BP1_HepG2_GRCh38	11	+
10	28611836	28611924	IGF2BP1_HepG2_GRCh38	6	+
10	28614566	28614666	IGF2BP1_HepG2_GRCh38	9	+
10	28614666	28614686	IGF2BP1_HepG2_GRCh38	3	+
10	28616172	28616218	IGF2BP1_HepG2_GRCh38	4	+
10	28616244	28616318	IGF2BP1_HepG2_GRCh38	6	+
10	28681330	28681475	IGF2BP1_HepG2_GRCh38	4	+
10	31928126	31928233	IGF2BP1_HepG2_GRCh38	7	-
10	45456194	45456255	IGF2BP1_HepG2_GRCh38	6	-
10	46005377	46005438	IGF2BP1_HepG2_GRCh38	4	-
10	59790604	59790702	IGF2BP1_HepG2_GRCh38	4	-
10	59792904	59793083	IGF2BP1_HepG2_GRCh38	19	-
10	62091962	62092028	IGF2BP1_HepG2_GRCh38	7	+
10	63207973	63208067	IGF2BP1_HepG2_GRCh38	3	-
10	68736919	68737004	IGF2BP1_HepG2_GRCh38	5	+
10	68737844	68737891	IGF2BP1_HepG2_GRCh38	3	+
10	68740627	68740662	IGF2BP1_HepG2_GRCh38	3	+
10	68742401	68742503	IGF2BP1_HepG2_GRCh38	3	+
10	70419954	70420047	IGF2BP1_HepG2_GRCh38	5	+
10	70883620	70883692	IGF2BP1_HepG2_GRCh38	11	-
10	70883692	70883750	IGF2BP1_HepG2_GRCh38	3	-
10	72011087	72011221	IGF2BP1_HepG2_GRCh38	3	+
10	72060950	72061070	IGF2BP1_HepG2_GRCh38	3	-
10	73008009	73008131	IGF2BP1_HepG2_GRCh38	3	-
10	74118883	74118967	IGF2BP1_HepG2_GRCh38	4	+
10	74118967	74119009	IGF2BP1_HepG2_GRCh38	3	+
10	75728426	75728512	IGF2BP1_HepG2_GRCh38	4	+
10	79114538	79114600	IGF2BP1_HepG2_GRCh38	3	+
10	79221078	79221168	IGF2BP1_HepG2_GRCh38	10	+
10	79221276	79221349	IGF2BP1_HepG2_GRCh38	10	+
10	79307532	79307571	IGF2BP1_HepG2_GRCh38	4	+
10	79310922	79310933	IGF2BP1_HepG2_GRCh38	6	+
10	79310933	79310972	IGF2BP1_HepG2_GRCh38	17	+
10	79310972	79310993	IGF2BP1_HepG2_GRCh38	12	+
10	79312675	79312702	IGF2BP1_HepG2_GRCh38	4	+
10	79312808	79312833	IGF2BP1_HepG2_GRCh38	9	+
10	79312833	79312878	IGF2BP1_HepG2_GRCh38	12	+
10	79312898	79312959	IGF2BP1_HepG2_GRCh38	12	+
10	79312973	79313036	IGF2BP1_HepG2_GRCh38	6	+
10	79313141	79313188	IGF2BP1_HepG2_GRCh38	6	+
10	79313320	79313345	IGF2BP1_HepG2_GRCh38	4	+
10	79313766	79313831	IGF2BP1_HepG2_GRCh38	7	+
10	79313843	79313891	IGF2BP1_HepG2_GRCh38	4	+
10	79314071	79314097	IGF2BP1_HepG2_GRCh38	4	+
10	79314162	79314202	IGF2BP1_HepG2_GRCh38	5	+
10	79315462	79315567	IGF2BP1_HepG2_GRCh38	8	+
10	80518917	80519016	IGF2BP1_HepG2_GRCh38	19	+
10	80519174	80519203	IGF2BP1_HepG2_GRCh38	9	+
10	80519203	80519244	IGF2BP1_HepG2_GRCh38	8	+
10	87051351	87051391	IGF2BP1_HepG2_GRCh38	5	-
10	87051573	87051664	IGF2BP1_HepG2_GRCh38	7	-
10	89214038	89214095	IGF2BP1_HepG2_GRCh38	3	-
10	91227821	91227877	IGF2BP1_HepG2_GRCh38	3	+
10	93591893	93591943	IGF2BP1_HepG2_GRCh38	24	-
10	93591943	93591948	IGF2BP1_HepG2_GRCh38	14	-
10	95606686	95606707	IGF2BP1_HepG2_GRCh38	6	-
10	95643128	95643205	IGF2BP1_HepG2_GRCh38	6	-
10	96521550	96521593	IGF2BP1_HepG2_GRCh38	4	-
10	96521946	96522028	IGF2BP1_HepG2_GRCh38	6	-
10	96522167	96522263	IGF2BP1_HepG2_GRCh38	6	-
10	98248247	98248350	IGF2BP1_HepG2_GRCh38	3	-
10	100151076	100151150	IGF2BP1_HepG2_GRCh38	15	-
10	100151495	100151565	IGF2BP1_HepG2_GRCh38	13	-
10	100151630	100151689	IGF2BP1_HepG2_GRCh38	6	-
10	100151949	100152034	IGF2BP1_HepG2_GRCh38	5	-
10	100360826	100360870	IGF2BP1_HepG2_GRCh38	12	+
10	100361576	100361642	IGF2BP1_HepG2_GRCh38	12	+
10	100363181	100363225	IGF2BP1_HepG2_GRCh38	5	+
10	100363246	100363292	IGF2BP1_HepG2_GRCh38	10	+
10	100363395	100363443	IGF2BP1_HepG2_GRCh38	8	+
10	100363657	100363692	IGF2BP1_HepG2_GRCh38	9	+
10	100363896	100363928	IGF2BP1_HepG2_GRCh38	11	+
10	100984478	100984541	IGF2BP1_HepG2_GRCh38	8	+
10	100984635	100984682	IGF2BP1_HepG2_GRCh38	4	+
10	100984702	100984754	IGF2BP1_HepG2_GRCh38	3	+
10	100984882	100984935	IGF2BP1_HepG2_GRCh38	4	+
10	100984975	100985012	IGF2BP1_HepG2_GRCh38	4	+
10	100985226	100985277	IGF2BP1_HepG2_GRCh38	5	+
10	101829945	101830029	IGF2BP1_HepG2_GRCh38	5	-
10	101830551	101830623	IGF2BP1_HepG2_GRCh38	10	-
10	101830632	101830692	IGF2BP1_HepG2_GRCh38	7	-
10	101830717	101830746	IGF2BP1_HepG2_GRCh38	4	-
10	101830746	101830781	IGF2BP1_HepG2_GRCh38	7	-
10	101830781	101830820	IGF2BP1_HepG2_GRCh38	6	-
10	101830820	101830885	IGF2BP1_HepG2_GRCh38	11	-
10	101830885	101830940	IGF2BP1_HepG2_GRCh38	6	-
10	101830964	101831011	IGF2BP1_HepG2_GRCh38	4	-
10	101833579	101833656	IGF2BP1_HepG2_GRCh38	3	-
10	102657130	102657196	IGF2BP1_HepG2_GRCh38	11	+
10	102657196	102657270	IGF2BP1_HepG2_GRCh38	8	+
10	103594586	103594646	IGF2BP1_HepG2_GRCh38	4	-
10	103692695	103692761	IGF2BP1_HepG2_GRCh38	3	-
10	103718705	103718773	IGF2BP1_HepG2_GRCh38	3	-
10	112151623	112151700	IGF2BP1_HepG2_GRCh38	14	-
10	112152672	112152727	IGF2BP1_HepG2_GRCh38	3	-
10	112153297	112153356	IGF2BP1_HepG2_GRCh38	7	-
10	112159927	112160039	IGF2BP1_HepG2_GRCh38	13	-
10	112160650	112160696	IGF2BP1_HepG2_GRCh38	3	-
10	112161664	112161711	IGF2BP1_HepG2_GRCh38	3	-
10	112168882	112168953	IGF2BP1_HepG2_GRCh38	7	-
10	112172181	112172273	IGF2BP1_HepG2_GRCh38	10	-
10	113150996	113151117	IGF2BP1_HepG2_GRCh38	3	+
10	114433381	114433493	IGF2BP1_HepG2_GRCh38	6	-
10	114434257	114434338	IGF2BP1_HepG2_GRCh38	4	-
10	114451636	114451660	IGF2BP1_HepG2_GRCh38	4	-
10	114451660	114451672	IGF2BP1_HepG2_GRCh38	3	-
10	114465696	114465710	IGF2BP1_HepG2_GRCh38	4	-
10	117283810	117283838	IGF2BP1_HepG2_GRCh38	7	-
10	117283838	117283866	IGF2BP1_HepG2_GRCh38	6	-
10	117284934	117284999	IGF2BP1_HepG2_GRCh38	3	-
10	122429639	122429746	IGF2BP1_HepG2_GRCh38	6	+
10	124007880	124008001	IGF2BP1_HepG2_GRCh38	3	-
11	484758	484835	IGF2BP1_HepG2_GRCh38	3	+
11	497216	497277	IGF2BP1_HepG2_GRCh38	4	-
11	497598	497696	IGF2BP1_HepG2_GRCh38	4	-
11	6613488	6613532	IGF2BP1_HepG2_GRCh38	5	-
11	6613676	6613704	IGF2BP1_HepG2_GRCh38	5	-
11	6613704	6613755	IGF2BP1_HepG2_GRCh38	7	-
11	6613779	6613832	IGF2BP1_HepG2_GRCh38	8	-
11	6613873	6613946	IGF2BP1_HepG2_GRCh38	7	-
11	6614016	6614081	IGF2BP1_HepG2_GRCh38	6	-
11	6614111	6614138	IGF2BP1_HepG2_GRCh38	5	-
11	6614138	6614215	IGF2BP1_HepG2_GRCh38	17	-
11	6614226	6614232	IGF2BP1_HepG2_GRCh38	3	-
11	6614325	6614399	IGF2BP1_HepG2_GRCh38	8	-
11	6614415	6614482	IGF2BP1_HepG2_GRCh38	4	-
11	9437861	9437917	IGF2BP1_HepG2_GRCh38	3	+
11	10800164	10800251	IGF2BP1_HepG2_GRCh38	5	-
11	12938937	12939000	IGF2BP1_HepG2_GRCh38	4	+
11	18407510	18407585	IGF2BP1_HepG2_GRCh38	18	+
11	18407628	18407702	IGF2BP1_HepG2_GRCh38	5	+
11	18502512	18502562	IGF2BP1_HepG2_GRCh38	3	-
11	20118297	20118395	IGF2BP1_HepG2_GRCh38	4	+
11	20119446	20119513	IGF2BP1_HepG2_GRCh38	4	+
11	20119513	20119598	IGF2BP1_HepG2_GRCh38	3	+
11	27368002	27368069	IGF2BP1_HepG2_GRCh38	3	-
11	27368373	27368440	IGF2BP1_HepG2_GRCh38	3	-
11	32932092	32932152	IGF2BP1_HepG2_GRCh38	7	+
11	32932218	32932270	IGF2BP1_HepG2_GRCh38	3	+
11	32932490	32932664	IGF2BP1_HepG2_GRCh38	9	+
11	33353228	33353285	IGF2BP1_HepG2_GRCh38	3	+
11	33353285	33353350	IGF2BP1_HepG2_GRCh38	8	+
11	33353425	33353526	IGF2BP1_HepG2_GRCh38	6	+
11	34090530	34090592	IGF2BP1_HepG2_GRCh38	3	+
11	34090592	34090658	IGF2BP1_HepG2_GRCh38	3	+
11	34096476	34096565	IGF2BP1_HepG2_GRCh38	5	+
11	34097242	34097297	IGF2BP1_HepG2_GRCh38	4	+
11	34097710	34097763	IGF2BP1_HepG2_GRCh38	4	+
11	34099908	34099965	IGF2BP1_HepG2_GRCh38	5	+
11	35254841	35254894	IGF2BP1_HepG2_GRCh38	3	-
11	35258650	35258714	IGF2BP1_HepG2_GRCh38	3	-
11	45965444	45965478	IGF2BP1_HepG2_GRCh38	4	-
11	45965478	45965510	IGF2BP1_HepG2_GRCh38	4	-
11	45965510	45965581	IGF2BP1_HepG2_GRCh38	4	-
11	46677171	46677246	IGF2BP1_HepG2_GRCh38	4	-
11	57698922	57699052	IGF2BP1_HepG2_GRCh38	9	+
11	57740458	57740515	IGF2BP1_HepG2_GRCh38	5	+
11	59637197	59637318	IGF2BP1_HepG2_GRCh38	4	-
11	60850623	60850670	IGF2BP1_HepG2_GRCh38	3	+
11	60850744	60850822	IGF2BP1_HepG2_GRCh38	5	+
11	60850829	60850891	IGF2BP1_HepG2_GRCh38	6	+
11	61746231	61746300	IGF2BP1_HepG2_GRCh38	3	+
11	61770404	61770461	IGF2BP1_HepG2_GRCh38	3	+
11	61770461	61770522	IGF2BP1_HepG2_GRCh38	4	+
11	61781572	61781614	IGF2BP1_HepG2_GRCh38	3	+
11	61783870	61783924	IGF2BP1_HepG2_GRCh38	6	+
11	61785847	61785875	IGF2BP1_HepG2_GRCh38	5	+
11	61786060	61786127	IGF2BP1_HepG2_GRCh38	8	+
11	61786127	61786198	IGF2BP1_HepG2_GRCh38	7	+
11	61787033	61787103	IGF2BP1_HepG2_GRCh38	4	+
11	61802799	61802912	IGF2BP1_HepG2_GRCh38	5	-
11	61964887	61964891	IGF2BP1_HepG2_GRCh38	9	-
11	61964987	61965008	IGF2BP1_HepG2_GRCh38	10	-
11	61967312	61967324	IGF2BP1_HepG2_GRCh38	10	-
11	61967324	61967339	IGF2BP1_HepG2_GRCh38	13	-
11	61967339	61967354	IGF2BP1_HepG2_GRCh38	13	-
11	61967354	61967379	IGF2BP1_HepG2_GRCh38	12	-
11	61967453	61967474	IGF2BP1_HepG2_GRCh38	55	-
11	61967474	61967495	IGF2BP1_HepG2_GRCh38	400	-
11	61967495	61967507	IGF2BP1_HepG2_GRCh38	400	-
11	61967507	61967513	IGF2BP1_HepG2_GRCh38	60	-
11	61967513	61967520	IGF2BP1_HepG2_GRCh38	64	-
11	64143702	64143752	IGF2BP1_HepG2_GRCh38	5	-
11	64146462	64146529	IGF2BP1_HepG2_GRCh38	3	-
11	64146553	64146605	IGF2BP1_HepG2_GRCh38	3	-
11	64146605	64146682	IGF2BP1_HepG2_GRCh38	6	-
11	64146811	64146868	IGF2BP1_HepG2_GRCh38	4	-
11	64146898	64146952	IGF2BP1_HepG2_GRCh38	3	-
11	64306695	64306749	IGF2BP1_HepG2_GRCh38	3	+
11	64804071	64804121	IGF2BP1_HepG2_GRCh38	6	-
11	64804121	64804191	IGF2BP1_HepG2_GRCh38	4	-
11	65113558	65113595	IGF2BP1_HepG2_GRCh38	4	+
11	65114712	65114743	IGF2BP1_HepG2_GRCh38	4	+
11	65127592	65127705	IGF2BP1_HepG2_GRCh38	9	-
11	65127773	65127820	IGF2BP1_HepG2_GRCh38	3	-
11	65429464	65429540	IGF2BP1_HepG2_GRCh38	62	+
11	65444101	65444135	IGF2BP1_HepG2_GRCh38	400	+
11	65444135	65444152	IGF2BP1_HepG2_GRCh38	400	+
11	65444152	65444161	IGF2BP1_HepG2_GRCh38	400	+
11	65444169	65444207	IGF2BP1_HepG2_GRCh38	400	+
11	65444216	65444251	IGF2BP1_HepG2_GRCh38	400	+
11	65444251	65444297	IGF2BP1_HepG2_GRCh38	400	+
11	65444304	65444329	IGF2BP1_HepG2_GRCh38	47	+
11	65444329	65444343	IGF2BP1_HepG2_GRCh38	400	+
11	65444343	65444368	IGF2BP1_HepG2_GRCh38	400	+
11	65444368	65444377	IGF2BP1_HepG2_GRCh38	79	+
11	65444377	65444382	IGF2BP1_HepG2_GRCh38	62	+
11	65598091	65598196	IGF2BP1_HepG2_GRCh38	9	-
11	65598360	65598437	IGF2BP1_HepG2_GRCh38	3	-
11	65628854	65628946	IGF2BP1_HepG2_GRCh38	7	+
11	68262400	68262509	IGF2BP1_HepG2_GRCh38	4	-
11	68331910	68332009	IGF2BP1_HepG2_GRCh38	4	+
11	68350863	68350924	IGF2BP1_HepG2_GRCh38	3	+
11	68413802	68413852	IGF2BP1_HepG2_GRCh38	3	+
11	68421829	68421893	IGF2BP1_HepG2_GRCh38	4	+
11	69083776	69083863	IGF2BP1_HepG2_GRCh38	3	+
11	69653507	69653574	IGF2BP1_HepG2_GRCh38	4	+
11	69654037	69654059	IGF2BP1_HepG2_GRCh38	3	+
11	69654059	69654083	IGF2BP1_HepG2_GRCh38	3	+
11	70535428	70535503	IGF2BP1_HepG2_GRCh38	3	-
11	70574952	70575010	IGF2BP1_HepG2_GRCh38	4	-
11	70585868	70585929	IGF2BP1_HepG2_GRCh38	4	-
11	70658093	70658144	IGF2BP1_HepG2_GRCh38	3	-
11	70658164	70658227	IGF2BP1_HepG2_GRCh38	9	-
11	70764186	70764240	IGF2BP1_HepG2_GRCh38	3	-
11	70776735	70776807	IGF2BP1_HepG2_GRCh38	4	-
11	70776974	70777026	IGF2BP1_HepG2_GRCh38	4	-
11	70777462	70777515	IGF2BP1_HepG2_GRCh38	3	-
11	71251729	71251804	IGF2BP1_HepG2_GRCh38	3	-
11	73411419	73411498	IGF2BP1_HepG2_GRCh38	3	-
11	73661864	73661977	IGF2BP1_HepG2_GRCh38	4	+
11	73677400	73677498	IGF2BP1_HepG2_GRCh38	8	-
11	74253684	74253729	IGF2BP1_HepG2_GRCh38	3	+
11	74254163	74254240	IGF2BP1_HepG2_GRCh38	5	+
11	75441190	75441258	IGF2BP1_HepG2_GRCh38	3	-
11	75572458	75572503	IGF2BP1_HepG2_GRCh38	6	+
11	75572503	75572573	IGF2BP1_HepG2_GRCh38	7	+
11	76796099	76796183	IGF2BP1_HepG2_GRCh38	4	+
11	77616522	77616618	IGF2BP1_HepG2_GRCh38	8	-
11	82900243	82900371	IGF2BP1_HepG2_GRCh38	5	-
11	85996825	85996887	IGF2BP1_HepG2_GRCh38	3	-
11	86946246	86946303	IGF2BP1_HepG2_GRCh38	5	-
11	86949609	86949660	IGF2BP1_HepG2_GRCh38	6	-
11	88293896	88293990	IGF2BP1_HepG2_GRCh38	3	-
11	93721660	93721699	IGF2BP1_HepG2_GRCh38	13	+
11	93721699	93721718	IGF2BP1_HepG2_GRCh38	10	+
11	96092216	96092296	IGF2BP1_HepG2_GRCh38	4	-
11	102397264	102397271	IGF2BP1_HepG2_GRCh38	4	-
11	102397351	102397362	IGF2BP1_HepG2_GRCh38	7	-
11	102397362	102397398	IGF2BP1_HepG2_GRCh38	16	-
11	102397398	102397409	IGF2BP1_HepG2_GRCh38	5	-
11	102397431	102397458	IGF2BP1_HepG2_GRCh38	6	-
11	102398543	102398602	IGF2BP1_HepG2_GRCh38	43	-
11	102401676	102401692	IGF2BP1_HepG2_GRCh38	7	-
11	102401915	102402020	IGF2BP1_HepG2_GRCh38	28	-
11	102402020	102402041	IGF2BP1_HepG2_GRCh38	12	-
11	102402041	102402073	IGF2BP1_HepG2_GRCh38	30	-
11	102402073	102402186	IGF2BP1_HepG2_GRCh38	45	-
11	102402186	102402206	IGF2BP1_HepG2_GRCh38	9	-
11	102448811	102448828	IGF2BP1_HepG2_GRCh38	6	-
11	115174363	115174416	IGF2BP1_HepG2_GRCh38	3	-
11	115174986	115175080	IGF2BP1_HepG2_GRCh38	7	-
11	117163806	117163893	IGF2BP1_HepG2_GRCh38	3	+
11	118505508	118505547	IGF2BP1_HepG2_GRCh38	3	+
11	118505667	118505712	IGF2BP1_HepG2_GRCh38	3	+
11	118505787	118505836	IGF2BP1_HepG2_GRCh38	6	+
11	118525411	118525464	IGF2BP1_HepG2_GRCh38	3	+
11	118600826	118600897	IGF2BP1_HepG2_GRCh38	13	+
11	118601933	118602035	IGF2BP1_HepG2_GRCh38	15	+
11	118602037	118602089	IGF2BP1_HepG2_GRCh38	8	+
11	118602170	118602248	IGF2BP1_HepG2_GRCh38	6	+
11	118899968	118900045	IGF2BP1_HepG2_GRCh38	4	-
11	119096598	119096675	IGF2BP1_HepG2_GRCh38	4	-
11	119096675	119096751	IGF2BP1_HepG2_GRCh38	3	-
11	119337039	119337115	IGF2BP1_HepG2_GRCh38	5	+
11	119337177	119337239	IGF2BP1_HepG2_GRCh38	3	+
11	120229512	120229618	IGF2BP1_HepG2_GRCh38	12	+
11	120229677	120229735	IGF2BP1_HepG2_GRCh38	11	+
11	120229735	120229797	IGF2BP1_HepG2_GRCh38	4	+
11	121630405	121630462	IGF2BP1_HepG2_GRCh38	5	+
11	121631684	121631772	IGF2BP1_HepG2_GRCh38	3	+
11	125584448	125584525	IGF2BP1_HepG2_GRCh38	3	+
11	125606327	125606425	IGF2BP1_HepG2_GRCh38	4	+
11	125613045	125613125	IGF2BP1_HepG2_GRCh38	4	+
11	126263447	126263489	IGF2BP1_HepG2_GRCh38	7	-
11	126263633	126263686	IGF2BP1_HepG2_GRCh38	27	-
11	126263686	126263723	IGF2BP1_HepG2_GRCh38	18	-
11	126263757	126263793	IGF2BP1_HepG2_GRCh38	15	-
11	126276314	126276371	IGF2BP1_HepG2_GRCh38	6	+
11	130143424	130143495	IGF2BP1_HepG2_GRCh38	6	+
11	130144224	130144299	IGF2BP1_HepG2_GRCh38	19	+
12	862084	862149	IGF2BP1_HepG2_GRCh38	6	+
12	862149	862234	IGF2BP1_HepG2_GRCh38	9	+
12	862237	862270	IGF2BP1_HepG2_GRCh38	3	+
12	871332	871348	IGF2BP1_HepG2_GRCh38	3	+
12	878210	878272	IGF2BP1_HepG2_GRCh38	6	+
12	878272	878334	IGF2BP1_HepG2_GRCh38	4	+
12	881692	881786	IGF2BP1_HepG2_GRCh38	6	+
12	884659	884707	IGF2BP1_HepG2_GRCh38	5	+
12	884829	884901	IGF2BP1_HepG2_GRCh38	10	+
12	884923	884981	IGF2BP1_HepG2_GRCh38	9	+
12	885071	885097	IGF2BP1_HepG2_GRCh38	8	+
12	885097	885134	IGF2BP1_HepG2_GRCh38	9	+
12	885169	885218	IGF2BP1_HepG2_GRCh38	7	+
12	885504	885527	IGF2BP1_HepG2_GRCh38	3	+
12	885551	885591	IGF2BP1_HepG2_GRCh38	4	+
12	885624	885656	IGF2BP1_HepG2_GRCh38	4	+
12	885656	885726	IGF2BP1_HepG2_GRCh38	7	+
12	885870	885904	IGF2BP1_HepG2_GRCh38	4	+
12	900602	900639	IGF2BP1_HepG2_GRCh38	4	+
12	900639	900671	IGF2BP1_HepG2_GRCh38	11	+
12	907846	907866	IGF2BP1_HepG2_GRCh38	8	+
12	907866	907890	IGF2BP1_HepG2_GRCh38	7	+
12	908754	908800	IGF2BP1_HepG2_GRCh38	3	+
12	909147	909231	IGF2BP1_HepG2_GRCh38	3	+
12	1780582	1780638	IGF2BP1_HepG2_GRCh38	4	+
12	1788093	1788199	IGF2BP1_HepG2_GRCh38	3	+
12	6936630	6936746	IGF2BP1_HepG2_GRCh38	20	+
12	6936803	6936867	IGF2BP1_HepG2_GRCh38	9	+
12	6968568	6968595	IGF2BP1_HepG2_GRCh38	3	-
12	6982675	6982739	IGF2BP1_HepG2_GRCh38	4	-
12	7096133	7096270	IGF2BP1_HepG2_GRCh38	4	-
12	7158064	7158134	IGF2BP1_HepG2_GRCh38	3	+
12	7921241	7921298	IGF2BP1_HepG2_GRCh38	4	-
12	9070535	9070571	IGF2BP1_HepG2_GRCh38	38	-
12	9070571	9070577	IGF2BP1_HepG2_GRCh38	38	-
12	9072366	9072411	IGF2BP1_HepG2_GRCh38	50	-
12	9072411	9072434	IGF2BP1_HepG2_GRCh38	29	-
12	9072691	9072716	IGF2BP1_HepG2_GRCh38	30	-
12	9072777	9072821	IGF2BP1_HepG2_GRCh38	38	-
12	9076830	9076854	IGF2BP1_HepG2_GRCh38	26	-
12	9076883	9076890	IGF2BP1_HepG2_GRCh38	36	-
12	9076890	9076899	IGF2BP1_HepG2_GRCh38	41	-
12	9076899	9076913	IGF2BP1_HepG2_GRCh38	49	-
12	9076913	9076928	IGF2BP1_HepG2_GRCh38	33	-
12	9076928	9076936	IGF2BP1_HepG2_GRCh38	32	-
12	9077345	9077386	IGF2BP1_HepG2_GRCh38	36	-
12	9077725	9077777	IGF2BP1_HepG2_GRCh38	54	-
12	9077848	9077857	IGF2BP1_HepG2_GRCh38	35	-
12	9079243	9079245	IGF2BP1_HepG2_GRCh38	42	-
12	9079245	9079272	IGF2BP1_HepG2_GRCh38	70	-
12	9079272	9079292	IGF2BP1_HepG2_GRCh38	62	-
12	9079292	9079302	IGF2BP1_HepG2_GRCh38	40	-
12	9079302	9079331	IGF2BP1_HepG2_GRCh38	400	-
12	9079638	9079650	IGF2BP1_HepG2_GRCh38	400	-
12	9079650	9079687	IGF2BP1_HepG2_GRCh38	400	-
12	9079687	9079698	IGF2BP1_HepG2_GRCh38	49	-
12	9079721	9079764	IGF2BP1_HepG2_GRCh38	42	-
12	9090362	9090387	IGF2BP1_HepG2_GRCh38	34	-
12	9090387	9090408	IGF2BP1_HepG2_GRCh38	38	-
12	9090414	9090438	IGF2BP1_HepG2_GRCh38	37	-
12	9090438	9090458	IGF2BP1_HepG2_GRCh38	71	-
12	9090458	9090482	IGF2BP1_HepG2_GRCh38	66	-
12	9091200	9091217	IGF2BP1_HepG2_GRCh38	45	-
12	9091217	9091244	IGF2BP1_HepG2_GRCh38	33	-
12	9091244	9091266	IGF2BP1_HepG2_GRCh38	36	-
12	9095051	9095075	IGF2BP1_HepG2_GRCh38	37	-
12	9095075	9095084	IGF2BP1_HepG2_GRCh38	35	-
12	9095538	9095546	IGF2BP1_HepG2_GRCh38	36	-
12	9095641	9095645	IGF2BP1_HepG2_GRCh38	18	-
12	9098633	9098669	IGF2BP1_HepG2_GRCh38	55	-
12	9099406	9099445	IGF2BP1_HepG2_GRCh38	38	-
12	9101450	9101498	IGF2BP1_HepG2_GRCh38	58	-
12	9101609	9101651	IGF2BP1_HepG2_GRCh38	35	-
12	9104270	9104321	IGF2BP1_HepG2_GRCh38	64	-
12	9104373	9104390	IGF2BP1_HepG2_GRCh38	26	-
12	9106235	9106244	IGF2BP1_HepG2_GRCh38	24	-
12	9106297	9106325	IGF2BP1_HepG2_GRCh38	24	-
12	9106337	9106341	IGF2BP1_HepG2_GRCh38	21	-
12	9106490	9106511	IGF2BP1_HepG2_GRCh38	21	-
12	9113466	9113508	IGF2BP1_HepG2_GRCh38	77	-
12	9113508	9113528	IGF2BP1_HepG2_GRCh38	56	-
12	9113528	9113543	IGF2BP1_HepG2_GRCh38	400	-
12	9115763	9115765	IGF2BP1_HepG2_GRCh38	400	-
12	9115765	9115775	IGF2BP1_HepG2_GRCh38	400	-
12	9115788	9115805	IGF2BP1_HepG2_GRCh38	400	-
12	12121347	12121421	IGF2BP1_HepG2_GRCh38	9	-
12	12124595	12124659	IGF2BP1_HepG2_GRCh38	5	-
12	12330411	12330467	IGF2BP1_HepG2_GRCh38	9	-
12	12330504	12330558	IGF2BP1_HepG2_GRCh38	4	-
12	24947125	24947182	IGF2BP1_HepG2_GRCh38	5	-
12	26337684	26337729	IGF2BP1_HepG2_GRCh38	5	-
12	26338039	26338095	IGF2BP1_HepG2_GRCh38	3	-
12	26974061	26974217	IGF2BP1_HepG2_GRCh38	5	-
12	26999591	26999677	IGF2BP1_HepG2_GRCh38	3	-
12	45401870	45401967	IGF2BP1_HepG2_GRCh38	5	+
12	45421102	45421217	IGF2BP1_HepG2_GRCh38	11	+
12	45421217	45421267	IGF2BP1_HepG2_GRCh38	3	+
12	45429989	45430037	IGF2BP1_HepG2_GRCh38	4	+
12	45850600	45850682	IGF2BP1_HepG2_GRCh38	4	+
12	45924842	45924884	IGF2BP1_HepG2_GRCh38	3	-
12	46183478	46183537	IGF2BP1_HepG2_GRCh38	3	-
12	46183557	46183619	IGF2BP1_HepG2_GRCh38	5	-
12	46184283	46184336	IGF2BP1_HepG2_GRCh38	5	-
12	46186347	46186397	IGF2BP1_HepG2_GRCh38	5	-
12	46187136	46187181	IGF2BP1_HepG2_GRCh38	3	-
12	46187204	46187258	IGF2BP1_HepG2_GRCh38	4	-
12	46187587	46187662	IGF2BP1_HepG2_GRCh38	7	-
12	46188299	46188377	IGF2BP1_HepG2_GRCh38	5	-
12	46188408	46188444	IGF2BP1_HepG2_GRCh38	4	-
12	46188554	46188590	IGF2BP1_HepG2_GRCh38	3	-
12	46188646	46188700	IGF2BP1_HepG2_GRCh38	5	-
12	46188876	46188950	IGF2BP1_HepG2_GRCh38	9	-
12	46203010	46203059	IGF2BP1_HepG2_GRCh38	4	-
12	46207527	46207615	IGF2BP1_HepG2_GRCh38	4	-
12	46239797	46239883	IGF2BP1_HepG2_GRCh38	3	-
12	46358643	46358702	IGF2BP1_HepG2_GRCh38	7	-
12	46358817	46358845	IGF2BP1_HepG2_GRCh38	7	-
12	46359600	46359638	IGF2BP1_HepG2_GRCh38	9	-
12	46359660	46359682	IGF2BP1_HepG2_GRCh38	5	-
12	46359872	46359901	IGF2BP1_HepG2_GRCh38	49	-
12	46359901	46359922	IGF2BP1_HepG2_GRCh38	49	-
12	46361038	46361084	IGF2BP1_HepG2_GRCh38	10	-
12	46361088	46361142	IGF2BP1_HepG2_GRCh38	11	-
12	46363923	46363936	IGF2BP1_HepG2_GRCh38	5	-
12	49031806	49031869	IGF2BP1_HepG2_GRCh38	5	-
12	49032826	49032892	IGF2BP1_HepG2_GRCh38	4	-
12	49040015	49040165	IGF2BP1_HepG2_GRCh38	8	-
12	49051140	49051186	IGF2BP1_HepG2_GRCh38	4	-
12	49763169	49763235	IGF2BP1_HepG2_GRCh38	14	+
12	49763401	49763430	IGF2BP1_HepG2_GRCh38	5	+
12	49763800	49763838	IGF2BP1_HepG2_GRCh38	8	+
12	49763838	49763863	IGF2BP1_HepG2_GRCh38	5	+
12	49764360	49764401	IGF2BP1_HepG2_GRCh38	7	+
12	53454775	53454781	IGF2BP1_HepG2_GRCh38	10	+
12	53455939	53455981	IGF2BP1_HepG2_GRCh38	7	+
12	53455986	53456001	IGF2BP1_HepG2_GRCh38	6	+
12	53459271	53459286	IGF2BP1_HepG2_GRCh38	5	+
12	53461076	53461110	IGF2BP1_HepG2_GRCh38	16	+
12	53462482	53462548	IGF2BP1_HepG2_GRCh38	20	+
12	53462548	53462567	IGF2BP1_HepG2_GRCh38	22	+
12	53465931	53465972	IGF2BP1_HepG2_GRCh38	24	+
12	53467220	53467256	IGF2BP1_HepG2_GRCh38	16	+
12	53467256	53467290	IGF2BP1_HepG2_GRCh38	29	+
12	53467290	53467293	IGF2BP1_HepG2_GRCh38	23	+
12	53467804	53467826	IGF2BP1_HepG2_GRCh38	22	+
12	53467826	53467843	IGF2BP1_HepG2_GRCh38	16	+
12	53468776	53468808	IGF2BP1_HepG2_GRCh38	25	+
12	53468808	53468824	IGF2BP1_HepG2_GRCh38	17	+
12	53468824	53468832	IGF2BP1_HepG2_GRCh38	11	+
12	53471636	53471681	IGF2BP1_HepG2_GRCh38	30	+
12	53471681	53471733	IGF2BP1_HepG2_GRCh38	22	+
12	55684365	55684524	IGF2BP1_HepG2_GRCh38	3	+
12	56102673	56102701	IGF2BP1_HepG2_GRCh38	25	+
12	56102701	56102723	IGF2BP1_HepG2_GRCh38	26	+
12	56103249	56103262	IGF2BP1_HepG2_GRCh38	4	+
12	56103262	56103339	IGF2BP1_HepG2_GRCh38	23	+
12	56113573	56113647	IGF2BP1_HepG2_GRCh38	3	+
12	56275994	56276040	IGF2BP1_HepG2_GRCh38	3	-
12	56276040	56276132	IGF2BP1_HepG2_GRCh38	3	-
12	56597179	56597255	IGF2BP1_HepG2_GRCh38	8	-
12	56597602	56597649	IGF2BP1_HepG2_GRCh38	14	-
12	56597649	56597666	IGF2BP1_HepG2_GRCh38	11	-
12	56597666	56597721	IGF2BP1_HepG2_GRCh38	9	-
12	56612067	56612124	IGF2BP1_HepG2_GRCh38	8	-
12	56612124	56612180	IGF2BP1_HepG2_GRCh38	6	-
12	56613013	56613055	IGF2BP1_HepG2_GRCh38	3	-
12	56615330	56615389	IGF2BP1_HepG2_GRCh38	7	-
12	56615444	56615543	IGF2BP1_HepG2_GRCh38	12	-
12	56713157	56713184	IGF2BP1_HepG2_GRCh38	12	-
12	56713184	56713190	IGF2BP1_HepG2_GRCh38	10	-
12	56713536	56713555	IGF2BP1_HepG2_GRCh38	15	-
12	56713555	56713620	IGF2BP1_HepG2_GRCh38	10	-
12	56713623	56713677	IGF2BP1_HepG2_GRCh38	7	-
12	56714405	56714439	IGF2BP1_HepG2_GRCh38	20	-
12	56714601	56714644	IGF2BP1_HepG2_GRCh38	21	-
12	56724469	56724506	IGF2BP1_HepG2_GRCh38	14	-
12	56724506	56724525	IGF2BP1_HepG2_GRCh38	9	-
12	56725262	56725285	IGF2BP1_HepG2_GRCh38	6	-
12	57111168	57111259	IGF2BP1_HepG2_GRCh38	7	-
12	57209803	57209829	IGF2BP1_HepG2_GRCh38	4	+
12	57232823	57232838	IGF2BP1_HepG2_GRCh38	3	+
12	57233179	57233188	IGF2BP1_HepG2_GRCh38	3	+
12	57233188	57233215	IGF2BP1_HepG2_GRCh38	4	+
12	57525667	57525704	IGF2BP1_HepG2_GRCh38	3	+
12	57534303	57534357	IGF2BP1_HepG2_GRCh38	3	-
12	62645854	62645915	IGF2BP1_HepG2_GRCh38	3	-
12	63823200	63823257	IGF2BP1_HepG2_GRCh38	5	+
12	64716227	64716328	IGF2BP1_HepG2_GRCh38	4	-
12	65963623	65963699	IGF2BP1_HepG2_GRCh38	7	+
12	65963710	65963767	IGF2BP1_HepG2_GRCh38	8	+
12	65964059	65964075	IGF2BP1_HepG2_GRCh38	3	+
12	65964075	65964136	IGF2BP1_HepG2_GRCh38	7	+
12	65964495	65964582	IGF2BP1_HepG2_GRCh38	16	+
12	65964590	65964634	IGF2BP1_HepG2_GRCh38	5	+
12	65965387	65965441	IGF2BP1_HepG2_GRCh38	5	+
12	68841888	68841943	IGF2BP1_HepG2_GRCh38	5	+
12	69353327	69353372	IGF2BP1_HepG2_GRCh38	18	+
12	69353767	69353817	IGF2BP1_HepG2_GRCh38	85	+
12	76068694	76068781	IGF2BP1_HepG2_GRCh38	7	-
12	81098163	81098244	IGF2BP1_HepG2_GRCh38	4	+
12	96017096	96017115	IGF2BP1_HepG2_GRCh38	3	-
12	96017554	96017582	IGF2BP1_HepG2_GRCh38	4	-
12	96018760	96018847	IGF2BP1_HepG2_GRCh38	4	-
12	98600055	98600125	IGF2BP1_HepG2_GRCh38	3	+
12	100543540	100543628	IGF2BP1_HepG2_GRCh38	4	+
12	101757617	101757658	IGF2BP1_HepG2_GRCh38	3	-
12	101760029	101760071	IGF2BP1_HepG2_GRCh38	3	-
12	101921816	101921901	IGF2BP1_HepG2_GRCh38	3	+
12	103941465	103941528	IGF2BP1_HepG2_GRCh38	3	+
12	104349820	104349847	IGF2BP1_HepG2_GRCh38	11	+
12	104349847	104349865	IGF2BP1_HepG2_GRCh38	12	+
12	104349865	104349925	IGF2BP1_HepG2_GRCh38	9	+
12	106238293	106238374	IGF2BP1_HepG2_GRCh38	4	-
12	106238416	106238475	IGF2BP1_HepG2_GRCh38	3	-
12	107712339	107712404	IGF2BP1_HepG2_GRCh38	3	+
12	108645698	108645751	IGF2BP1_HepG2_GRCh38	6	-
12	110346009	110346117	IGF2BP1_HepG2_GRCh38	5	+
12	110720158	110720211	IGF2BP1_HepG2_GRCh38	4	-
12	110720669	110720721	IGF2BP1_HepG2_GRCh38	3	-
12	111449007	111449091	IGF2BP1_HepG2_GRCh38	3	+
12	111450905	111450988	IGF2BP1_HepG2_GRCh38	8	+
12	111456090	111456198	IGF2BP1_HepG2_GRCh38	6	-
12	111456198	111456255	IGF2BP1_HepG2_GRCh38	6	-
12	111457213	111457357	IGF2BP1_HepG2_GRCh38	8	-
12	113388905	113388948	IGF2BP1_HepG2_GRCh38	4	+
12	113388948	113389011	IGF2BP1_HepG2_GRCh38	6	+
12	113389282	113389339	IGF2BP1_HepG2_GRCh38	5	+
12	113389542	113389613	IGF2BP1_HepG2_GRCh38	12	+
12	113389621	113389671	IGF2BP1_HepG2_GRCh38	7	+
12	113390769	113390842	IGF2BP1_HepG2_GRCh38	5	+
12	113390922	113390976	IGF2BP1_HepG2_GRCh38	9	+
12	113391363	113391399	IGF2BP1_HepG2_GRCh38	3	+
12	115961083	115961177	IGF2BP1_HepG2_GRCh38	4	-
12	115991748	115991850	IGF2BP1_HepG2_GRCh38	7	-
12	120211603	120211652	IGF2BP1_HepG2_GRCh38	5	-
12	120498193	120498269	IGF2BP1_HepG2_GRCh38	10	+
12	120697454	120697516	IGF2BP1_HepG2_GRCh38	4	+
12	120699626	120699676	IGF2BP1_HepG2_GRCh38	8	+
12	120701411	120701477	IGF2BP1_HepG2_GRCh38	4	+
12	120997713	120997772	IGF2BP1_HepG2_GRCh38	3	+
12	121439857	121439965	IGF2BP1_HepG2_GRCh38	4	-
12	121810072	121810138	IGF2BP1_HepG2_GRCh38	4	+
12	122021962	122022070	IGF2BP1_HepG2_GRCh38	7	+
12	122132337	122132384	IGF2BP1_HepG2_GRCh38	3	+
12	123261578	123261631	IGF2BP1_HepG2_GRCh38	3	-
12	123345349	123345475	IGF2BP1_HepG2_GRCh38	5	-
12	123597197	123597269	IGF2BP1_HepG2_GRCh38	3	+
12	123597383	123597459	IGF2BP1_HepG2_GRCh38	7	+
12	123597459	123597520	IGF2BP1_HepG2_GRCh38	9	+
12	124012963	124013012	IGF2BP1_HepG2_GRCh38	4	+
12	124341931	124342006	IGF2BP1_HepG2_GRCh38	6	-
12	124539147	124539246	IGF2BP1_HepG2_GRCh38	4	-
12	124800152	124800192	IGF2BP1_HepG2_GRCh38	8	-
12	124800192	124800214	IGF2BP1_HepG2_GRCh38	7	-
12	124817554	124817638	IGF2BP1_HepG2_GRCh38	5	-
12	124911690	124911747	IGF2BP1_HepG2_GRCh38	3	-
12	132531412	132531503	IGF2BP1_HepG2_GRCh38	9	+
12	132536293	132536344	IGF2BP1_HepG2_GRCh38	5	+
12	132536601	132536694	IGF2BP1_HepG2_GRCh38	3	+
12	132581742	132581804	IGF2BP1_HepG2_GRCh38	4	+
12	132779712	132779838	IGF2BP1_HepG2_GRCh38	8	-
12	132779967	132780065	IGF2BP1_HepG2_GRCh38	5	-
12	132780154	132780232	IGF2BP1_HepG2_GRCh38	5	-
12	132784695	132784816	IGF2BP1_HepG2_GRCh38	4	-
13	21374297	21374330	IGF2BP1_HepG2_GRCh38	6	-
13	24475501	24475569	IGF2BP1_HepG2_GRCh38	4	-
13	26254168	26254289	IGF2BP1_HepG2_GRCh38	15	+
13	27623089	27623168	IGF2BP1_HepG2_GRCh38	5	+
13	28139529	28139614	IGF2BP1_HepG2_GRCh38	3	+
13	29510179	29510239	IGF2BP1_HepG2_GRCh38	9	-
13	29510712	29510767	IGF2BP1_HepG2_GRCh38	12	-
13	29511042	29511063	IGF2BP1_HepG2_GRCh38	4	-
13	29511201	29511246	IGF2BP1_HepG2_GRCh38	7	-
13	29511250	29511310	IGF2BP1_HepG2_GRCh38	20	-
13	29511517	29511589	IGF2BP1_HepG2_GRCh38	6	-
13	29511589	29511613	IGF2BP1_HepG2_GRCh38	4	-
13	29511614	29511634	IGF2BP1_HepG2_GRCh38	6	-
13	29511634	29511675	IGF2BP1_HepG2_GRCh38	7	-
13	29511723	29511763	IGF2BP1_HepG2_GRCh38	6	-
13	29511842	29511874	IGF2BP1_HepG2_GRCh38	5	-
13	29513116	29513159	IGF2BP1_HepG2_GRCh38	19	-
13	29513182	29513242	IGF2BP1_HepG2_GRCh38	19	-
13	29513471	29513527	IGF2BP1_HepG2_GRCh38	8	-
13	29513679	29513709	IGF2BP1_HepG2_GRCh38	6	-
13	29513961	29514006	IGF2BP1_HepG2_GRCh38	7	-
13	29514006	29514029	IGF2BP1_HepG2_GRCh38	27	-
13	29514029	29514041	IGF2BP1_HepG2_GRCh38	31	-
13	29514041	29514076	IGF2BP1_HepG2_GRCh38	32	-
13	29514090	29514124	IGF2BP1_HepG2_GRCh38	13	-
13	29514124	29514141	IGF2BP1_HepG2_GRCh38	17	-
13	29514141	29514205	IGF2BP1_HepG2_GRCh38	13	-
13	29514219	29514292	IGF2BP1_HepG2_GRCh38	12	-
13	33262589	33262661	IGF2BP1_HepG2_GRCh38	5	-
13	39012792	39012853	IGF2BP1_HepG2_GRCh38	3	-
13	39012994	39013070	IGF2BP1_HepG2_GRCh38	6	-
13	39013440	39013505	IGF2BP1_HepG2_GRCh38	5	-
13	39013599	39013680	IGF2BP1_HepG2_GRCh38	9	-
13	39013870	39013971	IGF2BP1_HepG2_GRCh38	11	-
13	39014077	39014158	IGF2BP1_HepG2_GRCh38	12	-
13	39014171	39014245	IGF2BP1_HepG2_GRCh38	13	-
13	39014245	39014309	IGF2BP1_HepG2_GRCh38	9	-
13	39014385	39014431	IGF2BP1_HepG2_GRCh38	8	-
13	40628357	40628416	IGF2BP1_HepG2_GRCh38	3	-
13	45337221	45337272	IGF2BP1_HepG2_GRCh38	6	-
13	45337272	45337297	IGF2BP1_HepG2_GRCh38	30	-
13	45337297	45337336	IGF2BP1_HepG2_GRCh38	46	-
13	45337336	45337372	IGF2BP1_HepG2_GRCh38	29	-
13	45338667	45338761	IGF2BP1_HepG2_GRCh38	12	-
13	45339509	45339535	IGF2BP1_HepG2_GRCh38	8	-
13	45339535	45339556	IGF2BP1_HepG2_GRCh38	9	-
13	45339992	45340010	IGF2BP1_HepG2_GRCh38	7	-
13	45340010	45340021	IGF2BP1_HepG2_GRCh38	11	-
13	45340021	45340043	IGF2BP1_HepG2_GRCh38	25	-
13	45340043	45340070	IGF2BP1_HepG2_GRCh38	25	-
13	45340070	45340089	IGF2BP1_HepG2_GRCh38	22	-
13	45340089	45340135	IGF2BP1_HepG2_GRCh38	25	-
13	50641621	50641720	IGF2BP1_HepG2_GRCh38	4	+
13	75480821	75480982	IGF2BP1_HepG2_GRCh38	8	-
13	75853255	75853358	IGF2BP1_HepG2_GRCh38	3	+
13	94403280	94403341	IGF2BP1_HepG2_GRCh38	4	+
13	94405278	94405392	IGF2BP1_HepG2_GRCh38	3	+
13	95792018	95792066	IGF2BP1_HepG2_GRCh38	7	+
13	95792942	95793007	IGF2BP1_HepG2_GRCh38	7	+
13	95793299	95793346	IGF2BP1_HepG2_GRCh38	4	+
13	95794343	95794406	IGF2BP1_HepG2_GRCh38	3	+
13	97343019	97343071	IGF2BP1_HepG2_GRCh38	5	+
13	97346817	97346902	IGF2BP1_HepG2_GRCh38	7	+
13	97366485	97366554	IGF2BP1_HepG2_GRCh38	4	+
13	97391764	97391816	IGF2BP1_HepG2_GRCh38	3	+
13	97393903	97393985	IGF2BP1_HepG2_GRCh38	3	+
13	98448589	98448661	IGF2BP1_HepG2_GRCh38	3	+
13	98452665	98452722	IGF2BP1_HepG2_GRCh38	3	-
13	98453004	98453102	IGF2BP1_HepG2_GRCh38	4	-
13	99559442	99559490	IGF2BP1_HepG2_GRCh38	3	+
13	112693315	112693338	IGF2BP1_HepG2_GRCh38	6	+
13	112693338	112693383	IGF2BP1_HepG2_GRCh38	7	+
13	112693403	112693444	IGF2BP1_HepG2_GRCh38	3	+
13	112693450	112693508	IGF2BP1_HepG2_GRCh38	12	+
13	112693508	112693571	IGF2BP1_HepG2_GRCh38	9	+
13	112818220	112818319	IGF2BP1_HepG2_GRCh38	7	+
13	112818319	112818365	IGF2BP1_HepG2_GRCh38	3	+
13	112884336	112884391	IGF2BP1_HepG2_GRCh38	6	+
13	112884887	112884924	IGF2BP1_HepG2_GRCh38	7	+
13	112885144	112885193	IGF2BP1_HepG2_GRCh38	9	+
13	112885213	112885272	IGF2BP1_HepG2_GRCh38	7	+
13	112885617	112885691	IGF2BP1_HepG2_GRCh38	8	+
13	112885700	112885735	IGF2BP1_HepG2_GRCh38	6	+
13	113322416	113322469	IGF2BP1_HepG2_GRCh38	8	+
13	113322469	113322517	IGF2BP1_HepG2_GRCh38	7	+
13	113322945	113322989	IGF2BP1_HepG2_GRCh38	11	+
13	113322989	113323050	IGF2BP1_HepG2_GRCh38	19	+
13	113332173	113332257	IGF2BP1_HepG2_GRCh38	4	-
13	113350354	113350417	IGF2BP1_HepG2_GRCh38	4	-
13	113350470	113350549	IGF2BP1_HepG2_GRCh38	5	-
13	114324944	114325045	IGF2BP1_HepG2_GRCh38	4	+
14	19096600	19096662	IGF2BP1_HepG2_GRCh38	10	+
14	19096710	19096754	IGF2BP1_HepG2_GRCh38	3	+
14	20700173	20700217	IGF2BP1_HepG2_GRCh38	4	+
14	21234127	21234223	IGF2BP1_HepG2_GRCh38	6	-
14	21351616	21351684	IGF2BP1_HepG2_GRCh38	8	-
14	21352179	21352263	IGF2BP1_HepG2_GRCh38	4	-
14	22768139	22768172	IGF2BP1_HepG2_GRCh38	4	+
14	22770262	22770274	IGF2BP1_HepG2_GRCh38	9	+
14	22770274	22770278	IGF2BP1_HepG2_GRCh38	7	+
14	22770459	22770493	IGF2BP1_HepG2_GRCh38	15	+
14	22770493	22770581	IGF2BP1_HepG2_GRCh38	12	+
14	22770581	22770620	IGF2BP1_HepG2_GRCh38	6	+
14	22771436	22771523	IGF2BP1_HepG2_GRCh38	13	+
14	22771523	22771553	IGF2BP1_HepG2_GRCh38	15	+
14	22771554	22771584	IGF2BP1_HepG2_GRCh38	9	+
14	22771584	22771618	IGF2BP1_HepG2_GRCh38	6	+
14	22771635	22771682	IGF2BP1_HepG2_GRCh38	9	+
14	23078987	23079037	IGF2BP1_HepG2_GRCh38	3	-
14	23098287	23098428	IGF2BP1_HepG2_GRCh38	4	+
14	24118387	24118519	IGF2BP1_HepG2_GRCh38	5	+
14	24238808	24238863	IGF2BP1_HepG2_GRCh38	3	+
14	24306790	24306885	IGF2BP1_HepG2_GRCh38	4	+
14	30895329	30895382	IGF2BP1_HepG2_GRCh38	3	-
14	31100522	31100586	IGF2BP1_HepG2_GRCh38	13	-
14	31100614	31100699	IGF2BP1_HepG2_GRCh38	10	-
14	31100699	31100752	IGF2BP1_HepG2_GRCh38	3	-
14	31114316	31114340	IGF2BP1_HepG2_GRCh38	3	-
14	31116235	31116261	IGF2BP1_HepG2_GRCh38	3	-
14	32154668	32154734	IGF2BP1_HepG2_GRCh38	3	+
14	32154822	32154933	IGF2BP1_HepG2_GRCh38	4	+
14	34562880	34562991	IGF2BP1_HepG2_GRCh38	4	-
14	35548507	35548539	IGF2BP1_HepG2_GRCh38	5	-
14	35549109	35549173	IGF2BP1_HepG2_GRCh38	5	-
14	37590522	37590579	IGF2BP1_HepG2_GRCh38	3	-
14	39033297	39033329	IGF2BP1_HepG2_GRCh38	6	-
14	39039065	39039097	IGF2BP1_HepG2_GRCh38	6	-
14	39040841	39040887	IGF2BP1_HepG2_GRCh38	3	-
14	52640245	52640350	IGF2BP1_HepG2_GRCh38	6	-
14	52640534	52640626	IGF2BP1_HepG2_GRCh38	5	-
14	52640825	52640931	IGF2BP1_HepG2_GRCh38	8	-
14	55063113	55063231	IGF2BP1_HepG2_GRCh38	5	+
14	61738181	61738260	IGF2BP1_HepG2_GRCh38	4	+
14	61740838	61740975	IGF2BP1_HepG2_GRCh38	7	+
14	64939368	64939435	IGF2BP1_HepG2_GRCh38	17	-
14	64939435	64939466	IGF2BP1_HepG2_GRCh38	12	-
14	64939588	64939644	IGF2BP1_HepG2_GRCh38	9	-
14	65102408	65102495	IGF2BP1_HepG2_GRCh38	6	-
14	67677874	67677953	IGF2BP1_HepG2_GRCh38	5	-
14	68789055	68789128	IGF2BP1_HepG2_GRCh38	5	-
14	68874392	68874437	IGF2BP1_HepG2_GRCh38	8	-
14	68898813	68898916	IGF2BP1_HepG2_GRCh38	9	-
14	68898936	68899000	IGF2BP1_HepG2_GRCh38	9	-
14	68899047	68899137	IGF2BP1_HepG2_GRCh38	11	-
14	68899166	68899226	IGF2BP1_HepG2_GRCh38	5	-
14	68899226	68899294	IGF2BP1_HepG2_GRCh38	7	-
14	68899301	68899385	IGF2BP1_HepG2_GRCh38	7	-
14	68899393	68899493	IGF2BP1_HepG2_GRCh38	7	-
14	71108601	71108740	IGF2BP1_HepG2_GRCh38	5	+
14	73963603	73963759	IGF2BP1_HepG2_GRCh38	4	-
14	74781884	74781973	IGF2BP1_HepG2_GRCh38	10	+
14	75133536	75133590	IGF2BP1_HepG2_GRCh38	5	-
14	75134052	75134073	IGF2BP1_HepG2_GRCh38	8	-
14	75134073	75134108	IGF2BP1_HepG2_GRCh38	10	-
14	75134108	75134133	IGF2BP1_HepG2_GRCh38	4	-
14	76787803	76787862	IGF2BP1_HepG2_GRCh38	3	-
14	81474714	81474761	IGF2BP1_HepG2_GRCh38	3	-
14	89156345	89156404	IGF2BP1_HepG2_GRCh38	4	-
14	89157186	89157266	IGF2BP1_HepG2_GRCh38	5	-
14	89158123	89158165	IGF2BP1_HepG2_GRCh38	4	-
14	89158838	89158914	IGF2BP1_HepG2_GRCh38	9	-
14	89160735	89160776	IGF2BP1_HepG2_GRCh38	3	-
14	89161998	89162142	IGF2BP1_HepG2_GRCh38	6	-
14	89280965	89281014	IGF2BP1_HepG2_GRCh38	5	-
14	89336164	89336233	IGF2BP1_HepG2_GRCh38	7	-
14	89350671	89350680	IGF2BP1_HepG2_GRCh38	4	-
14	89350680	89350732	IGF2BP1_HepG2_GRCh38	5	-
14	94379513	94379560	IGF2BP1_HepG2_GRCh38	73	-
14	94379578	94379595	IGF2BP1_HepG2_GRCh38	44	-
14	94379595	94379611	IGF2BP1_HepG2_GRCh38	48	-
14	94380870	94380886	IGF2BP1_HepG2_GRCh38	57	-
14	94380886	94380930	IGF2BP1_HepG2_GRCh38	77	-
14	94382901	94382911	IGF2BP1_HepG2_GRCh38	35	-
14	94382924	94382954	IGF2BP1_HepG2_GRCh38	400	-
14	94382954	94382964	IGF2BP1_HepG2_GRCh38	400	-
14	94382964	94382985	IGF2BP1_HepG2_GRCh38	400	-
14	94382985	94382995	IGF2BP1_HepG2_GRCh38	400	-
14	94382995	94383000	IGF2BP1_HepG2_GRCh38	400	-
14	94383000	94383004	IGF2BP1_HepG2_GRCh38	400	-
14	94383004	94383012	IGF2BP1_HepG2_GRCh38	400	-
14	94383012	94383030	IGF2BP1_HepG2_GRCh38	400	-
14	94383030	94383036	IGF2BP1_HepG2_GRCh38	400	-
14	94383036	94383044	IGF2BP1_HepG2_GRCh38	400	-
14	94383044	94383048	IGF2BP1_HepG2_GRCh38	400	-
14	94383048	94383068	IGF2BP1_HepG2_GRCh38	400	-
14	94383068	94383077	IGF2BP1_HepG2_GRCh38	400	-
14	94383077	94383094	IGF2BP1_HepG2_GRCh38	400	-
14	94383094	94383099	IGF2BP1_HepG2_GRCh38	400	-
14	94383099	94383121	IGF2BP1_HepG2_GRCh38	400	-
14	94383121	94383129	IGF2BP1_HepG2_GRCh38	400	-
14	94448484	94448535	IGF2BP1_HepG2_GRCh38	4	-
14	94592273	94592307	IGF2BP1_HepG2_GRCh38	11	+
14	94592383	94592439	IGF2BP1_HepG2_GRCh38	21	+
14	94592439	94592467	IGF2BP1_HepG2_GRCh38	21	+
14	94592467	94592510	IGF2BP1_HepG2_GRCh38	24	+
14	94592510	94592520	IGF2BP1_HepG2_GRCh38	13	+
14	94592520	94592580	IGF2BP1_HepG2_GRCh38	17	+
14	94592580	94592620	IGF2BP1_HepG2_GRCh38	35	+
14	94592620	94592680	IGF2BP1_HepG2_GRCh38	42	+
14	94592766	94592796	IGF2BP1_HepG2_GRCh38	7	+
14	94592841	94592890	IGF2BP1_HepG2_GRCh38	17	+
14	94623794	94623848	IGF2BP1_HepG2_GRCh38	11	+
14	94623994	94624010	IGF2BP1_HepG2_GRCh38	20	+
14	95414630	95414745	IGF2BP1_HepG2_GRCh38	7	-
14	96556214	96556255	IGF2BP1_HepG2_GRCh38	3	+
14	96556255	96556318	IGF2BP1_HepG2_GRCh38	5	+
14	96565043	96565099	IGF2BP1_HepG2_GRCh38	5	+
14	99502762	99502870	IGF2BP1_HepG2_GRCh38	19	+
14	100277413	100277515	IGF2BP1_HepG2_GRCh38	3	+
14	101925392	101925516	IGF2BP1_HepG2_GRCh38	3	+
14	102932751	102932854	IGF2BP1_HepG2_GRCh38	3	-
14	103105213	103105264	IGF2BP1_HepG2_GRCh38	9	+
14	103105264	103105331	IGF2BP1_HepG2_GRCh38	9	+
14	103105331	103105391	IGF2BP1_HepG2_GRCh38	11	+
14	103105406	103105458	IGF2BP1_HepG2_GRCh38	7	+
14	103105473	103105539	IGF2BP1_HepG2_GRCh38	7	+
14	104777220	104777272	IGF2BP1_HepG2_GRCh38	4	-
14	104872155	104872231	IGF2BP1_HepG2_GRCh38	4	+
14	104872313	104872380	IGF2BP1_HepG2_GRCh38	7	+
14	104872380	104872422	IGF2BP1_HepG2_GRCh38	5	+
14	104872464	104872515	IGF2BP1_HepG2_GRCh38	3	+
14	104872584	104872631	IGF2BP1_HepG2_GRCh38	7	+
14	104891077	104891136	IGF2BP1_HepG2_GRCh38	3	+
15	24990682	24990760	IGF2BP1_HepG2_GRCh38	3	+
15	24996333	24996418	IGF2BP1_HepG2_GRCh38	3	+
15	29708908	29709003	IGF2BP1_HepG2_GRCh38	6	-
15	29716799	29716840	IGF2BP1_HepG2_GRCh38	5	-
15	29718020	29718096	IGF2BP1_HepG2_GRCh38	6	-
15	34341863	34341945	IGF2BP1_HepG2_GRCh38	3	-
15	39595494	39595541	IGF2BP1_HepG2_GRCh38	4	+
15	39595816	39595857	IGF2BP1_HepG2_GRCh38	3	+
15	39596094	39596142	IGF2BP1_HepG2_GRCh38	5	+
15	39596191	39596244	IGF2BP1_HepG2_GRCh38	5	+
15	40050538	40050644	IGF2BP1_HepG2_GRCh38	7	+
15	40050709	40050855	IGF2BP1_HepG2_GRCh38	7	+
15	44379725	44379789	IGF2BP1_HepG2_GRCh38	3	+
15	44380803	44380944	IGF2BP1_HepG2_GRCh38	13	+
15	50490315	50490447	IGF2BP1_HepG2_GRCh38	5	+
15	52061326	52061389	IGF2BP1_HepG2_GRCh38	3	+
15	55614294	55614350	IGF2BP1_HepG2_GRCh38	6	-
15	55614350	55614422	IGF2BP1_HepG2_GRCh38	4	-
15	55615037	55615081	IGF2BP1_HepG2_GRCh38	3	-
15	56093721	56093795	IGF2BP1_HepG2_GRCh38	7	-
15	58596784	58596834	IGF2BP1_HepG2_GRCh38	7	-
15	58597112	58597174	IGF2BP1_HepG2_GRCh38	19	-
15	58597197	58597236	IGF2BP1_HepG2_GRCh38	4	-
15	59081088	59081166	IGF2BP1_HepG2_GRCh38	3	+
15	60542583	60542729	IGF2BP1_HepG2_GRCh38	3	-
15	64155854	64155910	IGF2BP1_HepG2_GRCh38	31	-
15	64155910	64155943	IGF2BP1_HepG2_GRCh38	35	-
15	64674885	64674958	IGF2BP1_HepG2_GRCh38	4	+
15	66499606	66499619	IGF2BP1_HepG2_GRCh38	27	-
15	66499619	66499649	IGF2BP1_HepG2_GRCh38	53	-
15	66499649	66499653	IGF2BP1_HepG2_GRCh38	32	-
15	66500057	66500065	IGF2BP1_HepG2_GRCh38	30	-
15	66500292	66500294	IGF2BP1_HepG2_GRCh38	22	-
15	66500294	66500326	IGF2BP1_HepG2_GRCh38	23	-
15	66500326	66500335	IGF2BP1_HepG2_GRCh38	13	-
15	66500360	66500376	IGF2BP1_HepG2_GRCh38	9	-
15	66500948	66500997	IGF2BP1_HepG2_GRCh38	9	-
15	72199052	72199109	IGF2BP1_HepG2_GRCh38	10	-
15	72218941	72218958	IGF2BP1_HepG2_GRCh38	8	-
15	72751698	72751748	IGF2BP1_HepG2_GRCh38	3	-
15	73293434	73293546	IGF2BP1_HepG2_GRCh38	10	+
15	73298347	73298466	IGF2BP1_HepG2_GRCh38	7	+
15	73560878	73561041	IGF2BP1_HepG2_GRCh38	6	-
15	73713245	73713337	IGF2BP1_HepG2_GRCh38	7	+
15	73713337	73713422	IGF2BP1_HepG2_GRCh38	4	+
15	73714167	73714251	IGF2BP1_HepG2_GRCh38	5	+
15	77052776	77052820	IGF2BP1_HepG2_GRCh38	3	-
15	80950855	80950928	IGF2BP1_HepG2_GRCh38	3	+
15	82538930	82538992	IGF2BP1_HepG2_GRCh38	12	-
15	82539980	82539987	IGF2BP1_HepG2_GRCh38	11	-
15	82539987	82540024	IGF2BP1_HepG2_GRCh38	22	-
15	82540024	82540061	IGF2BP1_HepG2_GRCh38	20	-
15	84783181	84783237	IGF2BP1_HepG2_GRCh38	3	+
15	89197536	89197623	IGF2BP1_HepG2_GRCh38	5	+
15	90266272	90266300	IGF2BP1_HepG2_GRCh38	4	+
15	90266300	90266323	IGF2BP1_HepG2_GRCh38	4	+
15	90266326	90266388	IGF2BP1_HepG2_GRCh38	3	+
15	90500770	90500826	IGF2BP1_HepG2_GRCh38	4	+
15	90629373	90629459	IGF2BP1_HepG2_GRCh38	3	+
15	90882804	90882897	IGF2BP1_HepG2_GRCh38	8	+
15	98911364	98911425	IGF2BP1_HepG2_GRCh38	4	+
15	98957266	98957289	IGF2BP1_HepG2_GRCh38	3	+
15	98957549	98957604	IGF2BP1_HepG2_GRCh38	5	+
15	98958052	98958108	IGF2BP1_HepG2_GRCh38	8	+
15	98958148	98958189	IGF2BP1_HepG2_GRCh38	5	+
15	98958246	98958271	IGF2BP1_HepG2_GRCh38	10	+
15	98958271	98958341	IGF2BP1_HepG2_GRCh38	9	+
15	98958386	98958478	IGF2BP1_HepG2_GRCh38	11	+
15	98958915	98958999	IGF2BP1_HepG2_GRCh38	13	+
15	98958999	98959047	IGF2BP1_HepG2_GRCh38	8	+
15	98959355	98959396	IGF2BP1_HepG2_GRCh38	5	+
15	98960117	98960229	IGF2BP1_HepG2_GRCh38	25	+
15	98960364	98960420	IGF2BP1_HepG2_GRCh38	7	+
15	98961444	98961494	IGF2BP1_HepG2_GRCh38	5	+
15	98962065	98962109	IGF2BP1_HepG2_GRCh38	4	+
15	98963880	98963944	IGF2BP1_HepG2_GRCh38	6	+
15	101178791	101178887	IGF2BP1_HepG2_GRCh38	4	-
15	101272566	101272656	IGF2BP1_HepG2_GRCh38	3	-
15	101304451	101304554	IGF2BP1_HepG2_GRCh38	9	-
15	101304554	101304637	IGF2BP1_HepG2_GRCh38	7	-
15	101304832	101304931	IGF2BP1_HepG2_GRCh38	4	-
16	374084	374151	IGF2BP1_HepG2_GRCh38	6	-
16	374859	374892	IGF2BP1_HepG2_GRCh38	3	-
16	376756	376807	IGF2BP1_HepG2_GRCh38	3	-
16	400568	400614	IGF2BP1_HepG2_GRCh38	4	+
16	571134	571196	IGF2BP1_HepG2_GRCh38	3	+
16	571215	571337	IGF2BP1_HepG2_GRCh38	5	+
16	571564	571628	IGF2BP1_HepG2_GRCh38	3	+
16	1320217	1320284	IGF2BP1_HepG2_GRCh38	3	+
16	1320476	1320518	IGF2BP1_HepG2_GRCh38	3	+
16	1324888	1324961	IGF2BP1_HepG2_GRCh38	4	+
16	1735824	1735882	IGF2BP1_HepG2_GRCh38	3	+
16	1738920	1738983	IGF2BP1_HepG2_GRCh38	3	+
16	1739386	1739443	IGF2BP1_HepG2_GRCh38	4	+
16	1962138	1962181	IGF2BP1_HepG2_GRCh38	9	-
16	2164274	2164344	IGF2BP1_HepG2_GRCh38	6	+
16	2165037	2165077	IGF2BP1_HepG2_GRCh38	4	+
16	2165287	2165349	IGF2BP1_HepG2_GRCh38	4	+
16	2165521	2165559	IGF2BP1_HepG2_GRCh38	4	+
16	2165746	2165817	IGF2BP1_HepG2_GRCh38	5	+
16	2519695	2519722	IGF2BP1_HepG2_GRCh38	6	+
16	2519728	2519775	IGF2BP1_HepG2_GRCh38	5	+
16	2520064	2520069	IGF2BP1_HepG2_GRCh38	6	+
16	2763196	2763218	IGF2BP1_HepG2_GRCh38	5	+
16	2763218	2763314	IGF2BP1_HepG2_GRCh38	34	+
16	2763328	2763384	IGF2BP1_HepG2_GRCh38	6	+
16	2763501	2763579	IGF2BP1_HepG2_GRCh38	9	+
16	2763739	2763762	IGF2BP1_HepG2_GRCh38	5	+
16	2766486	2766531	IGF2BP1_HepG2_GRCh38	5	+
16	2766582	2766620	IGF2BP1_HepG2_GRCh38	5	+
16	3021878	3021932	IGF2BP1_HepG2_GRCh38	6	+
16	3022089	3022163	IGF2BP1_HepG2_GRCh38	8	+
16	3483416	3483473	IGF2BP1_HepG2_GRCh38	4	+
16	3483473	3483558	IGF2BP1_HepG2_GRCh38	5	+
16	3484700	3484817	IGF2BP1_HepG2_GRCh38	6	+
16	3484940	3485026	IGF2BP1_HepG2_GRCh38	3	+
16	3727833	3727892	IGF2BP1_HepG2_GRCh38	10	-
16	3727892	3727956	IGF2BP1_HepG2_GRCh38	18	-
16	3727956	3728025	IGF2BP1_HepG2_GRCh38	9	-
16	3728025	3728084	IGF2BP1_HepG2_GRCh38	4	-
16	3770614	3770702	IGF2BP1_HepG2_GRCh38	9	-
16	3770702	3770770	IGF2BP1_HepG2_GRCh38	9	-
16	3770770	3770975	IGF2BP1_HepG2_GRCh38	15	-
16	3773764	3773826	IGF2BP1_HepG2_GRCh38	3	-
16	3780738	3780809	IGF2BP1_HepG2_GRCh38	4	-
16	3781203	3781234	IGF2BP1_HepG2_GRCh38	3	-
16	3782697	3782783	IGF2BP1_HepG2_GRCh38	6	-
16	3793566	3793624	IGF2BP1_HepG2_GRCh38	3	-
16	3962924	3962992	IGF2BP1_HepG2_GRCh38	4	-
16	3962992	3963031	IGF2BP1_HepG2_GRCh38	3	-
16	3964024	3964071	IGF2BP1_HepG2_GRCh38	4	-
16	3964079	3964160	IGF2BP1_HepG2_GRCh38	12	-
16	3964830	3964877	IGF2BP1_HepG2_GRCh38	4	-
16	4082547	4082656	IGF2BP1_HepG2_GRCh38	3	-
16	4082662	4082774	IGF2BP1_HepG2_GRCh38	3	-
16	4381141	4381259	IGF2BP1_HepG2_GRCh38	7	+
16	8781883	8781956	IGF2BP1_HepG2_GRCh38	4	+
16	8784069	8784161	IGF2BP1_HepG2_GRCh38	5	+
16	8858108	8858266	IGF2BP1_HepG2_GRCh38	8	-
16	8892816	8892868	IGF2BP1_HepG2_GRCh38	10	-
16	10529522	10529609	IGF2BP1_HepG2_GRCh38	3	-
16	10531680	10531733	IGF2BP1_HepG2_GRCh38	6	-
16	10532527	10532590	IGF2BP1_HepG2_GRCh38	3	-
16	11687899	11687952	IGF2BP1_HepG2_GRCh38	7	-
16	11688350	11688398	IGF2BP1_HepG2_GRCh38	4	-
16	11691447	11691527	IGF2BP1_HepG2_GRCh38	5	-
16	12260987	12261139	IGF2BP1_HepG2_GRCh38	4	+
16	14246762	14246827	IGF2BP1_HepG2_GRCh38	3	+
16	14263804	14263907	IGF2BP1_HepG2_GRCh38	5	+
16	14435928	14435994	IGF2BP1_HepG2_GRCh38	3	-
16	14668079	14668180	IGF2BP1_HepG2_GRCh38	3	+
16	14857593	14857657	IGF2BP1_HepG2_GRCh38	4	+
16	14886807	14886859	IGF2BP1_HepG2_GRCh38	8	+
16	14886859	14886863	IGF2BP1_HepG2_GRCh38	9	+
16	14889095	14889122	IGF2BP1_HepG2_GRCh38	9	+
16	14896048	14896118	IGF2BP1_HepG2_GRCh38	6	+
16	15036427	15036467	IGF2BP1_HepG2_GRCh38	3	+
16	15036656	15036718	IGF2BP1_HepG2_GRCh38	5	+
16	15141055	15141124	IGF2BP1_HepG2_GRCh38	4	-
16	15700788	15700868	IGF2BP1_HepG2_GRCh38	3	+
16	16141321	16141369	IGF2BP1_HepG2_GRCh38	3	+
16	16141417	16141489	IGF2BP1_HepG2_GRCh38	9	+
16	16158332	16158391	IGF2BP1_HepG2_GRCh38	3	-
16	18538523	18538589	IGF2BP1_HepG2_GRCh38	4	-
16	18841638	18841722	IGF2BP1_HepG2_GRCh38	3	-
16	21655649	21655703	IGF2BP1_HepG2_GRCh38	3	+
16	21983171	21983240	IGF2BP1_HepG2_GRCh38	8	+
16	23066004	23066116	IGF2BP1_HepG2_GRCh38	4	-
16	23068635	23068799	IGF2BP1_HepG2_GRCh38	7	-
16	23068812	23068874	IGF2BP1_HepG2_GRCh38	5	-
16	23467318	23467436	IGF2BP1_HepG2_GRCh38	400	-
16	23571200	23571280	IGF2BP1_HepG2_GRCh38	8	+
16	23573105	23573143	IGF2BP1_HepG2_GRCh38	5	+
16	23668455	23668542	IGF2BP1_HepG2_GRCh38	4	+
16	24562037	24562107	IGF2BP1_HepG2_GRCh38	5	+
16	24930928	24930991	IGF2BP1_HepG2_GRCh38	7	-
16	24931096	24931165	IGF2BP1_HepG2_GRCh38	5	-
16	24931165	24931297	IGF2BP1_HepG2_GRCh38	12	-
16	28834106	28834181	IGF2BP1_HepG2_GRCh38	15	+
16	28834181	28834211	IGF2BP1_HepG2_GRCh38	12	+
16	28834342	28834359	IGF2BP1_HepG2_GRCh38	7	+
16	28834628	28834655	IGF2BP1_HepG2_GRCh38	32	+
16	28834655	28834693	IGF2BP1_HepG2_GRCh38	40	+
16	28835057	28835085	IGF2BP1_HepG2_GRCh38	18	+
16	28835085	28835138	IGF2BP1_HepG2_GRCh38	20	+
16	28835138	28835180	IGF2BP1_HepG2_GRCh38	15	+
16	28835276	28835369	IGF2BP1_HepG2_GRCh38	30	+
16	29871358	29871447	IGF2BP1_HepG2_GRCh38	5	-
16	29871458	29871514	IGF2BP1_HepG2_GRCh38	4	-
16	30667543	30667622	IGF2BP1_HepG2_GRCh38	4	+
16	30721189	30721252	IGF2BP1_HepG2_GRCh38	5	+
16	30723733	30723757	IGF2BP1_HepG2_GRCh38	13	+
16	30723757	30723815	IGF2BP1_HepG2_GRCh38	23	+
16	30723815	30723861	IGF2BP1_HepG2_GRCh38	9	+
16	30724038	30724080	IGF2BP1_HepG2_GRCh38	7	+
16	30724162	30724219	IGF2BP1_HepG2_GRCh38	8	+
16	30724239	30724294	IGF2BP1_HepG2_GRCh38	7	+
16	30724367	30724400	IGF2BP1_HepG2_GRCh38	5	+
16	30724400	30724482	IGF2BP1_HepG2_GRCh38	12	+
16	30724482	30724512	IGF2BP1_HepG2_GRCh38	7	+
16	30737294	30737357	IGF2BP1_HepG2_GRCh38	5	+
16	30774784	30774848	IGF2BP1_HepG2_GRCh38	3	+
16	31090907	31090960	IGF2BP1_HepG2_GRCh38	6	-
16	31090973	31091012	IGF2BP1_HepG2_GRCh38	3	-
16	31187146	31187198	IGF2BP1_HepG2_GRCh38	6	+
16	31187212	31187283	IGF2BP1_HepG2_GRCh38	8	+
16	46930984	46931039	IGF2BP1_HepG2_GRCh38	5	+
16	46931052	46931126	IGF2BP1_HepG2_GRCh38	5	+
16	50597151	50597187	IGF2BP1_HepG2_GRCh38	3	+
16	50623700	50623812	IGF2BP1_HepG2_GRCh38	9	+
16	50623832	50623872	IGF2BP1_HepG2_GRCh38	4	+
16	50623872	50623926	IGF2BP1_HepG2_GRCh38	7	+
16	50638553	50638604	IGF2BP1_HepG2_GRCh38	4	+
16	51140573	51140651	IGF2BP1_HepG2_GRCh38	4	-
16	52439263	52439335	IGF2BP1_HepG2_GRCh38	16	-
16	52439335	52439384	IGF2BP1_HepG2_GRCh38	13	-
16	52439468	52439504	IGF2BP1_HepG2_GRCh38	4	-
16	52439635	52439687	IGF2BP1_HepG2_GRCh38	7	-
16	52439777	52439864	IGF2BP1_HepG2_GRCh38	13	-
16	52439864	52439932	IGF2BP1_HepG2_GRCh38	5	-
16	52450308	52450461	IGF2BP1_HepG2_GRCh38	15	-
16	52463968	52464064	IGF2BP1_HepG2_GRCh38	7	-
16	53480581	53480689	IGF2BP1_HepG2_GRCh38	3	+
16	56476629	56476702	IGF2BP1_HepG2_GRCh38	8	+
16	56940179	56940242	IGF2BP1_HepG2_GRCh38	4	+
16	57252468	57252592	IGF2BP1_HepG2_GRCh38	3	+
16	57256163	57256273	IGF2BP1_HepG2_GRCh38	3	-
16	57383337	57383397	IGF2BP1_HepG2_GRCh38	3	+
16	57384440	57384483	IGF2BP1_HepG2_GRCh38	5	+
16	58020901	58020970	IGF2BP1_HepG2_GRCh38	5	+
16	58021236	58021302	IGF2BP1_HepG2_GRCh38	3	+
16	58162709	58162759	IGF2BP1_HepG2_GRCh38	4	-
16	58163394	58163479	IGF2BP1_HepG2_GRCh38	4	-
16	58165559	58165600	IGF2BP1_HepG2_GRCh38	3	-
16	58168637	58168691	IGF2BP1_HepG2_GRCh38	6	-
16	58523412	58523485	IGF2BP1_HepG2_GRCh38	8	-
16	58525249	58525281	IGF2BP1_HepG2_GRCh38	9	-
16	58545366	58545492	IGF2BP1_HepG2_GRCh38	36	-
16	58546319	58546366	IGF2BP1_HepG2_GRCh38	10	-
16	66612618	66612688	IGF2BP1_HepG2_GRCh38	3	+
16	67436875	67437003	IGF2BP1_HepG2_GRCh38	3	+
16	67542326	67542369	IGF2BP1_HepG2_GRCh38	3	+
16	68122043	68122133	IGF2BP1_HepG2_GRCh38	7	+
16	68122576	68122635	IGF2BP1_HepG2_GRCh38	9	+
16	68122635	68122692	IGF2BP1_HepG2_GRCh38	5	+
16	68122761	68122824	IGF2BP1_HepG2_GRCh38	7	+
16	68123082	68123122	IGF2BP1_HepG2_GRCh38	3	+
16	68126452	68126500	IGF2BP1_HepG2_GRCh38	3	+
16	68190840	68190862	IGF2BP1_HepG2_GRCh38	3	+
16	68191238	68191332	IGF2BP1_HepG2_GRCh38	21	+
16	68191358	68191407	IGF2BP1_HepG2_GRCh38	4	+
16	68191417	68191474	IGF2BP1_HepG2_GRCh38	6	+
16	68191474	68191525	IGF2BP1_HepG2_GRCh38	8	+
16	68191525	68191606	IGF2BP1_HepG2_GRCh38	24	+
16	68191606	68191643	IGF2BP1_HepG2_GRCh38	4	+
16	68300220	68300331	IGF2BP1_HepG2_GRCh38	4	+
16	69165333	69165505	IGF2BP1_HepG2_GRCh38	6	+
16	69322662	69322749	IGF2BP1_HepG2_GRCh38	5	-
16	69462658	69462684	IGF2BP1_HepG2_GRCh38	3	+
16	69691795	69691887	IGF2BP1_HepG2_GRCh38	9	+
16	69692414	69692434	IGF2BP1_HepG2_GRCh38	4	+
16	69693155	69693219	IGF2BP1_HepG2_GRCh38	9	+
16	69693346	69693386	IGF2BP1_HepG2_GRCh38	6	+
16	69693386	69693464	IGF2BP1_HepG2_GRCh38	12	+
16	69693495	69693525	IGF2BP1_HepG2_GRCh38	21	+
16	69693525	69693562	IGF2BP1_HepG2_GRCh38	23	+
16	69693562	69693596	IGF2BP1_HepG2_GRCh38	6	+
16	69693604	69693683	IGF2BP1_HepG2_GRCh38	15	+
16	69693707	69693749	IGF2BP1_HepG2_GRCh38	5	+
16	69693785	69693814	IGF2BP1_HepG2_GRCh38	4	+
16	69693834	69693875	IGF2BP1_HepG2_GRCh38	4	+
16	69693875	69693940	IGF2BP1_HepG2_GRCh38	16	+
16	69694006	69694044	IGF2BP1_HepG2_GRCh38	6	+
16	69694134	69694191	IGF2BP1_HepG2_GRCh38	10	+
16	69695146	69695191	IGF2BP1_HepG2_GRCh38	3	+
16	69695191	69695319	IGF2BP1_HepG2_GRCh38	13	+
16	69697714	69697720	IGF2BP1_HepG2_GRCh38	18	+
16	69697720	69697766	IGF2BP1_HepG2_GRCh38	21	+
16	69703518	69703585	IGF2BP1_HepG2_GRCh38	5	+
16	69709814	69709872	IGF2BP1_HepG2_GRCh38	4	-
16	70160553	70160645	IGF2BP1_HepG2_GRCh38	4	+
16	71732709	71732756	IGF2BP1_HepG2_GRCh38	6	-
16	71850263	71850372	IGF2BP1_HepG2_GRCh38	6	+
16	71850372	71850425	IGF2BP1_HepG2_GRCh38	3	+
16	71850491	71850542	IGF2BP1_HepG2_GRCh38	4	+
16	71851567	71851634	IGF2BP1_HepG2_GRCh38	4	+
16	72786751	72786811	IGF2BP1_HepG2_GRCh38	5	-
16	72787507	72787547	IGF2BP1_HepG2_GRCh38	4	-
16	72787712	72787759	IGF2BP1_HepG2_GRCh38	7	-
16	72787839	72787876	IGF2BP1_HepG2_GRCh38	4	-
16	72788269	72788323	IGF2BP1_HepG2_GRCh38	7	-
16	72788588	72788666	IGF2BP1_HepG2_GRCh38	17	-
16	72788746	72788769	IGF2BP1_HepG2_GRCh38	11	-
16	72788769	72788829	IGF2BP1_HepG2_GRCh38	8	-
16	72793828	72793892	IGF2BP1_HepG2_GRCh38	5	-
16	72794034	72794079	IGF2BP1_HepG2_GRCh38	3	-
16	72794094	72794180	IGF2BP1_HepG2_GRCh38	11	-
16	72794313	72794364	IGF2BP1_HepG2_GRCh38	3	-
16	72794895	72794944	IGF2BP1_HepG2_GRCh38	7	-
16	72795003	72795046	IGF2BP1_HepG2_GRCh38	6	-
16	72795260	72795313	IGF2BP1_HepG2_GRCh38	7	-
16	72795369	72795413	IGF2BP1_HepG2_GRCh38	4	-
16	72796218	72796261	IGF2BP1_HepG2_GRCh38	4	-
16	72796392	72796452	IGF2BP1_HepG2_GRCh38	9	-
16	72796452	72796545	IGF2BP1_HepG2_GRCh38	15	-
16	72797889	72797959	IGF2BP1_HepG2_GRCh38	9	-
16	72957546	72957628	IGF2BP1_HepG2_GRCh38	6	-
16	72958994	72959041	IGF2BP1_HepG2_GRCh38	4	-
16	72959441	72959521	IGF2BP1_HepG2_GRCh38	6	-
16	74447720	74447875	IGF2BP1_HepG2_GRCh38	4	-
16	74448100	74448157	IGF2BP1_HepG2_GRCh38	4	-
16	74451132	74451222	IGF2BP1_HepG2_GRCh38	7	-
16	74451553	74451594	IGF2BP1_HepG2_GRCh38	3	-
16	74452665	74452711	IGF2BP1_HepG2_GRCh38	7	-
16	74452834	74452898	IGF2BP1_HepG2_GRCh38	5	-
16	74462614	74462630	IGF2BP1_HepG2_GRCh38	6	-
16	74463355	74463369	IGF2BP1_HepG2_GRCh38	7	-
16	74463369	74463390	IGF2BP1_HepG2_GRCh38	7	-
16	75234168	75234229	IGF2BP1_HepG2_GRCh38	4	-
16	75236006	75236073	IGF2BP1_HepG2_GRCh38	9	-
16	75242234	75242291	IGF2BP1_HepG2_GRCh38	9	-
16	75251410	75251441	IGF2BP1_HepG2_GRCh38	3	-
16	75640245	75640319	IGF2BP1_HepG2_GRCh38	5	-
16	78954197	78954363	IGF2BP1_HepG2_GRCh38	3	+
16	81044345	81044418	IGF2BP1_HepG2_GRCh38	4	+
16	81483118	81483176	IGF2BP1_HepG2_GRCh38	4	+
16	81544797	81544875	IGF2BP1_HepG2_GRCh38	8	+
16	81626396	81626447	IGF2BP1_HepG2_GRCh38	5	+
16	81626509	81626572	IGF2BP1_HepG2_GRCh38	6	+
16	81626572	81626665	IGF2BP1_HepG2_GRCh38	14	+
16	81626705	81626739	IGF2BP1_HepG2_GRCh38	3	+
16	81626740	81626798	IGF2BP1_HepG2_GRCh38	6	+
16	81626798	81626831	IGF2BP1_HepG2_GRCh38	4	+
16	81626934	81626977	IGF2BP1_HepG2_GRCh38	4	+
16	81627080	81627132	IGF2BP1_HepG2_GRCh38	4	+
16	81678732	81678776	IGF2BP1_HepG2_GRCh38	4	+
16	81678900	81678968	IGF2BP1_HepG2_GRCh38	4	+
16	81679023	81679077	IGF2BP1_HepG2_GRCh38	6	+
16	81679613	81679676	IGF2BP1_HepG2_GRCh38	6	+
16	81711047	81711112	IGF2BP1_HepG2_GRCh38	5	+
16	84069908	84069957	IGF2BP1_HepG2_GRCh38	3	-
16	84976229	84976282	IGF2BP1_HepG2_GRCh38	4	-
16	85672924	85673000	IGF2BP1_HepG2_GRCh38	4	+
16	85675663	85675713	IGF2BP1_HepG2_GRCh38	3	+
16	87411895	87411952	IGF2BP1_HepG2_GRCh38	4	-
16	87412186	87412247	IGF2BP1_HepG2_GRCh38	5	-
16	87412247	87412311	IGF2BP1_HepG2_GRCh38	5	-
16	87412778	87412933	IGF2BP1_HepG2_GRCh38	14	-
16	87738902	87738954	IGF2BP1_HepG2_GRCh38	4	-
16	87831173	87831223	IGF2BP1_HepG2_GRCh38	14	-
16	87832069	87832119	IGF2BP1_HepG2_GRCh38	10	-
16	87832482	87832524	IGF2BP1_HepG2_GRCh38	14	-
16	87832739	87832792	IGF2BP1_HepG2_GRCh38	38	-
16	87836531	87836581	IGF2BP1_HepG2_GRCh38	19	-
16	88470914	88470993	IGF2BP1_HepG2_GRCh38	4	+
16	88496303	88496385	IGF2BP1_HepG2_GRCh38	3	+
16	88517336	88517434	IGF2BP1_HepG2_GRCh38	5	+
16	88517527	88517574	IGF2BP1_HepG2_GRCh38	4	+
16	88517911	88517956	IGF2BP1_HepG2_GRCh38	3	+
16	88518561	88518597	IGF2BP1_HepG2_GRCh38	3	+
16	88518695	88518736	IGF2BP1_HepG2_GRCh38	3	+
16	88518782	88518834	IGF2BP1_HepG2_GRCh38	3	+
16	88518888	88518932	IGF2BP1_HepG2_GRCh38	3	+
16	88519965	88520013	IGF2BP1_HepG2_GRCh38	4	+
16	88520160	88520224	IGF2BP1_HepG2_GRCh38	3	+
16	88727165	88727194	IGF2BP1_HepG2_GRCh38	3	-
16	89294474	89294521	IGF2BP1_HepG2_GRCh38	4	-
16	89303866	89303924	IGF2BP1_HepG2_GRCh38	7	-
16	89304201	89304301	IGF2BP1_HepG2_GRCh38	10	-
16	89304302	89304355	IGF2BP1_HepG2_GRCh38	8	-
16	89304679	89304726	IGF2BP1_HepG2_GRCh38	7	-
16	89306945	89307072	IGF2BP1_HepG2_GRCh38	11	-
16	89435738	89435871	IGF2BP1_HepG2_GRCh38	5	-
16	89489189	89489225	IGF2BP1_HepG2_GRCh38	3	-
16	89913915	89914014	IGF2BP1_HepG2_GRCh38	10	+
16	89914038	89914080	IGF2BP1_HepG2_GRCh38	4	+
16	89914996	89915064	IGF2BP1_HepG2_GRCh38	4	+
16	90005049	90005157	IGF2BP1_HepG2_GRCh38	3	-
17	340313	340368	IGF2BP1_HepG2_GRCh38	4	-
17	340374	340429	IGF2BP1_HepG2_GRCh38	4	-
17	356622	356680	IGF2BP1_HepG2_GRCh38	5	-
17	1679023	1679110	IGF2BP1_HepG2_GRCh38	6	-
17	1679678	1679748	IGF2BP1_HepG2_GRCh38	4	-
17	1680927	1680955	IGF2BP1_HepG2_GRCh38	3	-
17	4733658	4733787	IGF2BP1_HepG2_GRCh38	6	-
17	4734286	4734340	IGF2BP1_HepG2_GRCh38	6	-
17	4734364	4734410	IGF2BP1_HepG2_GRCh38	4	-
17	4735091	4735137	IGF2BP1_HepG2_GRCh38	4	-
17	4735245	4735296	IGF2BP1_HepG2_GRCh38	6	-
17	4735317	4735386	IGF2BP1_HepG2_GRCh38	8	-
17	4735386	4735413	IGF2BP1_HepG2_GRCh38	10	-
17	4735413	4735457	IGF2BP1_HepG2_GRCh38	10	-
17	5433082	5433114	IGF2BP1_HepG2_GRCh38	6	-
17	5433114	5433142	IGF2BP1_HepG2_GRCh38	5	-
17	6684978	6685038	IGF2BP1_HepG2_GRCh38	8	-
17	6685439	6685508	IGF2BP1_HepG2_GRCh38	15	-
17	6685699	6685729	IGF2BP1_HepG2_GRCh38	3	-
17	6685891	6685951	IGF2BP1_HepG2_GRCh38	23	-
17	6685951	6685975	IGF2BP1_HepG2_GRCh38	6	-
17	6685975	6686039	IGF2BP1_HepG2_GRCh38	13	-
17	6686039	6686096	IGF2BP1_HepG2_GRCh38	13	-
17	6686105	6686206	IGF2BP1_HepG2_GRCh38	14	-
17	7107406	7107453	IGF2BP1_HepG2_GRCh38	9	-
17	7107453	7107510	IGF2BP1_HepG2_GRCh38	11	-
17	7107562	7107613	IGF2BP1_HepG2_GRCh38	9	-
17	7107708	7107783	IGF2BP1_HepG2_GRCh38	5	-
17	7109597	7109659	IGF2BP1_HepG2_GRCh38	7	-
17	7113219	7113296	IGF2BP1_HepG2_GRCh38	11	-
17	7175298	7175372	IGF2BP1_HepG2_GRCh38	13	-
17	7175412	7175488	IGF2BP1_HepG2_GRCh38	16	-
17	7175663	7175709	IGF2BP1_HepG2_GRCh38	10	-
17	7175772	7175790	IGF2BP1_HepG2_GRCh38	6	-
17	7175790	7175822	IGF2BP1_HepG2_GRCh38	8	-
17	7175822	7175878	IGF2BP1_HepG2_GRCh38	8	-
17	7175902	7175949	IGF2BP1_HepG2_GRCh38	8	-
17	7176003	7176021	IGF2BP1_HepG2_GRCh38	13	-
17	7176021	7176093	IGF2BP1_HepG2_GRCh38	23	-
17	7176126	7176198	IGF2BP1_HepG2_GRCh38	12	-
17	7176218	7176292	IGF2BP1_HepG2_GRCh38	12	-
17	7176417	7176472	IGF2BP1_HepG2_GRCh38	7	-
17	7176492	7176539	IGF2BP1_HepG2_GRCh38	9	-
17	7176655	7176741	IGF2BP1_HepG2_GRCh38	14	-
17	7247320	7247343	IGF2BP1_HepG2_GRCh38	5	-
17	7251194	7251218	IGF2BP1_HepG2_GRCh38	4	-
17	7514096	7514143	IGF2BP1_HepG2_GRCh38	6	+
17	7579883	7580032	IGF2BP1_HepG2_GRCh38	10	+
17	7580032	7580219	IGF2BP1_HepG2_GRCh38	11	+
17	7842568	7842651	IGF2BP1_HepG2_GRCh38	5	+
17	14346762	14346815	IGF2BP1_HepG2_GRCh38	3	+
17	16032341	16032448	IGF2BP1_HepG2_GRCh38	3	-
17	16057558	16057642	IGF2BP1_HepG2_GRCh38	3	-
17	16057920	16058030	IGF2BP1_HepG2_GRCh38	7	-
17	17793956	17794041	IGF2BP1_HepG2_GRCh38	8	+
17	17794041	17794115	IGF2BP1_HepG2_GRCh38	8	+
17	19062087	19062111	IGF2BP1_HepG2_GRCh38	9	+
17	19062111	19062139	IGF2BP1_HepG2_GRCh38	9	+
17	28553625	28553727	IGF2BP1_HepG2_GRCh38	8	-
17	28553971	28554022	IGF2BP1_HepG2_GRCh38	5	-
17	28635514	28635610	IGF2BP1_HepG2_GRCh38	4	-
17	28638311	28638375	IGF2BP1_HepG2_GRCh38	3	-
17	28639327	28639393	IGF2BP1_HepG2_GRCh38	7	-
17	28639393	28639413	IGF2BP1_HepG2_GRCh38	4	-
17	28723950	28724014	IGF2BP1_HepG2_GRCh38	5	+
17	28759153	28759209	IGF2BP1_HepG2_GRCh38	3	-
17	28759270	28759353	IGF2BP1_HepG2_GRCh38	4	-
17	29286778	29286849	IGF2BP1_HepG2_GRCh38	3	-
17	29293828	29293951	IGF2BP1_HepG2_GRCh38	6	-
17	30465024	30465063	IGF2BP1_HepG2_GRCh38	3	+
17	30465700	30465763	IGF2BP1_HepG2_GRCh38	19	+
17	30465824	30465879	IGF2BP1_HepG2_GRCh38	20	+
17	30465886	30465927	IGF2BP1_HepG2_GRCh38	5	+
17	30466302	30466370	IGF2BP1_HepG2_GRCh38	34	+
17	30467247	30467299	IGF2BP1_HepG2_GRCh38	3	+
17	30468446	30468504	IGF2BP1_HepG2_GRCh38	15	+
17	31327686	31327808	IGF2BP1_HepG2_GRCh38	6	+
17	31374019	31374118	IGF2BP1_HepG2_GRCh38	5	+
17	32367821	32367906	IGF2BP1_HepG2_GRCh38	6	+
17	35674218	35674274	IGF2BP1_HepG2_GRCh38	3	+
17	38726931	38726992	IGF2BP1_HepG2_GRCh38	4	+
17	38728371	38728427	IGF2BP1_HepG2_GRCh38	5	+
17	38740290	38740402	IGF2BP1_HepG2_GRCh38	5	-
17	38852629	38852641	IGF2BP1_HepG2_GRCh38	16	-
17	38852641	38852698	IGF2BP1_HepG2_GRCh38	20	-
17	38919003	38919042	IGF2BP1_HepG2_GRCh38	4	+
17	38919873	38919961	IGF2BP1_HepG2_GRCh38	8	+
17	39409883	39409959	IGF2BP1_HepG2_GRCh38	5	-
17	39419747	39419825	IGF2BP1_HepG2_GRCh38	3	-
17	39471573	39471628	IGF2BP1_HepG2_GRCh38	5	+
17	39471628	39471675	IGF2BP1_HepG2_GRCh38	4	+
17	40273788	40273827	IGF2BP1_HepG2_GRCh38	3	+
17	40356513	40356599	IGF2BP1_HepG2_GRCh38	5	+
17	40356599	40356697	IGF2BP1_HepG2_GRCh38	6	+
17	41690950	41691013	IGF2BP1_HepG2_GRCh38	7	+
17	41691031	41691095	IGF2BP1_HepG2_GRCh38	14	+
17	41755018	41755083	IGF2BP1_HepG2_GRCh38	7	-
17	41830798	41830889	IGF2BP1_HepG2_GRCh38	3	-
17	42125133	42125207	IGF2BP1_HepG2_GRCh38	4	-
17	42125364	42125417	IGF2BP1_HepG2_GRCh38	4	-
17	42562894	42562933	IGF2BP1_HepG2_GRCh38	6	+
17	42562933	42562988	IGF2BP1_HepG2_GRCh38	5	+
17	42911139	42911200	IGF2BP1_HepG2_GRCh38	4	+
17	42911714	42911753	IGF2BP1_HepG2_GRCh38	6	+
17	42912379	42912464	IGF2BP1_HepG2_GRCh38	6	+
17	42912687	42912766	IGF2BP1_HepG2_GRCh38	4	+
17	43015420	43015495	IGF2BP1_HepG2_GRCh38	9	-
17	43528249	43528302	IGF2BP1_HepG2_GRCh38	4	-
17	43545169	43545281	IGF2BP1_HepG2_GRCh38	13	+
17	44319762	44319797	IGF2BP1_HepG2_GRCh38	3	-
17	44319797	44319822	IGF2BP1_HepG2_GRCh38	4	-
17	46030935	46030992	IGF2BP1_HepG2_GRCh38	5	-
17	46031103	46031169	IGF2BP1_HepG2_GRCh38	8	-
17	46031186	46031271	IGF2BP1_HepG2_GRCh38	4	-
17	48927345	48927419	IGF2BP1_HepG2_GRCh38	4	+
17	49702921	49702985	IGF2BP1_HepG2_GRCh38	4	-
17	50133818	50133872	IGF2BP1_HepG2_GRCh38	3	-
17	50381435	50381478	IGF2BP1_HepG2_GRCh38	7	-
17	50381623	50381645	IGF2BP1_HepG2_GRCh38	7	-
17	50381645	50381679	IGF2BP1_HepG2_GRCh38	8	-
17	50381694	50381724	IGF2BP1_HepG2_GRCh38	5	-
17	50381724	50381748	IGF2BP1_HepG2_GRCh38	4	-
17	50382007	50382070	IGF2BP1_HepG2_GRCh38	5	-
17	50382136	50382181	IGF2BP1_HepG2_GRCh38	6	-
17	50461889	50461961	IGF2BP1_HepG2_GRCh38	6	+
17	50863294	50863352	IGF2BP1_HepG2_GRCh38	3	-
17	55277262	55277361	IGF2BP1_HepG2_GRCh38	26	+
17	55306514	55306601	IGF2BP1_HepG2_GRCh38	4	+
17	55313326	55313390	IGF2BP1_HepG2_GRCh38	6	+
17	55321046	55321107	IGF2BP1_HepG2_GRCh38	9	+
17	55322791	55322846	IGF2BP1_HepG2_GRCh38	10	+
17	55323039	55323064	IGF2BP1_HepG2_GRCh38	3	+
17	55323616	55323699	IGF2BP1_HepG2_GRCh38	10	+
17	55323719	55323745	IGF2BP1_HepG2_GRCh38	3	+
17	55324364	55324388	IGF2BP1_HepG2_GRCh38	5	+
17	55324880	55324950	IGF2BP1_HepG2_GRCh38	21	+
17	55393573	55393676	IGF2BP1_HepG2_GRCh38	8	-
17	55394374	55394435	IGF2BP1_HepG2_GRCh38	12	-
17	55401468	55401496	IGF2BP1_HepG2_GRCh38	3	-
17	55411287	55411325	IGF2BP1_HepG2_GRCh38	3	-
17	55414508	55414587	IGF2BP1_HepG2_GRCh38	5	-
17	57120894	57120962	IGF2BP1_HepG2_GRCh38	7	+
17	57440441	57440507	IGF2BP1_HepG2_GRCh38	6	+
17	57477181	57477244	IGF2BP1_HepG2_GRCh38	5	+
17	59193634	59193715	IGF2BP1_HepG2_GRCh38	3	+
17	59694288	59694394	IGF2BP1_HepG2_GRCh38	7	+
17	61398609	61398676	IGF2BP1_HepG2_GRCh38	3	-
17	61946926	61947015	IGF2BP1_HepG2_GRCh38	3	-
17	61962773	61962868	IGF2BP1_HepG2_GRCh38	3	-
17	61965119	61965170	IGF2BP1_HepG2_GRCh38	4	-
17	61965278	61965367	IGF2BP1_HepG2_GRCh38	4	-
17	63591762	63591832	IGF2BP1_HepG2_GRCh38	3	+
17	65537902	65537991	IGF2BP1_HepG2_GRCh38	10	-
17	65538100	65538129	IGF2BP1_HepG2_GRCh38	3	-
17	66223755	66223770	IGF2BP1_HepG2_GRCh38	10	-
17	66223770	66223774	IGF2BP1_HepG2_GRCh38	10	-
17	66226027	66226032	IGF2BP1_HepG2_GRCh38	11	-
17	66226032	66226041	IGF2BP1_HepG2_GRCh38	10	-
17	66226041	66226064	IGF2BP1_HepG2_GRCh38	9	-
17	66228164	66228193	IGF2BP1_HepG2_GRCh38	13	-
17	66228193	66228196	IGF2BP1_HepG2_GRCh38	12	-
17	66229315	66229328	IGF2BP1_HepG2_GRCh38	10	-
17	66804849	66804946	IGF2BP1_HepG2_GRCh38	4	+
17	66808495	66808554	IGF2BP1_HepG2_GRCh38	3	+
17	67086875	67086931	IGF2BP1_HepG2_GRCh38	6	-
17	67107367	67107425	IGF2BP1_HepG2_GRCh38	5	-
17	67107503	67107606	IGF2BP1_HepG2_GRCh38	3	-
17	67109459	67109525	IGF2BP1_HepG2_GRCh38	5	-
17	67940562	67940640	IGF2BP1_HepG2_GRCh38	8	+
17	67945622	67945708	IGF2BP1_HepG2_GRCh38	15	+
17	67945772	67945820	IGF2BP1_HepG2_GRCh38	5	+
17	67945832	67945855	IGF2BP1_HepG2_GRCh38	4	+
17	67945855	67945890	IGF2BP1_HepG2_GRCh38	17	+
17	67945890	67945897	IGF2BP1_HepG2_GRCh38	14	+
17	67945897	67945909	IGF2BP1_HepG2_GRCh38	5	+
17	67947725	67947743	IGF2BP1_HepG2_GRCh38	8	+
17	72124062	72124109	IGF2BP1_HepG2_GRCh38	12	+
17	72124109	72124200	IGF2BP1_HepG2_GRCh38	51	+
17	72124200	72124260	IGF2BP1_HepG2_GRCh38	25	+
17	72124311	72124367	IGF2BP1_HepG2_GRCh38	21	+
17	72376484	72376568	IGF2BP1_HepG2_GRCh38	3	-
17	72539102	72539174	IGF2BP1_HepG2_GRCh38	6	-
17	72553384	72553402	IGF2BP1_HepG2_GRCh38	16	-
17	72553402	72553494	IGF2BP1_HepG2_GRCh38	28	-
17	72553529	72553653	IGF2BP1_HepG2_GRCh38	24	-
17	72553725	72553764	IGF2BP1_HepG2_GRCh38	16	-
17	72553764	72553818	IGF2BP1_HepG2_GRCh38	19	-
17	72553984	72554047	IGF2BP1_HepG2_GRCh38	20	-
17	72554057	72554118	IGF2BP1_HepG2_GRCh38	19	-
17	72554171	72554250	IGF2BP1_HepG2_GRCh38	26	-
17	72554277	72554359	IGF2BP1_HepG2_GRCh38	21	-
17	72557348	72557419	IGF2BP1_HepG2_GRCh38	35	-
17	72557419	72557463	IGF2BP1_HepG2_GRCh38	15	-
17	72557464	72557494	IGF2BP1_HepG2_GRCh38	12	-
17	72557494	72557531	IGF2BP1_HepG2_GRCh38	10	-
17	72557718	72557748	IGF2BP1_HepG2_GRCh38	3	-
17	72560613	72560671	IGF2BP1_HepG2_GRCh38	3	-
17	72560692	72560754	IGF2BP1_HepG2_GRCh38	3	-
17	74836967	74837040	IGF2BP1_HepG2_GRCh38	4	+
17	75318928	75319002	IGF2BP1_HepG2_GRCh38	3	-
17	76277439	76277545	IGF2BP1_HepG2_GRCh38	4	-
17	76563496	76563549	IGF2BP1_HepG2_GRCh38	3	+
17	76564568	76564602	IGF2BP1_HepG2_GRCh38	6	+
17	76564602	76564624	IGF2BP1_HepG2_GRCh38	7	+
17	77306030	77306090	IGF2BP1_HepG2_GRCh38	3	+
17	77306132	77306218	IGF2BP1_HepG2_GRCh38	6	+
17	77372743	77372789	IGF2BP1_HepG2_GRCh38	4	+
17	77485027	77485068	IGF2BP1_HepG2_GRCh38	3	+
17	77485088	77485191	IGF2BP1_HepG2_GRCh38	12	+
17	77485422	77485479	IGF2BP1_HepG2_GRCh38	3	+
17	78171883	78171932	IGF2BP1_HepG2_GRCh38	3	+
17	78171938	78171987	IGF2BP1_HepG2_GRCh38	4	+
17	78798031	78798094	IGF2BP1_HepG2_GRCh38	6	-
17	78798107	78798195	IGF2BP1_HepG2_GRCh38	8	-
17	78798225	78798282	IGF2BP1_HepG2_GRCh38	5	-
17	78798291	78798345	IGF2BP1_HepG2_GRCh38	4	-
17	78853819	78853894	IGF2BP1_HepG2_GRCh38	10	-
17	78971365	78971400	IGF2BP1_HepG2_GRCh38	18	-
17	78971400	78971409	IGF2BP1_HepG2_GRCh38	19	-
17	78971409	78971426	IGF2BP1_HepG2_GRCh38	26	-
17	78971426	78971484	IGF2BP1_HepG2_GRCh38	76	-
17	78971484	78971499	IGF2BP1_HepG2_GRCh38	19	-
17	78971499	78971530	IGF2BP1_HepG2_GRCh38	22	-
17	78971589	78971635	IGF2BP1_HepG2_GRCh38	21	-
17	78971640	78971663	IGF2BP1_HepG2_GRCh38	15	-
17	78971797	78971834	IGF2BP1_HepG2_GRCh38	10	-
17	78971834	78971898	IGF2BP1_HepG2_GRCh38	29	-
17	78992707	78992789	IGF2BP1_HepG2_GRCh38	3	-
17	80111982	80112037	IGF2BP1_HepG2_GRCh38	3	+
17	80210633	80210753	IGF2BP1_HepG2_GRCh38	7	-
17	80224319	80224385	IGF2BP1_HepG2_GRCh38	3	+
17	80224414	80224480	IGF2BP1_HepG2_GRCh38	3	+
17	80275154	80275232	IGF2BP1_HepG2_GRCh38	3	+
17	80394660	80394768	IGF2BP1_HepG2_GRCh38	3	+
17	80562023	80562141	IGF2BP1_HepG2_GRCh38	4	+
17	80893318	80893451	IGF2BP1_HepG2_GRCh38	5	+
17	80893480	80893574	IGF2BP1_HepG2_GRCh38	3	+
17	81074678	81074818	IGF2BP1_HepG2_GRCh38	6	+
17	81138105	81138171	IGF2BP1_HepG2_GRCh38	3	-
17	81138966	81139046	IGF2BP1_HepG2_GRCh38	4	-
17	81701675	81701728	IGF2BP1_HepG2_GRCh38	3	+
17	82005229	82005287	IGF2BP1_HepG2_GRCh38	21	+
17	82005375	82005436	IGF2BP1_HepG2_GRCh38	20	+
17	82005855	82005893	IGF2BP1_HepG2_GRCh38	15	+
17	82005893	82005920	IGF2BP1_HepG2_GRCh38	18	+
17	82005921	82005968	IGF2BP1_HepG2_GRCh38	19	+
17	82006068	82006102	IGF2BP1_HepG2_GRCh38	52	+
17	82006102	82006134	IGF2BP1_HepG2_GRCh38	52	+
17	82006134	82006142	IGF2BP1_HepG2_GRCh38	27	+
17	82006148	82006208	IGF2BP1_HepG2_GRCh38	31	+
17	82006220	82006260	IGF2BP1_HepG2_GRCh38	42	+
17	82006265	82006281	IGF2BP1_HepG2_GRCh38	45	+
17	82006281	82006292	IGF2BP1_HepG2_GRCh38	39	+
17	82006294	82006304	IGF2BP1_HepG2_GRCh38	30	+
17	82006305	82006329	IGF2BP1_HepG2_GRCh38	36	+
17	82006329	82006343	IGF2BP1_HepG2_GRCh38	27	+
17	82006343	82006378	IGF2BP1_HepG2_GRCh38	22	+
17	82006414	82006429	IGF2BP1_HepG2_GRCh38	12	+
17	82006429	82006473	IGF2BP1_HepG2_GRCh38	22	+
17	82006639	82006655	IGF2BP1_HepG2_GRCh38	14	+
17	82007512	82007535	IGF2BP1_HepG2_GRCh38	8	+
17	82232933	82232986	IGF2BP1_HepG2_GRCh38	3	+
17	82315746	82315806	IGF2BP1_HepG2_GRCh38	3	-
17	82571837	82571864	IGF2BP1_HepG2_GRCh38	5	+
17	82582740	82582764	IGF2BP1_HepG2_GRCh38	6	+
17	82585926	82585975	IGF2BP1_HepG2_GRCh38	16	+
17	82585975	82585995	IGF2BP1_HepG2_GRCh38	18	+
17	82585995	82586096	IGF2BP1_HepG2_GRCh38	29	+
17	82587214	82587269	IGF2BP1_HepG2_GRCh38	8	+
17	82601316	82601341	IGF2BP1_HepG2_GRCh38	3	+
17	82601630	82601761	IGF2BP1_HepG2_GRCh38	10	+
17	82603755	82603782	IGF2BP1_HepG2_GRCh38	5	+
17	82603782	82603834	IGF2BP1_HepG2_GRCh38	6	+
17	82909619	82909678	IGF2BP1_HepG2_GRCh38	3	+
18	9954372	9954452	IGF2BP1_HepG2_GRCh38	3	+
18	13445820	13445909	IGF2BP1_HepG2_GRCh38	3	+
18	23531899	23531958	IGF2BP1_HepG2_GRCh38	4	-
18	23531965	23532032	IGF2BP1_HepG2_GRCh38	5	-
18	31546682	31546767	IGF2BP1_HepG2_GRCh38	6	+
18	31546821	31546871	IGF2BP1_HepG2_GRCh38	5	+
18	31546876	31546930	IGF2BP1_HepG2_GRCh38	7	+
18	31547162	31547243	IGF2BP1_HepG2_GRCh38	13	+
18	35333919	35333991	IGF2BP1_HepG2_GRCh38	3	-
18	35710650	35710783	IGF2BP1_HepG2_GRCh38	5	+
18	35990480	35990603	IGF2BP1_HepG2_GRCh38	3	-
18	35991376	35991446	IGF2BP1_HepG2_GRCh38	3	-
18	35991512	35991608	IGF2BP1_HepG2_GRCh38	3	-
18	36114177	36114246	IGF2BP1_HepG2_GRCh38	4	-
18	36114248	36114336	IGF2BP1_HepG2_GRCh38	7	-
18	36126603	36126679	IGF2BP1_HepG2_GRCh38	3	-
18	36126679	36126738	IGF2BP1_HepG2_GRCh38	4	-
18	48539963	48540019	IGF2BP1_HepG2_GRCh38	3	+
18	49491410	49491445	IGF2BP1_HepG2_GRCh38	13	-
18	49491530	49491533	IGF2BP1_HepG2_GRCh38	12	-
18	49491533	49491563	IGF2BP1_HepG2_GRCh38	15	-
18	57436176	57436358	IGF2BP1_HepG2_GRCh38	4	+
18	58343015	58343077	IGF2BP1_HepG2_GRCh38	4	+
18	58399880	58399926	IGF2BP1_HepG2_GRCh38	3	+
18	58400438	58400488	IGF2BP1_HepG2_GRCh38	3	+
18	58400683	58400755	IGF2BP1_HepG2_GRCh38	3	+
18	59328153	59328216	IGF2BP1_HepG2_GRCh38	9	-
18	59328404	59328452	IGF2BP1_HepG2_GRCh38	4	-
18	59328609	59328679	IGF2BP1_HepG2_GRCh38	10	-
18	59328679	59328725	IGF2BP1_HepG2_GRCh38	7	-
18	59329233	59329335	IGF2BP1_HepG2_GRCh38	15	-
18	59329718	59329768	IGF2BP1_HepG2_GRCh38	6	-
18	59330129	59330180	IGF2BP1_HepG2_GRCh38	17	-
18	62574653	62574716	IGF2BP1_HepG2_GRCh38	4	+
18	76491073	76491124	IGF2BP1_HepG2_GRCh38	3	-
19	583222	583237	IGF2BP1_HepG2_GRCh38	9	+
19	583237	583301	IGF2BP1_HepG2_GRCh38	38	+
19	583336	583371	IGF2BP1_HepG2_GRCh38	26	+
19	811728	811774	IGF2BP1_HepG2_GRCh38	4	+
19	941762	941824	IGF2BP1_HepG2_GRCh38	6	+
19	941824	941914	IGF2BP1_HepG2_GRCh38	8	+
19	942437	942503	IGF2BP1_HepG2_GRCh38	5	+
19	944300	944347	IGF2BP1_HepG2_GRCh38	7	+
19	944347	944450	IGF2BP1_HepG2_GRCh38	24	+
19	972399	972482	IGF2BP1_HepG2_GRCh38	16	+
19	972532	972588	IGF2BP1_HepG2_GRCh38	21	+
19	975640	975713	IGF2BP1_HepG2_GRCh38	20	+
19	1088513	1088565	IGF2BP1_HepG2_GRCh38	7	-
19	1170513	1170583	IGF2BP1_HepG2_GRCh38	3	-
19	1257731	1257790	IGF2BP1_HepG2_GRCh38	10	+
19	1300785	1300866	IGF2BP1_HepG2_GRCh38	4	+
19	1408560	1408605	IGF2BP1_HepG2_GRCh38	4	+
19	1497365	1497444	IGF2BP1_HepG2_GRCh38	4	+
19	1555090	1555155	IGF2BP1_HepG2_GRCh38	5	-
19	1815923	1815990	IGF2BP1_HepG2_GRCh38	5	-
19	1924445	1924527	IGF2BP1_HepG2_GRCh38	4	+
19	1925470	1925522	IGF2BP1_HepG2_GRCh38	7	+
19	1925530	1925554	IGF2BP1_HepG2_GRCh38	3	+
19	1925661	1925705	IGF2BP1_HepG2_GRCh38	6	+
19	1986169	1986246	IGF2BP1_HepG2_GRCh38	4	-
19	1997657	1997761	IGF2BP1_HepG2_GRCh38	4	-
19	2071663	2071682	IGF2BP1_HepG2_GRCh38	11	-
19	2071682	2071717	IGF2BP1_HepG2_GRCh38	13	-
19	2336724	2336768	IGF2BP1_HepG2_GRCh38	7	+
19	2336794	2336924	IGF2BP1_HepG2_GRCh38	10	+
19	2336924	2336966	IGF2BP1_HepG2_GRCh38	3	+
19	2336973	2337044	IGF2BP1_HepG2_GRCh38	4	+
19	3122910	3122970	IGF2BP1_HepG2_GRCh38	3	+
19	3123577	3123638	IGF2BP1_HepG2_GRCh38	9	+
19	3123840	3123894	IGF2BP1_HepG2_GRCh38	4	+
19	3463021	3463084	IGF2BP1_HepG2_GRCh38	3	+
19	3551032	3551089	IGF2BP1_HepG2_GRCh38	3	-
19	3630468	3630589	IGF2BP1_HepG2_GRCh38	3	-
19	3976324	3976333	IGF2BP1_HepG2_GRCh38	56	-
19	3976333	3976371	IGF2BP1_HepG2_GRCh38	74	-
19	3976386	3976439	IGF2BP1_HepG2_GRCh38	88	-
19	3976439	3976469	IGF2BP1_HepG2_GRCh38	43	-
19	3976471	3976488	IGF2BP1_HepG2_GRCh38	38	-
19	3976488	3976558	IGF2BP1_HepG2_GRCh38	400	-
19	4360814	4360877	IGF2BP1_HepG2_GRCh38	5	-
19	4392461	4392548	IGF2BP1_HepG2_GRCh38	3	-
19	5205546	5205587	IGF2BP1_HepG2_GRCh38	3	-
19	5218441	5218533	IGF2BP1_HepG2_GRCh38	11	-
19	5221044	5221072	IGF2BP1_HepG2_GRCh38	4	-
19	6211122	6211186	IGF2BP1_HepG2_GRCh38	3	-
19	6229471	6229516	IGF2BP1_HepG2_GRCh38	4	-
19	6229963	6230021	IGF2BP1_HepG2_GRCh38	3	-
19	6441562	6441646	IGF2BP1_HepG2_GRCh38	6	-
19	6681942	6681959	IGF2BP1_HepG2_GRCh38	8	-
19	6682198	6682229	IGF2BP1_HepG2_GRCh38	14	-
19	6684407	6684436	IGF2BP1_HepG2_GRCh38	17	-
19	6684436	6684439	IGF2BP1_HepG2_GRCh38	14	-
19	6684559	6684561	IGF2BP1_HepG2_GRCh38	16	-
19	6684561	6684583	IGF2BP1_HepG2_GRCh38	18	-
19	6684590	6684595	IGF2BP1_HepG2_GRCh38	8	-
19	6684624	6684641	IGF2BP1_HepG2_GRCh38	11	-
19	6684641	6684650	IGF2BP1_HepG2_GRCh38	9	-
19	6684774	6684780	IGF2BP1_HepG2_GRCh38	9	-
19	6684780	6684799	IGF2BP1_HepG2_GRCh38	10	-
19	6711082	6711098	IGF2BP1_HepG2_GRCh38	10	-
19	6712256	6712259	IGF2BP1_HepG2_GRCh38	18	-
19	6712259	6712268	IGF2BP1_HepG2_GRCh38	20	-
19	6712268	6712300	IGF2BP1_HepG2_GRCh38	34	-
19	6713498	6713506	IGF2BP1_HepG2_GRCh38	25	-
19	6713506	6713509	IGF2BP1_HepG2_GRCh38	25	-
19	6713991	6713993	IGF2BP1_HepG2_GRCh38	25	-
19	6713993	6714005	IGF2BP1_HepG2_GRCh38	27	-
19	6714005	6714029	IGF2BP1_HepG2_GRCh38	28	-
19	6717179	6717254	IGF2BP1_HepG2_GRCh38	3	-
19	6718098	6718132	IGF2BP1_HepG2_GRCh38	20	-
19	6718137	6718164	IGF2BP1_HepG2_GRCh38	23	-
19	6718246	6718249	IGF2BP1_HepG2_GRCh38	19	-
19	6718249	6718256	IGF2BP1_HepG2_GRCh38	19	-
19	6718256	6718275	IGF2BP1_HepG2_GRCh38	23	-
19	6718338	6718361	IGF2BP1_HepG2_GRCh38	10	-
19	6718389	6718412	IGF2BP1_HepG2_GRCh38	13	-
19	6719210	6719217	IGF2BP1_HepG2_GRCh38	11	-
19	6719383	6719391	IGF2BP1_HepG2_GRCh38	26	-
19	6719391	6719394	IGF2BP1_HepG2_GRCh38	27	-
19	6719394	6719403	IGF2BP1_HepG2_GRCh38	35	-
19	7112589	7112685	IGF2BP1_HepG2_GRCh38	3	-
19	7115246	7115371	IGF2BP1_HepG2_GRCh38	5	-
19	7115416	7115463	IGF2BP1_HepG2_GRCh38	4	-
19	7117146	7117197	IGF2BP1_HepG2_GRCh38	3	-
19	7153245	7153351	IGF2BP1_HepG2_GRCh38	8	-
19	7640530	7640610	IGF2BP1_HepG2_GRCh38	4	+
19	8248652	8248728	IGF2BP1_HepG2_GRCh38	3	+
19	8249238	8249314	IGF2BP1_HepG2_GRCh38	4	+
19	10285232	10285359	IGF2BP1_HepG2_GRCh38	9	+
19	10285384	10285437	IGF2BP1_HepG2_GRCh38	5	+
19	10285437	10285497	IGF2BP1_HepG2_GRCh38	5	+
19	10285563	10285619	IGF2BP1_HepG2_GRCh38	5	+
19	10286087	10286156	IGF2BP1_HepG2_GRCh38	7	+
19	10316342	10316417	IGF2BP1_HepG2_GRCh38	5	-
19	10316926	10316980	IGF2BP1_HepG2_GRCh38	4	-
19	10920833	10920898	IGF2BP1_HepG2_GRCh38	4	+
19	11131654	11131736	IGF2BP1_HepG2_GRCh38	5	+
19	11132033	11132128	IGF2BP1_HepG2_GRCh38	7	+
19	11132920	11132999	IGF2BP1_HepG2_GRCh38	6	+
19	11133045	11133097	IGF2BP1_HepG2_GRCh38	5	+
19	11553463	11553591	IGF2BP1_HepG2_GRCh38	12	-
19	14091776	14091847	IGF2BP1_HepG2_GRCh38	4	-
19	14515249	14515315	IGF2BP1_HepG2_GRCh38	5	-
19	14515315	14515416	IGF2BP1_HepG2_GRCh38	4	-
19	15239909	15239970	IGF2BP1_HepG2_GRCh38	11	-
19	15239970	15240023	IGF2BP1_HepG2_GRCh38	14	-
19	15242899	15242916	IGF2BP1_HepG2_GRCh38	15	-
19	15242916	15242944	IGF2BP1_HepG2_GRCh38	17	-
19	15242944	15243015	IGF2BP1_HepG2_GRCh38	13	-
19	15265478	15265534	IGF2BP1_HepG2_GRCh38	12	-
19	15265534	15265560	IGF2BP1_HepG2_GRCh38	14	-
19	15331842	15331883	IGF2BP1_HepG2_GRCh38	3	-
19	16132532	16132651	IGF2BP1_HepG2_GRCh38	4	+
19	16132670	16132734	IGF2BP1_HepG2_GRCh38	5	+
19	16553490	16553590	IGF2BP1_HepG2_GRCh38	6	-
19	16553688	16553742	IGF2BP1_HepG2_GRCh38	5	-
19	16553745	16553795	IGF2BP1_HepG2_GRCh38	5	-
19	16553798	16553892	IGF2BP1_HepG2_GRCh38	5	-
19	18770567	18770635	IGF2BP1_HepG2_GRCh38	7	+
19	18770821	18770889	IGF2BP1_HepG2_GRCh38	10	+
19	18770951	18771016	IGF2BP1_HepG2_GRCh38	5	+
19	18771086	18771179	IGF2BP1_HepG2_GRCh38	9	+
19	18771288	18771407	IGF2BP1_HepG2_GRCh38	8	+
19	19495765	19495884	IGF2BP1_HepG2_GRCh38	4	+
19	19645248	19645304	IGF2BP1_HepG2_GRCh38	4	-
19	19646247	19646348	IGF2BP1_HepG2_GRCh38	11	-
19	32484590	32484669	IGF2BP1_HepG2_GRCh38	6	+
19	34196634	34196726	IGF2BP1_HepG2_GRCh38	5	+
19	35000651	35000717	IGF2BP1_HepG2_GRCh38	4	+
19	35000749	35000809	IGF2BP1_HepG2_GRCh38	3	+
19	35000980	35001027	IGF2BP1_HepG2_GRCh38	4	+
19	35001141	35001193	IGF2BP1_HepG2_GRCh38	5	+
19	35023252	35023343	IGF2BP1_HepG2_GRCh38	4	+
19	36150045	36150133	IGF2BP1_HepG2_GRCh38	12	+
19	39399686	39399782	IGF2BP1_HepG2_GRCh38	3	+
19	40233898	40233948	IGF2BP1_HepG2_GRCh38	3	-
19	41206789	41206889	IGF2BP1_HepG2_GRCh38	5	+
19	41206998	41207089	IGF2BP1_HepG2_GRCh38	6	+
19	41207089	41207178	IGF2BP1_HepG2_GRCh38	4	+
19	41304202	41304262	IGF2BP1_HepG2_GRCh38	7	+
19	41305674	41305682	IGF2BP1_HepG2_GRCh38	3	+
19	41306448	41306464	IGF2BP1_HepG2_GRCh38	5	+
19	41306464	41306550	IGF2BP1_HepG2_GRCh38	7	+
19	41353096	41353169	IGF2BP1_HepG2_GRCh38	6	-
19	41353660	41353736	IGF2BP1_HepG2_GRCh38	4	-
19	41431413	41431581	IGF2BP1_HepG2_GRCh38	4	-
19	42232055	42232118	IGF2BP1_HepG2_GRCh38	5	-
19	42291415	42291467	IGF2BP1_HepG2_GRCh38	5	+
19	42507793	42507878	IGF2BP1_HepG2_GRCh38	8	-
19	42508315	42508368	IGF2BP1_HepG2_GRCh38	5	-
19	42508737	42508787	IGF2BP1_HepG2_GRCh38	4	-
19	42509138	42509198	IGF2BP1_HepG2_GRCh38	8	-
19	42510887	42510920	IGF2BP1_HepG2_GRCh38	5	-
[truncated: 2,459 more rows]
