# Supplementary material for: Sci-ModoM: a quantitative database of transcriptome-wide high-throughput RNA modification sites
Source: Nucleic Acids Res. 2024 Nov 5;53(D1):D310–7. doi: 10.1093/nar/gkae972 (PMC11701610; doi:10.1093/nar/gkae972)
Supplement: gkae972_Supplemental_Files [file gkae972_supplemental_files.zip › IGF2BP3_HepG2_GRCh38_reformat.bed]

1	1752256	1752321	IGF2BP3_HepG2_GRCh38	5	-
1	1752328	1752381	IGF2BP3_HepG2_GRCh38	3	-
1	2306958	2307030	IGF2BP3_HepG2_GRCh38	7	+
1	2308471	2308522	IGF2BP3_HepG2_GRCh38	3	+
1	2308837	2308892	IGF2BP3_HepG2_GRCh38	4	+
1	6224698	6224745	IGF2BP3_HepG2_GRCh38	5	-
1	8012045	8012104	IGF2BP3_HepG2_GRCh38	3	-
1	8013526	8013583	IGF2BP3_HepG2_GRCh38	7	-
1	8870451	8870476	IGF2BP3_HepG2_GRCh38	3	-
1	11920215	11920283	IGF2BP3_HepG2_GRCh38	3	-
1	11974904	11974967	IGF2BP3_HepG2_GRCh38	8	+
1	20482576	20482614	IGF2BP3_HepG2_GRCh38	3	-
1	23692671	23692755	IGF2BP3_HepG2_GRCh38	5	+
1	23693849	23693911	IGF2BP3_HepG2_GRCh38	4	+
1	23694711	23694756	IGF2BP3_HepG2_GRCh38	8	+
1	26731229	26731295	IGF2BP3_HepG2_GRCh38	3	+
1	26731342	26731494	IGF2BP3_HepG2_GRCh38	9	+
1	26731550	26731604	IGF2BP3_HepG2_GRCh38	3	+
1	26999985	27000030	IGF2BP3_HepG2_GRCh38	3	+
1	36341100	36341185	IGF2BP3_HepG2_GRCh38	5	-
1	36341421	36341482	IGF2BP3_HepG2_GRCh38	3	-
1	40072304	40072426	IGF2BP3_HepG2_GRCh38	5	+
1	40073438	40073518	IGF2BP3_HepG2_GRCh38	6	-
1	40073927	40073988	IGF2BP3_HepG2_GRCh38	3	-
1	42682647	42682657	IGF2BP3_HepG2_GRCh38	3	+
1	42926190	42926225	IGF2BP3_HepG2_GRCh38	9	-
1	42926493	42926535	IGF2BP3_HepG2_GRCh38	18	-
1	42926535	42926554	IGF2BP3_HepG2_GRCh38	15	-
1	42926554	42926618	IGF2BP3_HepG2_GRCh38	19	-
1	42926618	42926671	IGF2BP3_HepG2_GRCh38	12	-
1	42926727	42926770	IGF2BP3_HepG2_GRCh38	6	-
1	43604065	43604180	IGF2BP3_HepG2_GRCh38	4	+
1	43990387	43990534	IGF2BP3_HepG2_GRCh38	3	+
1	44776106	44776133	IGF2BP3_HepG2_GRCh38	6	+
1	44776133	44776140	IGF2BP3_HepG2_GRCh38	7	+
1	44776674	44776694	IGF2BP3_HepG2_GRCh38	6	+
1	51787890	51787982	IGF2BP3_HepG2_GRCh38	3	+
1	52020268	52020402	IGF2BP3_HepG2_GRCh38	3	-
1	52020773	52020849	IGF2BP3_HepG2_GRCh38	3	-
1	54849670	54849684	IGF2BP3_HepG2_GRCh38	10	-
1	54850117	54850137	IGF2BP3_HepG2_GRCh38	9	-
1	54850137	54850163	IGF2BP3_HepG2_GRCh38	10	-
1	54850328	54850353	IGF2BP3_HepG2_GRCh38	7	-
1	54850458	54850508	IGF2BP3_HepG2_GRCh38	8	-
1	54850510	54850534	IGF2BP3_HepG2_GRCh38	8	-
1	54850534	54850561	IGF2BP3_HepG2_GRCh38	11	-
1	54850572	54850657	IGF2BP3_HepG2_GRCh38	15	-
1	54850764	54850813	IGF2BP3_HepG2_GRCh38	30	-
1	54850830	54850880	IGF2BP3_HepG2_GRCh38	14	-
1	54850969	54851015	IGF2BP3_HepG2_GRCh38	18	-
1	54851043	54851076	IGF2BP3_HepG2_GRCh38	25	-
1	54851076	54851101	IGF2BP3_HepG2_GRCh38	18	-
1	54851131	54851172	IGF2BP3_HepG2_GRCh38	9	-
1	54851657	54851691	IGF2BP3_HepG2_GRCh38	11	-
1	54851937	54851971	IGF2BP3_HepG2_GRCh38	11	-
1	54852057	54852121	IGF2BP3_HepG2_GRCh38	15	-
1	65432964	65433073	IGF2BP3_HepG2_GRCh38	4	+
1	65433137	65433225	IGF2BP3_HepG2_GRCh38	3	+
1	84498391	84498490	IGF2BP3_HepG2_GRCh38	5	-
1	89934605	89934690	IGF2BP3_HepG2_GRCh38	3	+
1	91680463	91680581	IGF2BP3_HepG2_GRCh38	7	-
1	91683013	91683064	IGF2BP3_HepG2_GRCh38	5	-
1	91683132	91683232	IGF2BP3_HepG2_GRCh38	9	-
1	91683524	91683579	IGF2BP3_HepG2_GRCh38	7	-
1	93152176	93152246	IGF2BP3_HepG2_GRCh38	7	-
1	93152636	93152691	IGF2BP3_HepG2_GRCh38	3	-
1	93153529	93153595	IGF2BP3_HepG2_GRCh38	3	-
1	93180056	93180138	IGF2BP3_HepG2_GRCh38	3	-
1	109309859	109309946	IGF2BP3_HepG2_GRCh38	3	-
1	109310036	109310096	IGF2BP3_HepG2_GRCh38	7	-
1	109311502	109311638	IGF2BP3_HepG2_GRCh38	8	-
1	109312090	109312129	IGF2BP3_HepG2_GRCh38	3	-
1	109313419	109313469	IGF2BP3_HepG2_GRCh38	3	-
1	109313583	109313642	IGF2BP3_HepG2_GRCh38	4	-
1	109313643	109313718	IGF2BP3_HepG2_GRCh38	7	-
1	114718068	114718191	IGF2BP3_HepG2_GRCh38	5	-
1	116389577	116389610	IGF2BP3_HepG2_GRCh38	3	+
1	116389671	116389707	IGF2BP3_HepG2_GRCh38	4	+
1	116390212	116390225	IGF2BP3_HepG2_GRCh38	3	+
1	116399023	116399083	IGF2BP3_HepG2_GRCh38	17	+
1	116403884	116403932	IGF2BP3_HepG2_GRCh38	6	+
1	116403952	116403969	IGF2BP3_HepG2_GRCh38	7	+
1	116403969	116403975	IGF2BP3_HepG2_GRCh38	6	+
1	116404414	116404437	IGF2BP3_HepG2_GRCh38	7	+
1	116404439	116404478	IGF2BP3_HepG2_GRCh38	9	+
1	116404482	116404533	IGF2BP3_HepG2_GRCh38	10	+
1	150266367	150266449	IGF2BP3_HepG2_GRCh38	3	-
1	150965730	150965799	IGF2BP3_HepG2_GRCh38	8	-
1	150965815	150965866	IGF2BP3_HepG2_GRCh38	26	-
1	150965866	150965888	IGF2BP3_HepG2_GRCh38	24	-
1	150965888	150965938	IGF2BP3_HepG2_GRCh38	10	-
1	150966058	150966116	IGF2BP3_HepG2_GRCh38	9	-
1	150966582	150966629	IGF2BP3_HepG2_GRCh38	10	-
1	150966755	150966757	IGF2BP3_HepG2_GRCh38	8	-
1	150966757	150966787	IGF2BP3_HepG2_GRCh38	10	-
1	150967080	150967144	IGF2BP3_HepG2_GRCh38	5	-
1	153990761	153990799	IGF2BP3_HepG2_GRCh38	15	+
1	153990799	153990802	IGF2BP3_HepG2_GRCh38	11	+
1	153991114	153991139	IGF2BP3_HepG2_GRCh38	10	+
1	153991642	153991670	IGF2BP3_HepG2_GRCh38	3	+
1	153992064	153992076	IGF2BP3_HepG2_GRCh38	3	+
1	154254017	154254090	IGF2BP3_HepG2_GRCh38	3	+
1	154257112	154257174	IGF2BP3_HepG2_GRCh38	4	+
1	154349475	154349526	IGF2BP3_HepG2_GRCh38	3	+
1	160290015	160290093	IGF2BP3_HepG2_GRCh38	4	-
1	160358307	160358390	IGF2BP3_HepG2_GRCh38	3	+
1	160998727	160998773	IGF2BP3_HepG2_GRCh38	3	-
1	167790145	167790230	IGF2BP3_HepG2_GRCh38	5	+
1	169132136	169132184	IGF2BP3_HepG2_GRCh38	9	+
1	169132385	169132424	IGF2BP3_HepG2_GRCh38	6	+
1	169132584	169132628	IGF2BP3_HepG2_GRCh38	3	+
1	169132639	169132685	IGF2BP3_HepG2_GRCh38	5	+
1	169540990	169541079	IGF2BP3_HepG2_GRCh38	5	-
1	169541150	169541223	IGF2BP3_HepG2_GRCh38	4	-
1	171557517	171557602	IGF2BP3_HepG2_GRCh38	4	+
1	171557724	171557804	IGF2BP3_HepG2_GRCh38	7	+
1	171557858	171557936	IGF2BP3_HepG2_GRCh38	4	+
1	171587098	171587162	IGF2BP3_HepG2_GRCh38	4	+
1	173477367	173477449	IGF2BP3_HepG2_GRCh38	3	+
1	182382946	182383052	IGF2BP3_HepG2_GRCh38	7	-
1	182383495	182383534	IGF2BP3_HepG2_GRCh38	3	-
1	182384298	182384387	IGF2BP3_HepG2_GRCh38	7	-
1	183142792	183142861	IGF2BP3_HepG2_GRCh38	4	+
1	183142872	183142920	IGF2BP3_HepG2_GRCh38	8	+
1	183143022	183143083	IGF2BP3_HepG2_GRCh38	3	+
1	183143111	183143167	IGF2BP3_HepG2_GRCh38	3	+
1	183143954	183144008	IGF2BP3_HepG2_GRCh38	5	+
1	202941293	202941338	IGF2BP3_HepG2_GRCh38	6	-
1	202941338	202941360	IGF2BP3_HepG2_GRCh38	7	-
1	202941360	202941397	IGF2BP3_HepG2_GRCh38	7	-
1	205620175	205620335	IGF2BP3_HepG2_GRCh38	3	-
1	228098043	228098119	IGF2BP3_HepG2_GRCh38	9	+
1	228098899	228098937	IGF2BP3_HepG2_GRCh38	3	+
1	228098945	228098988	IGF2BP3_HepG2_GRCh38	5	+
1	230279590	230279641	IGF2BP3_HepG2_GRCh38	3	+
1	230279970	230280023	IGF2BP3_HepG2_GRCh38	3	+
1	230280251	230280357	IGF2BP3_HepG2_GRCh38	5	+
1	230280604	230280715	IGF2BP3_HepG2_GRCh38	3	+
1	230280799	230280850	IGF2BP3_HepG2_GRCh38	4	+
1	234607304	234607356	IGF2BP3_HepG2_GRCh38	6	-
1	234607645	234607684	IGF2BP3_HepG2_GRCh38	8	-
1	235110275	235110349	IGF2BP3_HepG2_GRCh38	3	-
1	235976215	235976286	IGF2BP3_HepG2_GRCh38	22	-
1	235976286	235976321	IGF2BP3_HepG2_GRCh38	4	-
1	235976566	235976611	IGF2BP3_HepG2_GRCh38	6	-
1	235976770	235976848	IGF2BP3_HepG2_GRCh38	12	-
1	235976880	235976894	IGF2BP3_HepG2_GRCh38	3	-
1	235976899	235976932	IGF2BP3_HepG2_GRCh38	7	-
1	235976932	235977010	IGF2BP3_HepG2_GRCh38	8	-
1	235977505	235977566	IGF2BP3_HepG2_GRCh38	8	-
1	235977566	235977653	IGF2BP3_HepG2_GRCh38	12	-
10	7731822	7731849	IGF2BP3_HepG2_GRCh38	6	+
10	7731872	7731909	IGF2BP3_HepG2_GRCh38	8	+
10	7731909	7731925	IGF2BP3_HepG2_GRCh38	7	+
10	7731925	7731954	IGF2BP3_HepG2_GRCh38	5	+
10	7744935	7744947	IGF2BP3_HepG2_GRCh38	15	+
10	7744947	7744958	IGF2BP3_HepG2_GRCh38	13	+
10	7744958	7744963	IGF2BP3_HepG2_GRCh38	11	+
10	7746592	7746611	IGF2BP3_HepG2_GRCh38	12	+
10	7746698	7746703	IGF2BP3_HepG2_GRCh38	6	+
10	7749188	7749197	IGF2BP3_HepG2_GRCh38	6	+
10	7749219	7749264	IGF2BP3_HepG2_GRCh38	12	+
10	7749295	7749328	IGF2BP3_HepG2_GRCh38	7	+
10	28608209	28608344	IGF2BP3_HepG2_GRCh38	9	+
10	28610759	28610821	IGF2BP3_HepG2_GRCh38	3	+
10	59245611	59245736	IGF2BP3_HepG2_GRCh38	3	+
10	59792905	59793064	IGF2BP3_HepG2_GRCh38	4	-
10	70883618	70883674	IGF2BP3_HepG2_GRCh38	8	-
10	74118902	74119030	IGF2BP3_HepG2_GRCh38	4	+
10	79310994	79311086	IGF2BP3_HepG2_GRCh38	5	+
10	79312802	79312859	IGF2BP3_HepG2_GRCh38	5	+
10	79313770	79313841	IGF2BP3_HepG2_GRCh38	9	+
10	79313841	79313891	IGF2BP3_HepG2_GRCh38	4	+
10	80518918	80518948	IGF2BP3_HepG2_GRCh38	6	+
10	80518948	80519014	IGF2BP3_HepG2_GRCh38	11	+
10	80519033	80519100	IGF2BP3_HepG2_GRCh38	5	+
10	80519112	80519174	IGF2BP3_HepG2_GRCh38	6	+
10	80519174	80519243	IGF2BP3_HepG2_GRCh38	9	+
10	87051353	87051392	IGF2BP3_HepG2_GRCh38	4	-
10	87051438	87051489	IGF2BP3_HepG2_GRCh38	7	-
10	89213916	89213970	IGF2BP3_HepG2_GRCh38	3	-
10	93591895	93591943	IGF2BP3_HepG2_GRCh38	24	-
10	93591943	93591997	IGF2BP3_HepG2_GRCh38	13	-
10	93592018	93592046	IGF2BP3_HepG2_GRCh38	5	-
10	95237631	95237713	IGF2BP3_HepG2_GRCh38	5	-
10	95606649	95606709	IGF2BP3_HepG2_GRCh38	8	-
10	96522050	96522099	IGF2BP3_HepG2_GRCh38	3	-
10	99851828	99851889	IGF2BP3_HepG2_GRCh38	3	+
10	100151079	100151149	IGF2BP3_HepG2_GRCh38	3	-
10	100151507	100151566	IGF2BP3_HepG2_GRCh38	4	-
10	100151640	100151688	IGF2BP3_HepG2_GRCh38	3	-
10	100151952	100152036	IGF2BP3_HepG2_GRCh38	5	-
10	100360825	100360871	IGF2BP3_HepG2_GRCh38	19	+
10	100361178	100361194	IGF2BP3_HepG2_GRCh38	8	+
10	100361194	100361251	IGF2BP3_HepG2_GRCh38	15	+
10	100361292	100361318	IGF2BP3_HepG2_GRCh38	4	+
10	100362387	100362424	IGF2BP3_HepG2_GRCh38	6	+
10	100362596	100362654	IGF2BP3_HepG2_GRCh38	10	+
10	100362683	100362770	IGF2BP3_HepG2_GRCh38	11	+
10	100363244	100363292	IGF2BP3_HepG2_GRCh38	12	+
10	100363338	100363394	IGF2BP3_HepG2_GRCh38	11	+
10	100363417	100363444	IGF2BP3_HepG2_GRCh38	8	+
10	100363651	100363695	IGF2BP3_HepG2_GRCh38	7	+
10	100363695	100363739	IGF2BP3_HepG2_GRCh38	9	+
10	100363819	100363879	IGF2BP3_HepG2_GRCh38	12	+
10	100363897	100363930	IGF2BP3_HepG2_GRCh38	13	+
10	100363930	100363980	IGF2BP3_HepG2_GRCh38	23	+
10	100984253	100984312	IGF2BP3_HepG2_GRCh38	6	+
10	100984312	100984366	IGF2BP3_HepG2_GRCh38	5	+
10	100984689	100984737	IGF2BP3_HepG2_GRCh38	4	+
10	100984974	100985023	IGF2BP3_HepG2_GRCh38	4	+
10	112151615	112151698	IGF2BP3_HepG2_GRCh38	8	-
10	112153300	112153369	IGF2BP3_HepG2_GRCh38	4	-
11	309224	309284	IGF2BP3_HepG2_GRCh38	7	+
11	309284	309350	IGF2BP3_HepG2_GRCh38	5	+
11	319727	319839	IGF2BP3_HepG2_GRCh38	6	-
11	320678	320750	IGF2BP3_HepG2_GRCh38	5	-
11	819921	819992	IGF2BP3_HepG2_GRCh38	4	+
11	2132274	2132316	IGF2BP3_HepG2_GRCh38	35	-
11	2138490	2138536	IGF2BP3_HepG2_GRCh38	33	-
11	2138536	2138549	IGF2BP3_HepG2_GRCh38	26	-
11	6613282	6613357	IGF2BP3_HepG2_GRCh38	4	-
11	6613680	6613731	IGF2BP3_HepG2_GRCh38	4	-
11	6613773	6613827	IGF2BP3_HepG2_GRCh38	6	-
11	6613892	6613935	IGF2BP3_HepG2_GRCh38	4	-
11	6613992	6614091	IGF2BP3_HepG2_GRCh38	9	-
11	6614124	6614202	IGF2BP3_HepG2_GRCh38	10	-
11	6614252	6614304	IGF2BP3_HepG2_GRCh38	4	-
11	6614333	6614394	IGF2BP3_HepG2_GRCh38	5	-
11	6614399	6614453	IGF2BP3_HepG2_GRCh38	6	-
11	7987462	7987541	IGF2BP3_HepG2_GRCh38	3	+
11	10797208	10797303	IGF2BP3_HepG2_GRCh38	3	-
11	10800803	10800835	IGF2BP3_HepG2_GRCh38	3	-
11	10800961	10801000	IGF2BP3_HepG2_GRCh38	3	-
11	18407309	18407367	IGF2BP3_HepG2_GRCh38	5	+
11	18407484	18407581	IGF2BP3_HepG2_GRCh38	28	+
11	18407623	18407681	IGF2BP3_HepG2_GRCh38	4	+
11	34097256	34097297	IGF2BP3_HepG2_GRCh38	3	+
11	60850612	60850668	IGF2BP3_HepG2_GRCh38	3	+
11	61786062	61786104	IGF2BP3_HepG2_GRCh38	3	+
11	61786123	61786211	IGF2BP3_HepG2_GRCh38	5	+
11	61964886	61964891	IGF2BP3_HepG2_GRCh38	6	-
11	61965055	61965106	IGF2BP3_HepG2_GRCh38	21	-
11	61965106	61965112	IGF2BP3_HepG2_GRCh38	13	-
11	61965368	61965382	IGF2BP3_HepG2_GRCh38	9	-
11	61965382	61965400	IGF2BP3_HepG2_GRCh38	8	-
11	61965501	61965515	IGF2BP3_HepG2_GRCh38	14	-
11	61967311	61967313	IGF2BP3_HepG2_GRCh38	7	-
11	61967323	61967354	IGF2BP3_HepG2_GRCh38	12	-
11	61967354	61967378	IGF2BP3_HepG2_GRCh38	9	-
11	61967400	61967437	IGF2BP3_HepG2_GRCh38	16	-
11	61967437	61967474	IGF2BP3_HepG2_GRCh38	55	-
11	61967474	61967479	IGF2BP3_HepG2_GRCh38	55	-
11	61967479	61967495	IGF2BP3_HepG2_GRCh38	60	-
11	61967495	61967536	IGF2BP3_HepG2_GRCh38	66	-
11	63976439	63976515	IGF2BP3_HepG2_GRCh38	4	+
11	65598071	65598189	IGF2BP3_HepG2_GRCh38	5	-
11	68446505	68446534	IGF2BP3_HepG2_GRCh38	3	+
11	68449018	68449108	IGF2BP3_HepG2_GRCh38	8	+
11	69653513	69653572	IGF2BP3_HepG2_GRCh38	6	+
11	69653656	69653717	IGF2BP3_HepG2_GRCh38	5	+
11	73661870	73661939	IGF2BP3_HepG2_GRCh38	3	+
11	74254137	74254222	IGF2BP3_HepG2_GRCh38	5	+
11	75572398	75572461	IGF2BP3_HepG2_GRCh38	4	+
11	86946247	86946338	IGF2BP3_HepG2_GRCh38	4	-
11	86947510	86947566	IGF2BP3_HepG2_GRCh38	3	-
11	86948110	86948172	IGF2BP3_HepG2_GRCh38	5	-
11	86948172	86948212	IGF2BP3_HepG2_GRCh38	3	-
11	86948278	86948324	IGF2BP3_HepG2_GRCh38	3	-
11	102230677	102230730	IGF2BP3_HepG2_GRCh38	3	+
11	102396917	102396969	IGF2BP3_HepG2_GRCh38	3	-
11	102397019	102397097	IGF2BP3_HepG2_GRCh38	8	-
11	102397322	102397369	IGF2BP3_HepG2_GRCh38	7	-
11	102397369	102397413	IGF2BP3_HepG2_GRCh38	9	-
11	102397436	102397475	IGF2BP3_HepG2_GRCh38	6	-
11	102398230	102398252	IGF2BP3_HepG2_GRCh38	3	-
11	102398468	102398507	IGF2BP3_HepG2_GRCh38	6	-
11	102398515	102398542	IGF2BP3_HepG2_GRCh38	4	-
11	102398548	102398602	IGF2BP3_HepG2_GRCh38	38	-
11	102398625	102398668	IGF2BP3_HepG2_GRCh38	4	-
11	102401923	102401971	IGF2BP3_HepG2_GRCh38	4	-
11	102402066	102402151	IGF2BP3_HepG2_GRCh38	7	-
11	102402177	102402204	IGF2BP3_HepG2_GRCh38	3	-
11	118600839	118600889	IGF2BP3_HepG2_GRCh38	8	+
11	118601957	118602037	IGF2BP3_HepG2_GRCh38	7	+
11	118602037	118602088	IGF2BP3_HepG2_GRCh38	4	+
11	119045010	119045090	IGF2BP3_HepG2_GRCh38	6	-
11	119096602	119096669	IGF2BP3_HepG2_GRCh38	3	-
11	119337021	119337102	IGF2BP3_HepG2_GRCh38	4	+
11	120229237	120229298	IGF2BP3_HepG2_GRCh38	5	+
11	120229508	120229604	IGF2BP3_HepG2_GRCh38	10	+
11	120229676	120229731	IGF2BP3_HepG2_GRCh38	8	+
11	120229750	120229809	IGF2BP3_HepG2_GRCh38	3	+
11	121630642	121630700	IGF2BP3_HepG2_GRCh38	3	+
11	123058801	123058829	IGF2BP3_HepG2_GRCh38	4	-
11	124920572	124920666	IGF2BP3_HepG2_GRCh38	4	-
11	126263063	126263125	IGF2BP3_HepG2_GRCh38	6	-
11	126263195	126263270	IGF2BP3_HepG2_GRCh38	5	-
11	126263628	126263713	IGF2BP3_HepG2_GRCh38	10	-
11	126263730	126263818	IGF2BP3_HepG2_GRCh38	11	-
11	130143812	130143857	IGF2BP3_HepG2_GRCh38	4	+
11	130144226	130144300	IGF2BP3_HepG2_GRCh38	18	+
11	130144300	130144332	IGF2BP3_HepG2_GRCh38	12	+
12	884813	884893	IGF2BP3_HepG2_GRCh38	3	+
12	885066	885150	IGF2BP3_HepG2_GRCh38	3	+
12	885167	885221	IGF2BP3_HepG2_GRCh38	3	+
12	6329800	6329865	IGF2BP3_HepG2_GRCh38	3	-
12	6534554	6534566	IGF2BP3_HepG2_GRCh38	24	+
12	6534566	6534569	IGF2BP3_HepG2_GRCh38	23	+
12	6534809	6534815	IGF2BP3_HepG2_GRCh38	26	+
12	6534815	6534861	IGF2BP3_HepG2_GRCh38	30	+
12	6536494	6536506	IGF2BP3_HepG2_GRCh38	4	+
12	6536783	6536790	IGF2BP3_HepG2_GRCh38	6	+
12	6536919	6536922	IGF2BP3_HepG2_GRCh38	4	+
12	6536922	6536933	IGF2BP3_HepG2_GRCh38	5	+
12	6537311	6537328	IGF2BP3_HepG2_GRCh38	5	+
12	6537882	6537912	IGF2BP3_HepG2_GRCh38	8	+
12	6537912	6537932	IGF2BP3_HepG2_GRCh38	6	+
12	6537934	6537981	IGF2BP3_HepG2_GRCh38	7	+
12	6748062	6748198	IGF2BP3_HepG2_GRCh38	3	-
12	6935884	6935959	IGF2BP3_HepG2_GRCh38	4	+
12	6936672	6936722	IGF2BP3_HepG2_GRCh38	3	+
12	6936802	6936936	IGF2BP3_HepG2_GRCh38	11	+
12	6941374	6941415	IGF2BP3_HepG2_GRCh38	3	+
12	6969498	6969546	IGF2BP3_HepG2_GRCh38	4	-
12	9070532	9070559	IGF2BP3_HepG2_GRCh38	25	-
12	9070559	9070566	IGF2BP3_HepG2_GRCh38	19	-
12	9070566	9070578	IGF2BP3_HepG2_GRCh38	16	-
12	9072384	9072400	IGF2BP3_HepG2_GRCh38	16	-
12	9072400	9072405	IGF2BP3_HepG2_GRCh38	13	-
12	9072407	9072435	IGF2BP3_HepG2_GRCh38	17	-
12	9072777	9072820	IGF2BP3_HepG2_GRCh38	23	-
12	9076897	9076911	IGF2BP3_HepG2_GRCh38	34	-
12	9076911	9076928	IGF2BP3_HepG2_GRCh38	35	-
12	9076928	9076933	IGF2BP3_HepG2_GRCh38	28	-
12	9076933	9076936	IGF2BP3_HepG2_GRCh38	26	-
12	9077345	9077347	IGF2BP3_HepG2_GRCh38	22	-
12	9077800	9077810	IGF2BP3_HepG2_GRCh38	14	-
12	9077810	9077827	IGF2BP3_HepG2_GRCh38	12	-
12	9079243	9079245	IGF2BP3_HepG2_GRCh38	13	-
12	9079245	9079270	IGF2BP3_HepG2_GRCh38	23	-
12	9079288	9079299	IGF2BP3_HepG2_GRCh38	15	-
12	9079316	9079331	IGF2BP3_HepG2_GRCh38	19	-
12	9079638	9079649	IGF2BP3_HepG2_GRCh38	28	-
12	9079649	9079686	IGF2BP3_HepG2_GRCh38	35	-
12	9079725	9079762	IGF2BP3_HepG2_GRCh38	18	-
12	9090366	9090389	IGF2BP3_HepG2_GRCh38	12	-
12	9091218	9091245	IGF2BP3_HepG2_GRCh38	17	-
12	9091245	9091265	IGF2BP3_HepG2_GRCh38	18	-
12	9095639	9095665	IGF2BP3_HepG2_GRCh38	18	-
12	9095665	9095683	IGF2BP3_HepG2_GRCh38	23	-
12	9095685	9095700	IGF2BP3_HepG2_GRCh38	22	-
12	9099409	9099445	IGF2BP3_HepG2_GRCh38	25	-
12	9104279	9104318	IGF2BP3_HepG2_GRCh38	23	-
12	9109920	9109944	IGF2BP3_HepG2_GRCh38	24	-
12	9109944	9109955	IGF2BP3_HepG2_GRCh38	23	-
12	9113537	9113543	IGF2BP3_HepG2_GRCh38	33	-
12	9115763	9115775	IGF2BP3_HepG2_GRCh38	63	-
12	9115775	9115805	IGF2BP3_HepG2_GRCh38	72	-
12	45421108	45421229	IGF2BP3_HepG2_GRCh38	3	+
12	45429979	45430036	IGF2BP3_HepG2_GRCh38	3	+
12	45431243	45431351	IGF2BP3_HepG2_GRCh38	6	+
12	46187216	46187307	IGF2BP3_HepG2_GRCh38	6	-
12	46187577	46187672	IGF2BP3_HepG2_GRCh38	5	-
12	46188284	46188366	IGF2BP3_HepG2_GRCh38	6	-
12	46188637	46188696	IGF2BP3_HepG2_GRCh38	5	-
12	46188877	46188925	IGF2BP3_HepG2_GRCh38	3	-
12	46358815	46358859	IGF2BP3_HepG2_GRCh38	7	-
12	46358909	46358943	IGF2BP3_HepG2_GRCh38	7	-
12	46358979	46359002	IGF2BP3_HepG2_GRCh38	8	-
12	46359002	46359022	IGF2BP3_HepG2_GRCh38	7	-
12	46359349	46359399	IGF2BP3_HepG2_GRCh38	6	-
12	46359596	46359636	IGF2BP3_HepG2_GRCh38	4	-
12	46359721	46359772	IGF2BP3_HepG2_GRCh38	5	-
12	46359782	46359810	IGF2BP3_HepG2_GRCh38	3	-
12	46359872	46359892	IGF2BP3_HepG2_GRCh38	34	-
12	46359892	46359923	IGF2BP3_HepG2_GRCh38	37	-
12	46360292	46360337	IGF2BP3_HepG2_GRCh38	4	-
12	46361047	46361118	IGF2BP3_HepG2_GRCh38	6	-
12	46363973	46363997	IGF2BP3_HepG2_GRCh38	3	-
12	49040962	49041031	IGF2BP3_HepG2_GRCh38	4	-
12	49051134	49051207	IGF2BP3_HepG2_GRCh38	4	-
12	49051411	49051474	IGF2BP3_HepG2_GRCh38	4	-
12	49763134	49763201	IGF2BP3_HepG2_GRCh38	8	+
12	49763233	49763249	IGF2BP3_HepG2_GRCh38	3	+
12	49763399	49763432	IGF2BP3_HepG2_GRCh38	5	+
12	49763432	49763486	IGF2BP3_HepG2_GRCh38	13	+
12	49764189	49764208	IGF2BP3_HepG2_GRCh38	8	+
12	49764208	49764226	IGF2BP3_HepG2_GRCh38	6	+
12	49764226	49764278	IGF2BP3_HepG2_GRCh38	5	+
12	49764337	49764406	IGF2BP3_HepG2_GRCh38	9	+
12	49764493	49764541	IGF2BP3_HepG2_GRCh38	8	+
12	52949346	52949391	IGF2BP3_HepG2_GRCh38	3	+
12	53454725	53454728	IGF2BP3_HepG2_GRCh38	8	+
12	53454728	53454758	IGF2BP3_HepG2_GRCh38	15	+
12	53454785	53454843	IGF2BP3_HepG2_GRCh38	7	+
12	53455476	53455493	IGF2BP3_HepG2_GRCh38	5	+
12	53455884	53455907	IGF2BP3_HepG2_GRCh38	4	+
12	53455981	53456001	IGF2BP3_HepG2_GRCh38	5	+
12	53459271	53459285	IGF2BP3_HepG2_GRCh38	5	+
12	53461064	53461075	IGF2BP3_HepG2_GRCh38	10	+
12	53461075	53461116	IGF2BP3_HepG2_GRCh38	16	+
12	53461116	53461144	IGF2BP3_HepG2_GRCh38	9	+
12	53462480	53462488	IGF2BP3_HepG2_GRCh38	6	+
12	53462488	53462498	IGF2BP3_HepG2_GRCh38	10	+
12	53462498	53462512	IGF2BP3_HepG2_GRCh38	9	+
12	53462513	53462534	IGF2BP3_HepG2_GRCh38	10	+
12	53462534	53462550	IGF2BP3_HepG2_GRCh38	7	+
12	53462550	53462567	IGF2BP3_HepG2_GRCh38	10	+
12	53465931	53465943	IGF2BP3_HepG2_GRCh38	8	+
12	53465956	53465973	IGF2BP3_HepG2_GRCh38	5	+
12	53467220	53467256	IGF2BP3_HepG2_GRCh38	7	+
12	53467256	53467287	IGF2BP3_HepG2_GRCh38	17	+
12	53467287	53467294	IGF2BP3_HepG2_GRCh38	15	+
12	53467804	53467835	IGF2BP3_HepG2_GRCh38	10	+
12	53468776	53468829	IGF2BP3_HepG2_GRCh38	9	+
12	53471636	53471732	IGF2BP3_HepG2_GRCh38	20	+
12	53479406	53479442	IGF2BP3_HepG2_GRCh38	3	+
12	53665261	53665332	IGF2BP3_HepG2_GRCh38	3	-
12	56102306	56102364	IGF2BP3_HepG2_GRCh38	6	+
12	56102672	56102690	IGF2BP3_HepG2_GRCh38	14	+
12	56102690	56102704	IGF2BP3_HepG2_GRCh38	13	+
12	56102704	56102722	IGF2BP3_HepG2_GRCh38	13	+
12	56103248	56103326	IGF2BP3_HepG2_GRCh38	15	+
12	56272581	56272639	IGF2BP3_HepG2_GRCh38	4	-
12	56275994	56276006	IGF2BP3_HepG2_GRCh38	3	-
12	56276006	56276054	IGF2BP3_HepG2_GRCh38	3	-
12	56615285	56615442	IGF2BP3_HepG2_GRCh38	8	-
12	56615442	56615538	IGF2BP3_HepG2_GRCh38	4	-
12	56617418	56617501	IGF2BP3_HepG2_GRCh38	3	-
12	56712799	56712863	IGF2BP3_HepG2_GRCh38	3	-
12	56713161	56713191	IGF2BP3_HepG2_GRCh38	5	-
12	56713536	56713552	IGF2BP3_HepG2_GRCh38	6	-
12	56713552	56713605	IGF2BP3_HepG2_GRCh38	6	-
12	56713646	56713683	IGF2BP3_HepG2_GRCh38	4	-
12	56714361	56714383	IGF2BP3_HepG2_GRCh38	3	-
12	56714409	56714439	IGF2BP3_HepG2_GRCh38	12	-
12	56714600	56714644	IGF2BP3_HepG2_GRCh38	14	-
12	65824607	65824688	IGF2BP3_HepG2_GRCh38	3	+
12	65824850	65824920	IGF2BP3_HepG2_GRCh38	3	+
12	65963706	65963764	IGF2BP3_HepG2_GRCh38	5	+
12	65964057	65964124	IGF2BP3_HepG2_GRCh38	3	+
12	65964505	65964569	IGF2BP3_HepG2_GRCh38	3	+
12	65964615	65964696	IGF2BP3_HepG2_GRCh38	4	+
12	69353247	69353277	IGF2BP3_HepG2_GRCh38	7	+
12	69353277	69353303	IGF2BP3_HepG2_GRCh38	9	+
12	69353327	69353374	IGF2BP3_HepG2_GRCh38	18	+
12	69353735	69353766	IGF2BP3_HepG2_GRCh38	25	+
12	69353766	69353812	IGF2BP3_HepG2_GRCh38	39	+
12	69353893	69353956	IGF2BP3_HepG2_GRCh38	18	+
12	74539905	74539997	IGF2BP3_HepG2_GRCh38	3	+
12	76030069	76030091	IGF2BP3_HepG2_GRCh38	3	-
12	76030507	76030538	IGF2BP3_HepG2_GRCh38	4	-
12	76030538	76030607	IGF2BP3_HepG2_GRCh38	9	-
12	76030607	76030657	IGF2BP3_HepG2_GRCh38	7	-
12	98598527	98598700	IGF2BP3_HepG2_GRCh38	4	+
12	98601376	98601518	IGF2BP3_HepG2_GRCh38	6	+
12	104349817	104349864	IGF2BP3_HepG2_GRCh38	5	+
12	104349864	104349930	IGF2BP3_HepG2_GRCh38	8	+
12	110346010	110346102	IGF2BP3_HepG2_GRCh38	4	+
12	110346932	110346971	IGF2BP3_HepG2_GRCh38	4	+
12	110346993	110347089	IGF2BP3_HepG2_GRCh38	7	+
12	110720160	110720210	IGF2BP3_HepG2_GRCh38	3	-
12	110720662	110720721	IGF2BP3_HepG2_GRCh38	3	-
12	111516152	111516278	IGF2BP3_HepG2_GRCh38	3	-
12	113388703	113388782	IGF2BP3_HepG2_GRCh38	4	+
12	113388900	113389013	IGF2BP3_HepG2_GRCh38	9	+
12	113389464	113389519	IGF2BP3_HepG2_GRCh38	3	+
12	113390394	113390436	IGF2BP3_HepG2_GRCh38	3	+
12	113390789	113390845	IGF2BP3_HepG2_GRCh38	4	+
12	113390898	113390976	IGF2BP3_HepG2_GRCh38	6	+
12	113391015	113391092	IGF2BP3_HepG2_GRCh38	6	+
12	120498210	120498271	IGF2BP3_HepG2_GRCh38	3	+
12	123597204	123597267	IGF2BP3_HepG2_GRCh38	5	+
12	123597290	123597349	IGF2BP3_HepG2_GRCh38	3	+
12	123597349	123597404	IGF2BP3_HepG2_GRCh38	4	+
12	123597404	123597465	IGF2BP3_HepG2_GRCh38	4	+
12	123597465	123597518	IGF2BP3_HepG2_GRCh38	14	+
12	123597607	123597655	IGF2BP3_HepG2_GRCh38	3	+
12	124336871	124336973	IGF2BP3_HepG2_GRCh38	3	-
12	124337016	124337180	IGF2BP3_HepG2_GRCh38	7	-
12	124778228	124778315	IGF2BP3_HepG2_GRCh38	8	-
12	124778345	124778387	IGF2BP3_HepG2_GRCh38	3	-
12	124786370	124786419	IGF2BP3_HepG2_GRCh38	4	-
12	124800122	124800146	IGF2BP3_HepG2_GRCh38	3	-
12	124800146	124800222	IGF2BP3_HepG2_GRCh38	7	-
12	124817564	124817613	IGF2BP3_HepG2_GRCh38	3	-
12	124911696	124911764	IGF2BP3_HepG2_GRCh38	3	-
13	23674005	23674116	IGF2BP3_HepG2_GRCh38	5	+
13	27623089	27623175	IGF2BP3_HepG2_GRCh38	5	+
13	29511247	29511312	IGF2BP3_HepG2_GRCh38	16	-
13	29511730	29511768	IGF2BP3_HepG2_GRCh38	4	-
13	29512309	29512350	IGF2BP3_HepG2_GRCh38	3	-
13	29513202	29513250	IGF2BP3_HepG2_GRCh38	11	-
13	29513469	29513518	IGF2BP3_HepG2_GRCh38	6	-
13	29513661	29513695	IGF2BP3_HepG2_GRCh38	4	-
13	29513809	29513852	IGF2BP3_HepG2_GRCh38	7	-
13	29513988	29514003	IGF2BP3_HepG2_GRCh38	3	-
13	29514015	29514066	IGF2BP3_HepG2_GRCh38	8	-
13	29514091	29514142	IGF2BP3_HepG2_GRCh38	8	-
13	29514142	29514205	IGF2BP3_HepG2_GRCh38	8	-
13	29514221	29514285	IGF2BP3_HepG2_GRCh38	5	-
13	39014076	39014162	IGF2BP3_HepG2_GRCh38	3	-
13	45337236	45337274	IGF2BP3_HepG2_GRCh38	3	-
13	45337274	45337336	IGF2BP3_HepG2_GRCh38	23	-
13	45337336	45337383	IGF2BP3_HepG2_GRCh38	16	-
13	45340008	45340042	IGF2BP3_HepG2_GRCh38	6	-
13	45340042	45340070	IGF2BP3_HepG2_GRCh38	6	-
13	45340070	45340140	IGF2BP3_HepG2_GRCh38	11	-
13	45340142	45340184	IGF2BP3_HepG2_GRCh38	6	-
13	94405286	94405406	IGF2BP3_HepG2_GRCh38	4	+
13	95792019	95792065	IGF2BP3_HepG2_GRCh38	9	+
13	95792941	95793042	IGF2BP3_HepG2_GRCh38	6	+
13	98449340	98449413	IGF2BP3_HepG2_GRCh38	4	+
13	99562885	99562958	IGF2BP3_HepG2_GRCh38	3	+
13	112884336	112884387	IGF2BP3_HepG2_GRCh38	3	+
13	112885003	112885056	IGF2BP3_HepG2_GRCh38	4	+
13	112885214	112885265	IGF2BP3_HepG2_GRCh38	4	+
13	112885364	112885416	IGF2BP3_HepG2_GRCh38	5	+
13	112885627	112885680	IGF2BP3_HepG2_GRCh38	3	+
13	112885698	112885777	IGF2BP3_HepG2_GRCh38	7	+
13	113322465	113322508	IGF2BP3_HepG2_GRCh38	5	+
13	113322508	113322556	IGF2BP3_HepG2_GRCh38	6	+
13	113322958	113323038	IGF2BP3_HepG2_GRCh38	8	+
14	20693986	20694123	IGF2BP3_HepG2_GRCh38	7	+
14	21351600	21351697	IGF2BP3_HepG2_GRCh38	4	-
14	22767305	22767338	IGF2BP3_HepG2_GRCh38	3	+
14	22767338	22767396	IGF2BP3_HepG2_GRCh38	9	+
14	22767960	22767988	IGF2BP3_HepG2_GRCh38	3	+
14	22768048	22768092	IGF2BP3_HepG2_GRCh38	3	+
14	22770258	22770278	IGF2BP3_HepG2_GRCh38	6	+
14	22770459	22770486	IGF2BP3_HepG2_GRCh38	5	+
14	22770486	22770576	IGF2BP3_HepG2_GRCh38	12	+
14	22770580	22770599	IGF2BP3_HepG2_GRCh38	4	+
14	22771449	22771494	IGF2BP3_HepG2_GRCh38	3	+
14	22771575	22771625	IGF2BP3_HepG2_GRCh38	5	+
14	22771625	22771645	IGF2BP3_HepG2_GRCh38	13	+
14	22771645	22771679	IGF2BP3_HepG2_GRCh38	13	+
14	22771719	22771766	IGF2BP3_HepG2_GRCh38	3	+
14	24238797	24238862	IGF2BP3_HepG2_GRCh38	3	+
14	31100503	31100592	IGF2BP3_HepG2_GRCh38	8	-
14	31100616	31100739	IGF2BP3_HepG2_GRCh38	7	-
14	37590521	37590619	IGF2BP3_HepG2_GRCh38	4	-
14	39086927	39086985	IGF2BP3_HepG2_GRCh38	3	-
14	52640354	52640441	IGF2BP3_HepG2_GRCh38	3	-
14	52640804	52640931	IGF2BP3_HepG2_GRCh38	7	-
14	53950133	53950254	IGF2BP3_HepG2_GRCh38	3	-
14	54432123	54432210	IGF2BP3_HepG2_GRCh38	3	-
14	55065514	55065626	IGF2BP3_HepG2_GRCh38	3	+
14	59504286	59504353	IGF2BP3_HepG2_GRCh38	3	+
14	64939268	64939312	IGF2BP3_HepG2_GRCh38	4	-
14	64939312	64939384	IGF2BP3_HepG2_GRCh38	11	-
14	64939384	64939476	IGF2BP3_HepG2_GRCh38	8	-
14	64939564	64939662	IGF2BP3_HepG2_GRCh38	10	-
14	64939757	64939798	IGF2BP3_HepG2_GRCh38	5	-
14	64942668	64942689	IGF2BP3_HepG2_GRCh38	3	-
14	67677880	67677950	IGF2BP3_HepG2_GRCh38	3	-
14	68789064	68789130	IGF2BP3_HepG2_GRCh38	4	-
14	68789693	68789775	IGF2BP3_HepG2_GRCh38	3	-
14	68874708	68874778	IGF2BP3_HepG2_GRCh38	10	-
14	68874802	68874858	IGF2BP3_HepG2_GRCh38	4	-
14	75132384	75132402	IGF2BP3_HepG2_GRCh38	3	-
14	75134048	75134135	IGF2BP3_HepG2_GRCh38	6	-
14	75134501	75134543	IGF2BP3_HepG2_GRCh38	5	-
14	89158836	89158892	IGF2BP3_HepG2_GRCh38	4	-
14	89160681	89160738	IGF2BP3_HepG2_GRCh38	3	-
14	94378455	94378506	IGF2BP3_HepG2_GRCh38	16	-
14	94378516	94378576	IGF2BP3_HepG2_GRCh38	39	-
14	94379531	94379561	IGF2BP3_HepG2_GRCh38	33	-
14	94379581	94379596	IGF2BP3_HepG2_GRCh38	20	-
14	94379596	94379607	IGF2BP3_HepG2_GRCh38	21	-
14	94379607	94379611	IGF2BP3_HepG2_GRCh38	20	-
14	94380870	94380873	IGF2BP3_HepG2_GRCh38	19	-
14	94380873	94380882	IGF2BP3_HepG2_GRCh38	21	-
14	94380882	94380905	IGF2BP3_HepG2_GRCh38	11	-
14	94380905	94380923	IGF2BP3_HepG2_GRCh38	15	-
14	94382802	94382841	IGF2BP3_HepG2_GRCh38	48	-
14	94382841	94382871	IGF2BP3_HepG2_GRCh38	59	-
14	94382871	94382888	IGF2BP3_HepG2_GRCh38	18	-
14	94382895	94382918	IGF2BP3_HepG2_GRCh38	21	-
14	94382918	94382936	IGF2BP3_HepG2_GRCh38	33	-
14	94382936	94382963	IGF2BP3_HepG2_GRCh38	66	-
14	94382963	94382985	IGF2BP3_HepG2_GRCh38	400	-
14	94382985	94382996	IGF2BP3_HepG2_GRCh38	76	-
14	94382996	94383015	IGF2BP3_HepG2_GRCh38	400	-
14	94383017	94383036	IGF2BP3_HepG2_GRCh38	79	-
14	94383036	94383042	IGF2BP3_HepG2_GRCh38	76	-
14	94383046	94383065	IGF2BP3_HepG2_GRCh38	400	-
14	94383065	94383116	IGF2BP3_HepG2_GRCh38	400	-
14	94592131	94592163	IGF2BP3_HepG2_GRCh38	3	+
14	94592383	94592462	IGF2BP3_HepG2_GRCh38	19	+
14	94592462	94592526	IGF2BP3_HepG2_GRCh38	26	+
14	94592526	94592574	IGF2BP3_HepG2_GRCh38	9	+
14	94592599	94592656	IGF2BP3_HepG2_GRCh38	6	+
14	94592760	94592827	IGF2BP3_HepG2_GRCh38	7	+
14	94592827	94592886	IGF2BP3_HepG2_GRCh38	8	+
14	94623749	94623768	IGF2BP3_HepG2_GRCh38	8	+
14	96556198	96556314	IGF2BP3_HepG2_GRCh38	3	+
14	99502770	99502863	IGF2BP3_HepG2_GRCh38	4	+
15	44380815	44380960	IGF2BP3_HepG2_GRCh38	3	+
15	44717750	44717872	IGF2BP3_HepG2_GRCh38	7	+
15	44717872	44717933	IGF2BP3_HepG2_GRCh38	3	+
15	55614299	55614351	IGF2BP3_HepG2_GRCh38	3	-
15	55614360	55614421	IGF2BP3_HepG2_GRCh38	3	-
15	58597112	58597174	IGF2BP3_HepG2_GRCh38	10	-
15	64155859	64155876	IGF2BP3_HepG2_GRCh38	6	-
15	64155876	64155931	IGF2BP3_HepG2_GRCh38	32	-
15	64155931	64155942	IGF2BP3_HepG2_GRCh38	26	-
15	64156035	64156059	IGF2BP3_HepG2_GRCh38	4	-
15	65577173	65577235	IGF2BP3_HepG2_GRCh38	3	+
15	66499603	66499617	IGF2BP3_HepG2_GRCh38	15	-
15	66499617	66499649	IGF2BP3_HepG2_GRCh38	31	-
15	66499649	66499652	IGF2BP3_HepG2_GRCh38	30	-
15	66500055	66500079	IGF2BP3_HepG2_GRCh38	30	-
15	66500079	66500092	IGF2BP3_HepG2_GRCh38	6	-
15	66500148	66500176	IGF2BP3_HepG2_GRCh38	19	-
15	66500291	66500295	IGF2BP3_HepG2_GRCh38	18	-
15	66500295	66500335	IGF2BP3_HepG2_GRCh38	20	-
15	66500949	66500997	IGF2BP3_HepG2_GRCh38	6	-
15	72199050	72199117	IGF2BP3_HepG2_GRCh38	14	-
15	72751745	72751803	IGF2BP3_HepG2_GRCh38	3	-
15	73560936	73561031	IGF2BP3_HepG2_GRCh38	3	-
15	73713250	73713375	IGF2BP3_HepG2_GRCh38	5	+
15	78921934	78922034	IGF2BP3_HepG2_GRCh38	3	-
15	80978848	80978961	IGF2BP3_HepG2_GRCh38	7	-
15	82538926	82538991	IGF2BP3_HepG2_GRCh38	7	-
15	82539979	82539992	IGF2BP3_HepG2_GRCh38	3	-
15	82539992	82540025	IGF2BP3_HepG2_GRCh38	7	-
15	82540425	82540447	IGF2BP3_HepG2_GRCh38	5	-
15	89801550	89801607	IGF2BP3_HepG2_GRCh38	4	-
15	90882592	90882626	IGF2BP3_HepG2_GRCh38	3	+
15	98957540	98957601	IGF2BP3_HepG2_GRCh38	7	+
15	98957746	98957783	IGF2BP3_HepG2_GRCh38	3	+
15	98958419	98958481	IGF2BP3_HepG2_GRCh38	4	+
15	98958760	98958803	IGF2BP3_HepG2_GRCh38	4	+
15	98959017	98959047	IGF2BP3_HepG2_GRCh38	3	+
15	98959129	98959174	IGF2BP3_HepG2_GRCh38	3	+
15	98959307	98959356	IGF2BP3_HepG2_GRCh38	3	+
15	98960139	98960170	IGF2BP3_HepG2_GRCh38	10	+
15	98960170	98960213	IGF2BP3_HepG2_GRCh38	10	+
15	98961445	98961502	IGF2BP3_HepG2_GRCh38	3	+
15	101304552	101304614	IGF2BP3_HepG2_GRCh38	3	-
16	400410	400505	IGF2BP3_HepG2_GRCh38	6	+
16	400547	400607	IGF2BP3_HepG2_GRCh38	4	+
16	1325085	1325138	IGF2BP3_HepG2_GRCh38	3	+
16	1325205	1325280	IGF2BP3_HepG2_GRCh38	3	+
16	1962150	1962202	IGF2BP3_HepG2_GRCh38	12	-
16	1962204	1962236	IGF2BP3_HepG2_GRCh38	7	-
16	2519684	2519748	IGF2BP3_HepG2_GRCh38	5	+
16	2520048	2520111	IGF2BP3_HepG2_GRCh38	13	+
16	2766937	2767004	IGF2BP3_HepG2_GRCh38	5	+
16	3727800	3727979	IGF2BP3_HepG2_GRCh38	6	-
16	3962895	3962992	IGF2BP3_HepG2_GRCh38	5	-
16	3964073	3964166	IGF2BP3_HepG2_GRCh38	6	-
16	9107088	9107148	IGF2BP3_HepG2_GRCh38	3	+
16	11549005	11549054	IGF2BP3_HepG2_GRCh38	6	-
16	11549255	11549307	IGF2BP3_HepG2_GRCh38	3	-
16	11549353	11549413	IGF2BP3_HepG2_GRCh38	5	-
16	11549474	11549513	IGF2BP3_HepG2_GRCh38	4	-
16	11549658	11549707	IGF2BP3_HepG2_GRCh38	3	-
16	11687860	11687953	IGF2BP3_HepG2_GRCh38	4	-
16	15036617	15036723	IGF2BP3_HepG2_GRCh38	4	+
16	15037102	15037193	IGF2BP3_HepG2_GRCh38	6	+
16	18784776	18784820	IGF2BP3_HepG2_GRCh38	8	-
16	18784820	18784824	IGF2BP3_HepG2_GRCh38	8	-
16	18792817	18792897	IGF2BP3_HepG2_GRCh38	5	-
16	21655425	21655531	IGF2BP3_HepG2_GRCh38	4	+
16	21983175	21983233	IGF2BP3_HepG2_GRCh38	3	+
16	23571829	23571877	IGF2BP3_HepG2_GRCh38	3	+
16	23572607	23572653	IGF2BP3_HepG2_GRCh38	7	+
16	23572653	23572706	IGF2BP3_HepG2_GRCh38	7	+
16	23573102	23573149	IGF2BP3_HepG2_GRCh38	6	+
16	23573159	23573224	IGF2BP3_HepG2_GRCh38	6	+
16	23573760	23573828	IGF2BP3_HepG2_GRCh38	8	+
16	23668455	23668532	IGF2BP3_HepG2_GRCh38	5	+
16	24930918	24931035	IGF2BP3_HepG2_GRCh38	4	-
16	28834185	28834211	IGF2BP3_HepG2_GRCh38	7	+
16	28834342	28834360	IGF2BP3_HepG2_GRCh38	5	+
16	28834630	28834661	IGF2BP3_HepG2_GRCh38	11	+
16	28834682	28834693	IGF2BP3_HepG2_GRCh38	13	+
16	28835056	28835084	IGF2BP3_HepG2_GRCh38	12	+
16	28835696	28835742	IGF2BP3_HepG2_GRCh38	6	+
16	29858632	29858689	IGF2BP3_HepG2_GRCh38	3	-
16	30669492	30669597	IGF2BP3_HepG2_GRCh38	3	+
16	30720895	30720978	IGF2BP3_HepG2_GRCh38	3	+
16	30723744	30723817	IGF2BP3_HepG2_GRCh38	11	+
16	30723880	30723926	IGF2BP3_HepG2_GRCh38	3	+
16	30724137	30724213	IGF2BP3_HepG2_GRCh38	4	+
16	30724407	30724522	IGF2BP3_HepG2_GRCh38	7	+
16	30729388	30729468	IGF2BP3_HepG2_GRCh38	3	+
16	30737307	30737397	IGF2BP3_HepG2_GRCh38	4	+
16	31090893	31090960	IGF2BP3_HepG2_GRCh38	7	-
16	31091013	31091094	IGF2BP3_HepG2_GRCh38	4	-
16	46930989	46931039	IGF2BP3_HepG2_GRCh38	4	+
16	50634439	50634528	IGF2BP3_HepG2_GRCh38	4	+
16	50648280	50648407	IGF2BP3_HepG2_GRCh38	3	+
16	52439261	52439329	IGF2BP3_HepG2_GRCh38	5	-
16	52439329	52439379	IGF2BP3_HepG2_GRCh38	3	-
16	52463951	52464051	IGF2BP3_HepG2_GRCh38	3	-
16	57253307	57253367	IGF2BP3_HepG2_GRCh38	6	+
16	57256170	57256298	IGF2BP3_HepG2_GRCh38	5	-
16	57383088	57383158	IGF2BP3_HepG2_GRCh38	3	+
16	57383397	57383450	IGF2BP3_HepG2_GRCh38	3	+
16	57384193	57384241	IGF2BP3_HepG2_GRCh38	5	+
16	58165603	58165664	IGF2BP3_HepG2_GRCh38	5	-
16	58545404	58545488	IGF2BP3_HepG2_GRCh38	8	-
16	67147184	67147341	IGF2BP3_HepG2_GRCh38	3	+
16	68122334	68122412	IGF2BP3_HepG2_GRCh38	3	+
16	68122586	68122715	IGF2BP3_HepG2_GRCh38	8	+
16	68122744	68122856	IGF2BP3_HepG2_GRCh38	9	+
16	68191244	68191324	IGF2BP3_HepG2_GRCh38	4	+
16	68191419	68191476	IGF2BP3_HepG2_GRCh38	4	+
16	68191527	68191600	IGF2BP3_HepG2_GRCh38	7	+
16	69462660	69462715	IGF2BP3_HepG2_GRCh38	5	+
16	69462715	69462774	IGF2BP3_HepG2_GRCh38	3	+
16	69693874	69693958	IGF2BP3_HepG2_GRCh38	4	+
16	69694133	69694202	IGF2BP3_HepG2_GRCh38	3	+
16	69697709	69697721	IGF2BP3_HepG2_GRCh38	29	+
16	69697721	69697785	IGF2BP3_HepG2_GRCh38	35	+
16	69709492	69709608	IGF2BP3_HepG2_GRCh38	4	-
16	69709818	69709865	IGF2BP3_HepG2_GRCh38	3	-
16	70571964	70572080	IGF2BP3_HepG2_GRCh38	3	+
16	70661277	70661314	IGF2BP3_HepG2_GRCh38	5	-
16	70662520	70662556	IGF2BP3_HepG2_GRCh38	5	-
16	72787511	72787551	IGF2BP3_HepG2_GRCh38	3	-
16	72788269	72788321	IGF2BP3_HepG2_GRCh38	8	-
16	72788593	72788688	IGF2BP3_HepG2_GRCh38	6	-
16	72788688	72788763	IGF2BP3_HepG2_GRCh38	5	-
16	72794624	72794672	IGF2BP3_HepG2_GRCh38	3	-
16	72794890	72794950	IGF2BP3_HepG2_GRCh38	5	-
16	72795078	72795124	IGF2BP3_HepG2_GRCh38	3	-
16	72795954	72796024	IGF2BP3_HepG2_GRCh38	3	-
16	72796356	72796478	IGF2BP3_HepG2_GRCh38	5	-
16	72959442	72959529	IGF2BP3_HepG2_GRCh38	6	-
16	74452838	74452894	IGF2BP3_HepG2_GRCh38	6	-
16	75108093	75108203	IGF2BP3_HepG2_GRCh38	4	+
16	75242590	75242697	IGF2BP3_HepG2_GRCh38	5	-
16	81701703	81701801	IGF2BP3_HepG2_GRCh38	3	+
16	81710251	81710300	IGF2BP3_HepG2_GRCh38	4	+
16	84069890	84069992	IGF2BP3_HepG2_GRCh38	3	-
16	87406631	87406698	IGF2BP3_HepG2_GRCh38	3	-
16	87411780	87411852	IGF2BP3_HepG2_GRCh38	4	-
16	87412767	87412859	IGF2BP3_HepG2_GRCh38	4	-
16	87830071	87830094	IGF2BP3_HepG2_GRCh38	7	-
16	87830400	87830447	IGF2BP3_HepG2_GRCh38	19	-
16	87831210	87831238	IGF2BP3_HepG2_GRCh38	8	-
16	87831238	87831300	IGF2BP3_HepG2_GRCh38	14	-
16	87832483	87832519	IGF2BP3_HepG2_GRCh38	7	-
16	87832739	87832779	IGF2BP3_HepG2_GRCh38	20	-
16	87832779	87832800	IGF2BP3_HepG2_GRCh38	20	-
16	87834450	87834461	IGF2BP3_HepG2_GRCh38	6	-
16	89645304	89645509	IGF2BP3_HepG2_GRCh38	4	-
16	90005067	90005127	IGF2BP3_HepG2_GRCh38	5	-
17	1344672	1344752	IGF2BP3_HepG2_GRCh38	6	-
17	4734295	4734342	IGF2BP3_HepG2_GRCh38	4	-
17	4735247	4735298	IGF2BP3_HepG2_GRCh38	3	-
17	4735319	4735403	IGF2BP3_HepG2_GRCh38	3	-
17	6685022	6685071	IGF2BP3_HepG2_GRCh38	5	-
17	6685435	6685507	IGF2BP3_HepG2_GRCh38	8	-
17	6685646	6685732	IGF2BP3_HepG2_GRCh38	5	-
17	6685891	6685955	IGF2BP3_HepG2_GRCh38	10	-
17	6686114	6686197	IGF2BP3_HepG2_GRCh38	6	-
17	6687579	6687666	IGF2BP3_HepG2_GRCh38	3	-
17	7514026	7514142	IGF2BP3_HepG2_GRCh38	5	+
17	7578658	7578702	IGF2BP3_HepG2_GRCh38	3	+
17	8377660	8377693	IGF2BP3_HepG2_GRCh38	6	-
17	8379794	8379828	IGF2BP3_HepG2_GRCh38	5	-
17	8467602	8467657	IGF2BP3_HepG2_GRCh38	3	+
17	8475399	8475491	IGF2BP3_HepG2_GRCh38	3	-
17	16057908	16058018	IGF2BP3_HepG2_GRCh38	3	-
17	16441670	16441728	IGF2BP3_HepG2_GRCh38	7	+
17	21002459	21002525	IGF2BP3_HepG2_GRCh38	3	-
17	28553687	28553828	IGF2BP3_HepG2_GRCh38	3	-
17	28553932	28554055	IGF2BP3_HepG2_GRCh38	3	-
17	28635501	28635609	IGF2BP3_HepG2_GRCh38	3	-
17	28639321	28639412	IGF2BP3_HepG2_GRCh38	6	-
17	28723952	28724008	IGF2BP3_HepG2_GRCh38	4	+
17	30465600	30465650	IGF2BP3_HepG2_GRCh38	4	+
17	30465694	30465767	IGF2BP3_HepG2_GRCh38	12	+
17	30465822	30465879	IGF2BP3_HepG2_GRCh38	9	+
17	30465879	30465930	IGF2BP3_HepG2_GRCh38	5	+
17	30466299	30466383	IGF2BP3_HepG2_GRCh38	17	+
17	30466651	30466708	IGF2BP3_HepG2_GRCh38	3	+
17	30468393	30468507	IGF2BP3_HepG2_GRCh38	11	+
17	38735272	38735398	IGF2BP3_HepG2_GRCh38	5	-
17	38736088	38736110	IGF2BP3_HepG2_GRCh38	4	-
17	38740316	38740387	IGF2BP3_HepG2_GRCh38	3	-
17	38850209	38850214	IGF2BP3_HepG2_GRCh38	5	-
17	38850360	38850387	IGF2BP3_HepG2_GRCh38	6	-
17	38853021	38853042	IGF2BP3_HepG2_GRCh38	3	-
17	38918928	38918995	IGF2BP3_HepG2_GRCh38	4	+
17	38921069	38921144	IGF2BP3_HepG2_GRCh38	3	+
17	39201306	39201320	IGF2BP3_HepG2_GRCh38	5	+
17	39260704	39260777	IGF2BP3_HepG2_GRCh38	3	-
17	40356534	40356610	IGF2BP3_HepG2_GRCh38	3	+
17	41690952	41691027	IGF2BP3_HepG2_GRCh38	3	+
17	41755100	41755187	IGF2BP3_HepG2_GRCh38	3	-
17	41974117	41974197	IGF2BP3_HepG2_GRCh38	4	+
17	41974701	41974785	IGF2BP3_HepG2_GRCh38	4	+
17	42125357	42125452	IGF2BP3_HepG2_GRCh38	6	-
17	42125452	42125508	IGF2BP3_HepG2_GRCh38	3	-
17	42125593	42125638	IGF2BP3_HepG2_GRCh38	3	-
17	42566163	42566230	IGF2BP3_HepG2_GRCh38	3	+
17	42911660	42911706	IGF2BP3_HepG2_GRCh38	3	+
17	43014845	43014925	IGF2BP3_HepG2_GRCh38	5	-
17	43014925	43014977	IGF2BP3_HepG2_GRCh38	3	-
17	44319717	44319765	IGF2BP3_HepG2_GRCh38	3	-
17	44319765	44319821	IGF2BP3_HepG2_GRCh38	4	-
17	44319821	44319898	IGF2BP3_HepG2_GRCh38	12	-
17	44319898	44319943	IGF2BP3_HepG2_GRCh38	6	-
17	44319943	44319995	IGF2BP3_HepG2_GRCh38	3	-
17	44397562	44397786	IGF2BP3_HepG2_GRCh38	8	-
17	46030492	46030561	IGF2BP3_HepG2_GRCh38	3	-
17	46031099	46031166	IGF2BP3_HepG2_GRCh38	6	-
17	47649959	47650056	IGF2BP3_HepG2_GRCh38	3	+
17	48863394	48863406	IGF2BP3_HepG2_GRCh38	3	+
17	48863406	48863445	IGF2BP3_HepG2_GRCh38	4	+
17	49055496	49055545	IGF2BP3_HepG2_GRCh38	4	+
17	50134920	50134992	IGF2BP3_HepG2_GRCh38	3	-
17	50381301	50381380	IGF2BP3_HepG2_GRCh38	6	-
17	50381610	50381685	IGF2BP3_HepG2_GRCh38	3	-
17	50381685	50381755	IGF2BP3_HepG2_GRCh38	4	-
17	50382137	50382198	IGF2BP3_HepG2_GRCh38	4	-
17	55315226	55315251	IGF2BP3_HepG2_GRCh38	3	+
17	55321237	55321279	IGF2BP3_HepG2_GRCh38	4	+
17	55321725	55321779	IGF2BP3_HepG2_GRCh38	4	+
17	55322754	55322792	IGF2BP3_HepG2_GRCh38	5	+
17	55322792	55322840	IGF2BP3_HepG2_GRCh38	10	+
17	55324140	55324199	IGF2BP3_HepG2_GRCh38	3	+
17	55324502	55324551	IGF2BP3_HepG2_GRCh38	5	+
17	55324901	55324950	IGF2BP3_HepG2_GRCh38	3	+
17	55393494	55393540	IGF2BP3_HepG2_GRCh38	4	-
17	55393593	55393662	IGF2BP3_HepG2_GRCh38	7	-
17	55394245	55394296	IGF2BP3_HepG2_GRCh38	3	-
17	55394375	55394435	IGF2BP3_HepG2_GRCh38	5	-
17	59694290	59694386	IGF2BP3_HepG2_GRCh38	3	+
17	61982909	61983017	IGF2BP3_HepG2_GRCh38	4	-
17	66220698	66220717	IGF2BP3_HepG2_GRCh38	5	-
17	66220717	66220742	IGF2BP3_HepG2_GRCh38	9	-
17	66228075	66228121	IGF2BP3_HepG2_GRCh38	14	-
17	66228121	66228141	IGF2BP3_HepG2_GRCh38	6	-
17	66228166	66228196	IGF2BP3_HepG2_GRCh38	6	-
17	66229315	66229331	IGF2BP3_HepG2_GRCh38	5	-
17	67945638	67945705	IGF2BP3_HepG2_GRCh38	6	+
17	67945850	67945908	IGF2BP3_HepG2_GRCh38	5	+
17	68530513	68530574	IGF2BP3_HepG2_GRCh38	8	+
17	68530698	68530728	IGF2BP3_HepG2_GRCh38	9	+
17	68530728	68530768	IGF2BP3_HepG2_GRCh38	9	+
17	72124069	72124114	IGF2BP3_HepG2_GRCh38	5	+
17	72124114	72124192	IGF2BP3_HepG2_GRCh38	13	+
17	72124192	72124264	IGF2BP3_HepG2_GRCh38	13	+
17	72124264	72124368	IGF2BP3_HepG2_GRCh38	9	+
17	72125973	72126017	IGF2BP3_HepG2_GRCh38	4	+
17	74209801	74209833	IGF2BP3_HepG2_GRCh38	3	+
17	74768895	74768939	IGF2BP3_HepG2_GRCh38	3	+
17	75318403	75318516	IGF2BP3_HepG2_GRCh38	3	-
17	75777609	75777664	IGF2BP3_HepG2_GRCh38	4	-
17	75846377	75846441	IGF2BP3_HepG2_GRCh38	4	-
17	75943495	75943543	IGF2BP3_HepG2_GRCh38	3	-
17	76385656	76385741	IGF2BP3_HepG2_GRCh38	4	+
17	76528018	76528100	IGF2BP3_HepG2_GRCh38	3	-
17	76563438	76563493	IGF2BP3_HepG2_GRCh38	7	+
17	76563579	76563630	IGF2BP3_HepG2_GRCh38	6	+
17	76564499	76564547	IGF2BP3_HepG2_GRCh38	4	+
17	76564577	76564623	IGF2BP3_HepG2_GRCh38	5	+
17	76564822	76564871	IGF2BP3_HepG2_GRCh38	4	+
17	77498763	77498894	IGF2BP3_HepG2_GRCh38	12	+
17	78971366	78971408	IGF2BP3_HepG2_GRCh38	20	-
17	78971408	78971426	IGF2BP3_HepG2_GRCh38	20	-
17	78971426	78971484	IGF2BP3_HepG2_GRCh38	36	-
17	78971484	78971501	IGF2BP3_HepG2_GRCh38	23	-
17	81510213	81510269	IGF2BP3_HepG2_GRCh38	17	-
17	81843808	81843825	IGF2BP3_HepG2_GRCh38	14	-
17	81843825	81843871	IGF2BP3_HepG2_GRCh38	23	-
17	81932907	81932983	IGF2BP3_HepG2_GRCh38	9	-
17	82078390	82078430	IGF2BP3_HepG2_GRCh38	3	-
17	82568053	82568130	IGF2BP3_HepG2_GRCh38	4	+
17	82585927	82586047	IGF2BP3_HepG2_GRCh38	10	+
17	82601685	82601772	IGF2BP3_HepG2_GRCh38	10	+
17	82601834	82601878	IGF2BP3_HepG2_GRCh38	3	+
17	82602182	82602244	IGF2BP3_HepG2_GRCh38	4	+
18	23531932	23532013	IGF2BP3_HepG2_GRCh38	3	-
18	23532100	23532176	IGF2BP3_HepG2_GRCh38	3	-
18	31546881	31546925	IGF2BP3_HepG2_GRCh38	3	+
18	31547074	31547135	IGF2BP3_HepG2_GRCh38	3	+
18	31547163	31547214	IGF2BP3_HepG2_GRCh38	5	+
18	49490512	49490553	IGF2BP3_HepG2_GRCh38	11	-
18	49490792	49490824	IGF2BP3_HepG2_GRCh38	10	-
18	49491419	49491445	IGF2BP3_HepG2_GRCh38	12	-
18	49491530	49491533	IGF2BP3_HepG2_GRCh38	11	-
18	49491533	49491562	IGF2BP3_HepG2_GRCh38	15	-
18	49491562	49491584	IGF2BP3_HepG2_GRCh38	4	-
18	58396405	58396470	IGF2BP3_HepG2_GRCh38	6	+
18	59328284	59328361	IGF2BP3_HepG2_GRCh38	5	-
18	59328409	59328452	IGF2BP3_HepG2_GRCh38	3	-
18	59328623	59328677	IGF2BP3_HepG2_GRCh38	9	-
18	59328677	59328722	IGF2BP3_HepG2_GRCh38	5	-
18	59328956	59328992	IGF2BP3_HepG2_GRCh38	4	-
18	59329246	59329300	IGF2BP3_HepG2_GRCh38	5	-
18	59329300	59329343	IGF2BP3_HepG2_GRCh38	4	-
18	59329718	59329767	IGF2BP3_HepG2_GRCh38	7	-
18	59330132	59330207	IGF2BP3_HepG2_GRCh38	11	-
19	583232	583298	IGF2BP3_HepG2_GRCh38	19	+
19	583298	583366	IGF2BP3_HepG2_GRCh38	22	+
19	583411	583454	IGF2BP3_HepG2_GRCh38	10	+
19	810820	810870	IGF2BP3_HepG2_GRCh38	5	+
19	811363	811395	IGF2BP3_HepG2_GRCh38	5	+
19	811395	811422	IGF2BP3_HepG2_GRCh38	6	+
19	893535	893580	IGF2BP3_HepG2_GRCh38	5	+
19	972532	972587	IGF2BP3_HepG2_GRCh38	17	+
19	975639	975700	IGF2BP3_HepG2_GRCh38	12	+
19	1088302	1088392	IGF2BP3_HepG2_GRCh38	3	-
19	1497519	1497713	IGF2BP3_HepG2_GRCh38	7	+
19	1815925	1816017	IGF2BP3_HepG2_GRCh38	7	-
19	2071659	2071765	IGF2BP3_HepG2_GRCh38	3	-
19	2270290	2270343	IGF2BP3_HepG2_GRCh38	3	+
19	3630488	3630642	IGF2BP3_HepG2_GRCh38	3	-
19	3976165	3976183	IGF2BP3_HepG2_GRCh38	22	-
19	3976183	3976211	IGF2BP3_HepG2_GRCh38	41	-
19	3976253	3976323	IGF2BP3_HepG2_GRCh38	32	-
19	3976323	3976332	IGF2BP3_HepG2_GRCh38	26	-
19	3976332	3976371	IGF2BP3_HepG2_GRCh38	51	-
19	3976387	3976440	IGF2BP3_HepG2_GRCh38	34	-
19	3976440	3976489	IGF2BP3_HepG2_GRCh38	32	-
19	3976489	3976507	IGF2BP3_HepG2_GRCh38	26	-
19	3976507	3976547	IGF2BP3_HepG2_GRCh38	40	-
19	3978034	3978076	IGF2BP3_HepG2_GRCh38	15	-
19	3980583	3980596	IGF2BP3_HepG2_GRCh38	11	-
19	3980596	3980626	IGF2BP3_HepG2_GRCh38	14	-
19	3983208	3983241	IGF2BP3_HepG2_GRCh38	15	-
19	3984245	3984262	IGF2BP3_HepG2_GRCh38	9	-
19	3984265	3984280	IGF2BP3_HepG2_GRCh38	10	-
19	6414111	6414150	IGF2BP3_HepG2_GRCh38	4	-
19	6414150	6414196	IGF2BP3_HepG2_GRCh38	4	-
19	6414283	6414304	IGF2BP3_HepG2_GRCh38	5	-
19	6414304	6414340	IGF2BP3_HepG2_GRCh38	5	-
19	6414601	6414664	IGF2BP3_HepG2_GRCh38	5	-
19	6682217	6682228	IGF2BP3_HepG2_GRCh38	8	-
19	6684388	6684390	IGF2BP3_HepG2_GRCh38	7	-
19	6720515	6720527	IGF2BP3_HepG2_GRCh38	19	-
19	6720527	6720551	IGF2BP3_HepG2_GRCh38	28	-
19	7115411	7115484	IGF2BP3_HepG2_GRCh38	8	-
19	7116403	7116472	IGF2BP3_HepG2_GRCh38	4	-
19	10316271	10316341	IGF2BP3_HepG2_GRCh38	4	-
19	10316430	10316491	IGF2BP3_HepG2_GRCh38	4	-
19	10316592	10316640	IGF2BP3_HepG2_GRCh38	3	-
19	10316807	10316908	IGF2BP3_HepG2_GRCh38	11	-
19	10316928	10317002	IGF2BP3_HepG2_GRCh38	4	-
19	10921993	10922076	IGF2BP3_HepG2_GRCh38	4	+
19	12944132	12944178	IGF2BP3_HepG2_GRCh38	10	+
19	12944178	12944262	IGF2BP3_HepG2_GRCh38	11	+
19	13098493	13098577	IGF2BP3_HepG2_GRCh38	3	+
19	13138629	13138674	IGF2BP3_HepG2_GRCh38	3	+
19	15238047	15238132	IGF2BP3_HepG2_GRCh38	3	-
19	15239919	15239971	IGF2BP3_HepG2_GRCh38	3	-
19	15239982	15240008	IGF2BP3_HepG2_GRCh38	5	-
19	15240009	15240022	IGF2BP3_HepG2_GRCh38	7	-
19	15242898	15242914	IGF2BP3_HepG2_GRCh38	6	-
19	15242949	15243026	IGF2BP3_HepG2_GRCh38	4	-
19	15243414	15243464	IGF2BP3_HepG2_GRCh38	6	-
19	15244229	15244409	IGF2BP3_HepG2_GRCh38	14	-
19	15244409	15244472	IGF2BP3_HepG2_GRCh38	6	-
19	32484584	32484717	IGF2BP3_HepG2_GRCh38	5	+
19	34400072	34400231	IGF2BP3_HepG2_GRCh38	14	+
19	36149843	36149954	IGF2BP3_HepG2_GRCh38	9	+
19	36150006	36150052	IGF2BP3_HepG2_GRCh38	4	+
19	36150052	36150137	IGF2BP3_HepG2_GRCh38	8	+
19	36150220	36150287	IGF2BP3_HepG2_GRCh38	5	+
19	38729556	38729596	IGF2BP3_HepG2_GRCh38	7	+
19	38729701	38729772	IGF2BP3_HepG2_GRCh38	6	+
19	38729982	38730077	IGF2BP3_HepG2_GRCh38	6	+
19	41306646	41306733	IGF2BP3_HepG2_GRCh38	3	+
19	41306844	41306989	IGF2BP3_HepG2_GRCh38	3	+
19	41353096	41353185	IGF2BP3_HepG2_GRCh38	3	-
19	41424853	41424948	IGF2BP3_HepG2_GRCh38	3	+
19	42199003	42199165	IGF2BP3_HepG2_GRCh38	3	-
19	42507399	42507462	IGF2BP3_HepG2_GRCh38	3	-
19	42507808	42507905	IGF2BP3_HepG2_GRCh38	5	-
19	42508522	42508569	IGF2BP3_HepG2_GRCh38	4	-
19	42508731	42508786	IGF2BP3_HepG2_GRCh38	5	-
19	42509145	42509191	IGF2BP3_HepG2_GRCh38	3	-
19	46609204	46609263	IGF2BP3_HepG2_GRCh38	4	+
19	46610094	46610153	IGF2BP3_HepG2_GRCh38	5	+
19	46610171	46610275	IGF2BP3_HepG2_GRCh38	7	+
19	47000590	47000671	IGF2BP3_HepG2_GRCh38	3	+
19	48382826	48382889	IGF2BP3_HepG2_GRCh38	9	-
19	48383243	48383282	IGF2BP3_HepG2_GRCh38	8	-
19	48384264	48384292	IGF2BP3_HepG2_GRCh38	4	-
19	48384443	48384482	IGF2BP3_HepG2_GRCh38	11	-
19	48389552	48389562	IGF2BP3_HepG2_GRCh38	6	-
19	48389677	48389701	IGF2BP3_HepG2_GRCh38	3	-
19	48391304	48391348	IGF2BP3_HepG2_GRCh38	8	-
19	48922616	48922676	IGF2BP3_HepG2_GRCh38	4	+
19	48922932	48922980	IGF2BP3_HepG2_GRCh38	6	+
19	48923185	48923222	IGF2BP3_HepG2_GRCh38	4	+
19	48965405	48965430	IGF2BP3_HepG2_GRCh38	400	+
19	48965430	48965468	IGF2BP3_HepG2_GRCh38	400	+
19	48966374	48966398	IGF2BP3_HepG2_GRCh38	58	+
19	48966398	48966403	IGF2BP3_HepG2_GRCh38	56	+
19	48966403	48966406	IGF2BP3_HepG2_GRCh38	55	+
19	48966582	48966590	IGF2BP3_HepG2_GRCh38	40	+
19	48966652	48966655	IGF2BP3_HepG2_GRCh38	400	+
19	48966655	48966659	IGF2BP3_HepG2_GRCh38	400	+
19	48966659	48966668	IGF2BP3_HepG2_GRCh38	400	+
19	48966668	48966699	IGF2BP3_HepG2_GRCh38	400	+
19	49497284	49497314	IGF2BP3_HepG2_GRCh38	9	+
19	49497566	49497587	IGF2BP3_HepG2_GRCh38	25	+
19	49497587	49497592	IGF2BP3_HepG2_GRCh38	36	+
19	49497592	49497595	IGF2BP3_HepG2_GRCh38	35	+
19	49497916	49497918	IGF2BP3_HepG2_GRCh38	23	+
19	49497918	49497928	IGF2BP3_HepG2_GRCh38	23	+
19	49497975	49498013	IGF2BP3_HepG2_GRCh38	11	+
19	49498020	49498036	IGF2BP3_HepG2_GRCh38	30	+
19	49498036	49498046	IGF2BP3_HepG2_GRCh38	37	+
19	49499510	49499521	IGF2BP3_HepG2_GRCh38	39	+
19	49499521	49499531	IGF2BP3_HepG2_GRCh38	38	+
19	49499531	49499568	IGF2BP3_HepG2_GRCh38	21	+
19	53873662	53873728	IGF2BP3_HepG2_GRCh38	4	+
19	53873899	53874004	IGF2BP3_HepG2_GRCh38	7	+
19	56812187	56812243	IGF2BP3_HepG2_GRCh38	3	-
19	56812538	56812617	IGF2BP3_HepG2_GRCh38	4	-
19	56813422	56813517	IGF2BP3_HepG2_GRCh38	4	-
2	277918	277971	IGF2BP3_HepG2_GRCh38	3	+
2	10783688	10783739	IGF2BP3_HepG2_GRCh38	7	-
2	11181357	11181468	IGF2BP3_HepG2_GRCh38	7	-
2	11183125	11183189	IGF2BP3_HepG2_GRCh38	13	-
2	19992445	19992497	IGF2BP3_HepG2_GRCh38	3	-
2	19992999	19993063	IGF2BP3_HepG2_GRCh38	3	-
2	19993360	19993446	IGF2BP3_HepG2_GRCh38	3	-
2	20201619	20201650	IGF2BP3_HepG2_GRCh38	6	-
2	20201847	20201912	IGF2BP3_HepG2_GRCh38	11	-
2	20202292	20202343	IGF2BP3_HepG2_GRCh38	10	-
2	20202408	20202478	IGF2BP3_HepG2_GRCh38	10	-
2	20202489	20202512	IGF2BP3_HepG2_GRCh38	6	-
2	20202589	20202634	IGF2BP3_HepG2_GRCh38	6	-
2	20448257	20448301	IGF2BP3_HepG2_GRCh38	3	+
2	21001444	21001479	IGF2BP3_HepG2_GRCh38	29	-
2	21001521	21001589	IGF2BP3_HepG2_GRCh38	400	-
2	21001589	21001640	IGF2BP3_HepG2_GRCh38	72	-
2	21001640	21001646	IGF2BP3_HepG2_GRCh38	44	-
2	21001646	21001667	IGF2BP3_HepG2_GRCh38	47	-
2	21001667	21001686	IGF2BP3_HepG2_GRCh38	36	-
2	21001742	21001772	IGF2BP3_HepG2_GRCh38	42	-
2	21001772	21001798	IGF2BP3_HepG2_GRCh38	67	-
2	21001798	21001827	IGF2BP3_HepG2_GRCh38	400	-
2	21001827	21001851	IGF2BP3_HepG2_GRCh38	107	-
2	21001851	21001859	IGF2BP3_HepG2_GRCh38	53	-
2	21002004	21002067	IGF2BP3_HepG2_GRCh38	55	-
2	21002077	21002116	IGF2BP3_HepG2_GRCh38	48	-
2	21002116	21002128	IGF2BP3_HepG2_GRCh38	32	-
2	21002156	21002178	IGF2BP3_HepG2_GRCh38	19	-
2	21002287	21002301	IGF2BP3_HepG2_GRCh38	75	-
2	21002301	21002327	IGF2BP3_HepG2_GRCh38	77	-
2	21002327	21002332	IGF2BP3_HepG2_GRCh38	35	-
2	21002510	21002555	IGF2BP3_HepG2_GRCh38	46	-
2	21002738	21002765	IGF2BP3_HepG2_GRCh38	23	-
2	21002765	21002798	IGF2BP3_HepG2_GRCh38	56	-
2	21002798	21002823	IGF2BP3_HepG2_GRCh38	53	-
2	21002823	21002831	IGF2BP3_HepG2_GRCh38	25	-
2	21002934	21002941	IGF2BP3_HepG2_GRCh38	14	-
2	21002941	21002963	IGF2BP3_HepG2_GRCh38	24	-
2	21002974	21002995	IGF2BP3_HepG2_GRCh38	20	-
2	21002995	21003045	IGF2BP3_HepG2_GRCh38	33	-
2	21003115	21003155	IGF2BP3_HepG2_GRCh38	29	-
2	21003184	21003199	IGF2BP3_HepG2_GRCh38	17	-
2	21003206	21003254	IGF2BP3_HepG2_GRCh38	68	-
2	21003254	21003271	IGF2BP3_HepG2_GRCh38	46	-
2	21003271	21003300	IGF2BP3_HepG2_GRCh38	58	-
2	21003300	21003306	IGF2BP3_HepG2_GRCh38	36	-
2	21003310	21003334	IGF2BP3_HepG2_GRCh38	55	-
2	21004268	21004271	IGF2BP3_HepG2_GRCh38	29	-
2	21004271	21004277	IGF2BP3_HepG2_GRCh38	28	-
2	21004277	21004283	IGF2BP3_HepG2_GRCh38	27	-
2	21004305	21004377	IGF2BP3_HepG2_GRCh38	400	-
2	21004377	21004426	IGF2BP3_HepG2_GRCh38	65	-
2	21004434	21004448	IGF2BP3_HepG2_GRCh38	17	-
2	21004596	21004622	IGF2BP3_HepG2_GRCh38	33	-
2	21004622	21004631	IGF2BP3_HepG2_GRCh38	24	-
2	21004631	21004663	IGF2BP3_HepG2_GRCh38	31	-
2	21005080	21005082	IGF2BP3_HepG2_GRCh38	29	-
2	21005087	21005124	IGF2BP3_HepG2_GRCh38	33	-
2	21005177	21005212	IGF2BP3_HepG2_GRCh38	39	-
2	21005212	21005235	IGF2BP3_HepG2_GRCh38	39	-
2	21005235	21005255	IGF2BP3_HepG2_GRCh38	29	-
2	21005255	21005264	IGF2BP3_HepG2_GRCh38	33	-
2	21005264	21005283	IGF2BP3_HepG2_GRCh38	41	-
2	21005283	21005304	IGF2BP3_HepG2_GRCh38	49	-
2	21005304	21005333	IGF2BP3_HepG2_GRCh38	35	-
2	21005334	21005347	IGF2BP3_HepG2_GRCh38	22	-
2	21005361	21005377	IGF2BP3_HepG2_GRCh38	39	-
2	21005377	21005415	IGF2BP3_HepG2_GRCh38	39	-
2	21005415	21005435	IGF2BP3_HepG2_GRCh38	26	-
2	21005480	21005533	IGF2BP3_HepG2_GRCh38	69	-
2	21005567	21005580	IGF2BP3_HepG2_GRCh38	38	-
2	21005580	21005628	IGF2BP3_HepG2_GRCh38	54	-
2	21005628	21005637	IGF2BP3_HepG2_GRCh38	23	-
2	21005746	21005788	IGF2BP3_HepG2_GRCh38	25	-
2	21005848	21005862	IGF2BP3_HepG2_GRCh38	25	-
2	21005862	21005890	IGF2BP3_HepG2_GRCh38	37	-
2	21005892	21005941	IGF2BP3_HepG2_GRCh38	49	-
2	21005985	21006034	IGF2BP3_HepG2_GRCh38	400	-
2	21006034	21006072	IGF2BP3_HepG2_GRCh38	72	-
2	21006072	21006081	IGF2BP3_HepG2_GRCh38	37	-
2	21006081	21006103	IGF2BP3_HepG2_GRCh38	48	-
2	21006103	21006119	IGF2BP3_HepG2_GRCh38	43	-
2	21006120	21006139	IGF2BP3_HepG2_GRCh38	34	-
2	21006139	21006160	IGF2BP3_HepG2_GRCh38	34	-
2	21006164	21006189	IGF2BP3_HepG2_GRCh38	27	-
2	21006190	21006207	IGF2BP3_HepG2_GRCh38	21	-
2	21006207	21006214	IGF2BP3_HepG2_GRCh38	17	-
2	21006253	21006283	IGF2BP3_HepG2_GRCh38	37	-
2	21006283	21006313	IGF2BP3_HepG2_GRCh38	34	-
2	21006313	21006325	IGF2BP3_HepG2_GRCh38	16	-
2	21006404	21006466	IGF2BP3_HepG2_GRCh38	65	-
2	21006660	21006672	IGF2BP3_HepG2_GRCh38	17	-
2	21006679	21006683	IGF2BP3_HepG2_GRCh38	17	-
2	21006689	21006728	IGF2BP3_HepG2_GRCh38	32	-
2	21006738	21006757	IGF2BP3_HepG2_GRCh38	30	-
2	21006901	21006967	IGF2BP3_HepG2_GRCh38	55	-
2	21006975	21007019	IGF2BP3_HepG2_GRCh38	45	-
2	21007052	21007077	IGF2BP3_HepG2_GRCh38	24	-
2	21007109	21007153	IGF2BP3_HepG2_GRCh38	34	-
2	21007397	21007416	IGF2BP3_HepG2_GRCh38	38	-
2	21007416	21007445	IGF2BP3_HepG2_GRCh38	39	-
2	21007595	21007634	IGF2BP3_HepG2_GRCh38	24	-
2	21007858	21007888	IGF2BP3_HepG2_GRCh38	29	-
2	21007920	21007947	IGF2BP3_HepG2_GRCh38	27	-
2	21007948	21007969	IGF2BP3_HepG2_GRCh38	29	-
2	21007969	21007980	IGF2BP3_HepG2_GRCh38	29	-
2	21007980	21008023	IGF2BP3_HepG2_GRCh38	50	-
2	21008044	21008110	IGF2BP3_HepG2_GRCh38	72	-
2	21008110	21008151	IGF2BP3_HepG2_GRCh38	400	-
2	21008151	21008189	IGF2BP3_HepG2_GRCh38	400	-
2	21008369	21008411	IGF2BP3_HepG2_GRCh38	28	-
2	21008474	21008547	IGF2BP3_HepG2_GRCh38	53	-
2	21008586	21008602	IGF2BP3_HepG2_GRCh38	35	-
2	21008602	21008674	IGF2BP3_HepG2_GRCh38	73	-
2	21008717	21008769	IGF2BP3_HepG2_GRCh38	59	-
2	21008769	21008795	IGF2BP3_HepG2_GRCh38	53	-
2	21008795	21008842	IGF2BP3_HepG2_GRCh38	53	-
2	21008871	21008910	IGF2BP3_HepG2_GRCh38	35	-
2	21009238	21009273	IGF2BP3_HepG2_GRCh38	34	-
2	21010813	21010842	IGF2BP3_HepG2_GRCh38	19	-
2	21010976	21011020	IGF2BP3_HepG2_GRCh38	40	-
2	21011020	21011027	IGF2BP3_HepG2_GRCh38	34	-
2	21011078	21011127	IGF2BP3_HepG2_GRCh38	33	-
2	21011149	21011158	IGF2BP3_HepG2_GRCh38	22	-
2	21011158	21011190	IGF2BP3_HepG2_GRCh38	33	-
2	21011329	21011333	IGF2BP3_HepG2_GRCh38	30	-
2	21011387	21011447	IGF2BP3_HepG2_GRCh38	45	-
2	21011528	21011563	IGF2BP3_HepG2_GRCh38	56	-
2	21011563	21011580	IGF2BP3_HepG2_GRCh38	46	-
2	21011731	21011765	IGF2BP3_HepG2_GRCh38	30	-
2	21012208	21012245	IGF2BP3_HepG2_GRCh38	32	-
2	21012245	21012252	IGF2BP3_HepG2_GRCh38	16	-
2	21012453	21012478	IGF2BP3_HepG2_GRCh38	33	-
2	21013240	21013263	IGF2BP3_HepG2_GRCh38	23	-
2	21013263	21013273	IGF2BP3_HepG2_GRCh38	20	-
2	21013292	21013327	IGF2BP3_HepG2_GRCh38	26	-
2	21016458	21016466	IGF2BP3_HepG2_GRCh38	17	-
2	21016484	21016497	IGF2BP3_HepG2_GRCh38	17	-
2	21029970	21030000	IGF2BP3_HepG2_GRCh38	21	-
2	21033434	21033473	IGF2BP3_HepG2_GRCh38	25	-
2	26191189	26191308	IGF2BP3_HepG2_GRCh38	7	-
2	27041051	27041155	IGF2BP3_HepG2_GRCh38	17	+
2	27041250	27041307	IGF2BP3_HepG2_GRCh38	3	+
2	27041495	27041558	IGF2BP3_HepG2_GRCh38	12	+
2	27041558	27041584	IGF2BP3_HepG2_GRCh38	8	+
2	27041584	27041616	IGF2BP3_HepG2_GRCh38	4	+
2	27199667	27199734	IGF2BP3_HepG2_GRCh38	3	-
2	27199861	27199954	IGF2BP3_HepG2_GRCh38	4	-
2	27200169	27200234	IGF2BP3_HepG2_GRCh38	5	-
2	27200234	27200347	IGF2BP3_HepG2_GRCh38	12	-
2	27216867	27216958	IGF2BP3_HepG2_GRCh38	3	+
2	27216986	27217040	IGF2BP3_HepG2_GRCh38	4	+
2	27326444	27326517	IGF2BP3_HepG2_GRCh38	7	-
2	27442011	27442060	IGF2BP3_HepG2_GRCh38	3	+
2	30641032	30641102	IGF2BP3_HepG2_GRCh38	3	+
2	32515393	32515476	IGF2BP3_HepG2_GRCh38	3	+
2	36549387	36549436	IGF2BP3_HepG2_GRCh38	5	+
2	36549483	36549546	IGF2BP3_HepG2_GRCh38	3	+
2	42329944	42329992	IGF2BP3_HepG2_GRCh38	3	+
2	42330769	42330843	IGF2BP3_HepG2_GRCh38	4	+
2	42331781	42331850	IGF2BP3_HepG2_GRCh38	6	+
2	43223549	43223594	IGF2BP3_HepG2_GRCh38	3	-
2	43223780	43223825	IGF2BP3_HepG2_GRCh38	4	-
2	43223825	43223890	IGF2BP3_HepG2_GRCh38	10	-
2	43223890	43223936	IGF2BP3_HepG2_GRCh38	6	-
2	43224434	43224484	IGF2BP3_HepG2_GRCh38	3	-
2	46384725	46384821	IGF2BP3_HepG2_GRCh38	8	+
2	46385523	46385587	IGF2BP3_HepG2_GRCh38	3	+
2	46904141	46904264	IGF2BP3_HepG2_GRCh38	6	-
2	54617632	54617688	IGF2BP3_HepG2_GRCh38	8	+
2	54618077	54618116	IGF2BP3_HepG2_GRCh38	3	+
2	54622422	54622481	IGF2BP3_HepG2_GRCh38	4	+
2	54668407	54668465	IGF2BP3_HepG2_GRCh38	12	+
2	54668465	54668520	IGF2BP3_HepG2_GRCh38	17	+
2	54668632	54668652	IGF2BP3_HepG2_GRCh38	5	+
2	54668701	54668760	IGF2BP3_HepG2_GRCh38	15	+
2	54668882	54668906	IGF2BP3_HepG2_GRCh38	7	+
2	54668916	54668950	IGF2BP3_HepG2_GRCh38	11	+
2	54668950	54668971	IGF2BP3_HepG2_GRCh38	19	+
2	54668971	54669012	IGF2BP3_HepG2_GRCh38	32	+
2	54669012	54669036	IGF2BP3_HepG2_GRCh38	10	+
2	54669057	54669087	IGF2BP3_HepG2_GRCh38	21	+
2	54669087	54669132	IGF2BP3_HepG2_GRCh38	31	+
2	54669132	54669161	IGF2BP3_HepG2_GRCh38	8	+
2	54669545	54669566	IGF2BP3_HepG2_GRCh38	5	+
2	54972383	54972485	IGF2BP3_HepG2_GRCh38	4	-
2	61214535	61214668	IGF2BP3_HepG2_GRCh38	9	-
2	65311075	65311120	IGF2BP3_HepG2_GRCh38	3	-
2	65312197	65312244	IGF2BP3_HepG2_GRCh38	4	-
2	65313012	65313062	IGF2BP3_HepG2_GRCh38	3	-
2	65313125	65313178	IGF2BP3_HepG2_GRCh38	4	-
2	65313290	65313363	IGF2BP3_HepG2_GRCh38	3	-
2	65313363	65313438	IGF2BP3_HepG2_GRCh38	8	-
2	70087706	70087760	IGF2BP3_HepG2_GRCh38	7	+
2	70088434	70088487	IGF2BP3_HepG2_GRCh38	7	+
2	70088487	70088543	IGF2BP3_HepG2_GRCh38	8	+
2	70088615	70088690	IGF2BP3_HepG2_GRCh38	15	+
2	70277654	70277748	IGF2BP3_HepG2_GRCh38	3	+
2	70280869	70280959	IGF2BP3_HepG2_GRCh38	4	+
2	70280981	70281021	IGF2BP3_HepG2_GRCh38	5	+
2	70281021	70281110	IGF2BP3_HepG2_GRCh38	12	+
2	70986055	70986126	IGF2BP3_HepG2_GRCh38	5	-
2	70987073	70987147	IGF2BP3_HepG2_GRCh38	4	-
2	74153729	74153825	IGF2BP3_HepG2_GRCh38	3	-
2	74214442	74214503	IGF2BP3_HepG2_GRCh38	4	+
2	85319865	85319913	IGF2BP3_HepG2_GRCh38	5	-
2	85319913	85319963	IGF2BP3_HepG2_GRCh38	11	-
2	85319995	85320064	IGF2BP3_HepG2_GRCh38	9	-
2	85320064	85320116	IGF2BP3_HepG2_GRCh38	12	-
2	85320116	85320190	IGF2BP3_HepG2_GRCh38	13	-
2	85320364	85320407	IGF2BP3_HepG2_GRCh38	14	-
2	85320519	85320570	IGF2BP3_HepG2_GRCh38	6	-
2	85320645	85320686	IGF2BP3_HepG2_GRCh38	6	-
2	85320710	85320768	IGF2BP3_HepG2_GRCh38	8	-
2	85320816	85320892	IGF2BP3_HepG2_GRCh38	9	-
2	85320892	85320948	IGF2BP3_HepG2_GRCh38	7	-
2	85320969	85321023	IGF2BP3_HepG2_GRCh38	10	-
2	85321046	85321084	IGF2BP3_HepG2_GRCh38	6	-
2	85321175	85321196	IGF2BP3_HepG2_GRCh38	4	-
2	85321940	85321973	IGF2BP3_HepG2_GRCh38	5	-
2	96185673	96185746	IGF2BP3_HepG2_GRCh38	10	-
2	96186001	96186055	IGF2BP3_HepG2_GRCh38	5	-
2	96186086	96186140	IGF2BP3_HepG2_GRCh38	6	-
2	96186261	96186331	IGF2BP3_HepG2_GRCh38	7	-
2	96186406	96186467	IGF2BP3_HepG2_GRCh38	6	-
2	96252514	96252576	IGF2BP3_HepG2_GRCh38	3	-
2	97756927	97757011	IGF2BP3_HepG2_GRCh38	5	-
2	98620058	98620114	IGF2BP3_HepG2_GRCh38	3	-
2	98623387	98623440	IGF2BP3_HepG2_GRCh38	3	-
2	101892492	101892539	IGF2BP3_HepG2_GRCh38	3	+
2	102178029	102178129	IGF2BP3_HepG2_GRCh38	9	+
2	102178172	102178286	IGF2BP3_HepG2_GRCh38	9	+
2	106093351	106093415	IGF2BP3_HepG2_GRCh38	4	-
2	113714923	113714994	IGF2BP3_HepG2_GRCh38	9	-
2	127425887	127425939	IGF2BP3_HepG2_GRCh38	3	+
2	128189822	128189873	IGF2BP3_HepG2_GRCh38	9	+
2	128190125	128190208	IGF2BP3_HepG2_GRCh38	9	+
2	128190627	128190727	IGF2BP3_HepG2_GRCh38	11	+
2	128190727	128190787	IGF2BP3_HepG2_GRCh38	9	+
2	128190850	128190914	IGF2BP3_HepG2_GRCh38	6	+
2	128190938	128190997	IGF2BP3_HepG2_GRCh38	6	+
2	131148536	131148648	IGF2BP3_HepG2_GRCh38	3	+
2	134451298	134451375	IGF2BP3_HepG2_GRCh38	3	+
2	134453572	134453655	IGF2BP3_HepG2_GRCh38	7	+
2	135169023	135169161	IGF2BP3_HepG2_GRCh38	5	+
2	135724046	135724208	IGF2BP3_HepG2_GRCh38	3	+
2	135783146	135783325	IGF2BP3_HepG2_GRCh38	3	+
2	152648964	152649036	IGF2BP3_HepG2_GRCh38	6	+
2	158625246	158625311	IGF2BP3_HepG2_GRCh38	3	+
2	158680620	158680715	IGF2BP3_HepG2_GRCh38	4	+
2	170962846	170962901	IGF2BP3_HepG2_GRCh38	3	+
2	172504498	172504574	IGF2BP3_HepG2_GRCh38	4	+
2	172504603	172504686	IGF2BP3_HepG2_GRCh38	3	+
2	172504755	172504827	IGF2BP3_HepG2_GRCh38	5	+
2	182777455	182777571	IGF2BP3_HepG2_GRCh38	3	+
2	187464513	187464545	IGF2BP3_HepG2_GRCh38	6	-
2	187464898	187464965	IGF2BP3_HepG2_GRCh38	15	-
2	187465090	187465171	IGF2BP3_HepG2_GRCh38	27	-
2	187465171	187465222	IGF2BP3_HepG2_GRCh38	13	-
2	187465222	187465264	IGF2BP3_HepG2_GRCh38	15	-
2	187465264	187465286	IGF2BP3_HepG2_GRCh38	10	-
2	187465286	187465332	IGF2BP3_HepG2_GRCh38	9	-
2	187465802	187465895	IGF2BP3_HepG2_GRCh38	24	-
2	187466323	187466348	IGF2BP3_HepG2_GRCh38	8	-
2	187466348	187466368	IGF2BP3_HepG2_GRCh38	6	-
2	187466607	187466669	IGF2BP3_HepG2_GRCh38	16	-
2	187503667	187503721	IGF2BP3_HepG2_GRCh38	3	-
2	197486757	197486810	IGF2BP3_HepG2_GRCh38	5	-
2	200472955	200473054	IGF2BP3_HepG2_GRCh38	3	+
2	200478055	200478113	IGF2BP3_HepG2_GRCh38	4	+
2	207764454	207764514	IGF2BP3_HepG2_GRCh38	4	-
2	207764749	207764816	IGF2BP3_HepG2_GRCh38	6	-
2	215361113	215361168	IGF2BP3_HepG2_GRCh38	46	-
2	215361312	215361343	IGF2BP3_HepG2_GRCh38	400	-
2	215361343	215361358	IGF2BP3_HepG2_GRCh38	400	-
2	215361358	215361361	IGF2BP3_HepG2_GRCh38	400	-
2	215361361	215361383	IGF2BP3_HepG2_GRCh38	400	-
2	215361383	215361418	IGF2BP3_HepG2_GRCh38	400	-
2	215361472	215361487	IGF2BP3_HepG2_GRCh38	24	-
2	215361490	215361527	IGF2BP3_HepG2_GRCh38	400	-
2	215361527	215361531	IGF2BP3_HepG2_GRCh38	400	-
2	215361531	215361551	IGF2BP3_HepG2_GRCh38	400	-
2	215364975	215364982	IGF2BP3_HepG2_GRCh38	12	-
2	215364982	215364985	IGF2BP3_HepG2_GRCh38	12	-
2	215367923	215367956	IGF2BP3_HepG2_GRCh38	11	-
2	215372131	215372174	IGF2BP3_HepG2_GRCh38	19	-
2	215372174	215372180	IGF2BP3_HepG2_GRCh38	13	-
2	215372193	215372211	IGF2BP3_HepG2_GRCh38	24	-
2	215372289	215372340	IGF2BP3_HepG2_GRCh38	40	-
2	215372340	215372359	IGF2BP3_HepG2_GRCh38	17	-
2	215373386	215373406	IGF2BP3_HepG2_GRCh38	14	-
2	215375345	215375369	IGF2BP3_HepG2_GRCh38	27	-
2	215386876	215386905	IGF2BP3_HepG2_GRCh38	30	-
2	215391716	215391758	IGF2BP3_HepG2_GRCh38	32	-
2	215391758	215391772	IGF2BP3_HepG2_GRCh38	28	-
2	215407241	215407256	IGF2BP3_HepG2_GRCh38	14	-
2	215414845	215414898	IGF2BP3_HepG2_GRCh38	41	-
2	218249815	218249911	IGF2BP3_HepG2_GRCh38	3	+
2	218275539	218275618	IGF2BP3_HepG2_GRCh38	5	-
2	219224301	219224364	IGF2BP3_HepG2_GRCh38	3	-
2	219224630	219224699	IGF2BP3_HepG2_GRCh38	4	-
2	219539114	219539173	IGF2BP3_HepG2_GRCh38	5	-
2	222908879	222908948	IGF2BP3_HepG2_GRCh38	3	+
2	222941761	222941816	IGF2BP3_HepG2_GRCh38	4	+
2	222941816	222941900	IGF2BP3_HepG2_GRCh38	6	+
2	227554526	227554604	IGF2BP3_HepG2_GRCh38	3	+
2	230879023	230879067	IGF2BP3_HepG2_GRCh38	3	+
2	230879088	230879149	IGF2BP3_HepG2_GRCh38	3	+
2	231048329	231048384	IGF2BP3_HepG2_GRCh38	3	+
2	232857351	232857434	IGF2BP3_HepG2_GRCh38	5	+
2	241229532	241229589	IGF2BP3_HepG2_GRCh38	5	-
2	241229600	241229666	IGF2BP3_HepG2_GRCh38	12	-
2	241248054	241248090	IGF2BP3_HepG2_GRCh38	3	-
2	241255427	241255475	IGF2BP3_HepG2_GRCh38	4	-
2	241255475	241255533	IGF2BP3_HepG2_GRCh38	5	-
2	241352449	241352520	IGF2BP3_HepG2_GRCh38	3	+
20	326939	327020	IGF2BP3_HepG2_GRCh38	5	+
20	327649	327699	IGF2BP3_HepG2_GRCh38	4	+
20	328303	328363	IGF2BP3_HepG2_GRCh38	3	+
20	328363	328458	IGF2BP3_HepG2_GRCh38	6	+
20	328475	328508	IGF2BP3_HepG2_GRCh38	3	+
20	353891	353993	IGF2BP3_HepG2_GRCh38	5	+
20	396868	396920	IGF2BP3_HepG2_GRCh38	3	+
20	396986	397023	IGF2BP3_HepG2_GRCh38	3	+
20	397023	397107	IGF2BP3_HepG2_GRCh38	11	+
20	482912	482964	IGF2BP3_HepG2_GRCh38	4	-
20	647981	648025	IGF2BP3_HepG2_GRCh38	3	-
20	1369059	1369176	IGF2BP3_HepG2_GRCh38	7	-
20	2145755	2145805	IGF2BP3_HepG2_GRCh38	4	+
20	2146189	2146236	IGF2BP3_HepG2_GRCh38	3	+
20	2146581	2146625	IGF2BP3_HepG2_GRCh38	3	+
20	3163371	3163436	IGF2BP3_HepG2_GRCh38	4	-
20	3648744	3648838	IGF2BP3_HepG2_GRCh38	4	+
20	4700018	4700077	IGF2BP3_HepG2_GRCh38	7	+
20	4700315	4700366	IGF2BP3_HepG2_GRCh38	5	+
20	4700486	4700557	IGF2BP3_HepG2_GRCh38	11	+
20	4700575	4700621	IGF2BP3_HepG2_GRCh38	5	+
20	4700621	4700655	IGF2BP3_HepG2_GRCh38	3	+
20	4852933	4853046	IGF2BP3_HepG2_GRCh38	7	-
20	4854051	4854101	IGF2BP3_HepG2_GRCh38	3	-
20	4855762	4855805	IGF2BP3_HepG2_GRCh38	3	-
20	5191022	5191128	IGF2BP3_HepG2_GRCh38	6	+
20	17614026	17614065	IGF2BP3_HepG2_GRCh38	10	-
20	17614065	17614069	IGF2BP3_HepG2_GRCh38	11	-
20	17614069	17614105	IGF2BP3_HepG2_GRCh38	11	-
20	17947486	17947589	IGF2BP3_HepG2_GRCh38	5	-
20	17950140	17950200	IGF2BP3_HepG2_GRCh38	12	-
20	23633671	23633725	IGF2BP3_HepG2_GRCh38	18	-
20	23635302	23635343	IGF2BP3_HepG2_GRCh38	4	-
20	24963426	24963536	IGF2BP3_HepG2_GRCh38	8	-
20	31664759	31664816	IGF2BP3_HepG2_GRCh38	8	-
20	31665455	31665510	IGF2BP3_HepG2_GRCh38	4	-
20	31665717	31665773	IGF2BP3_HepG2_GRCh38	4	-
20	31665795	31665925	IGF2BP3_HepG2_GRCh38	30	-
20	32166376	32166410	IGF2BP3_HepG2_GRCh38	6	+
20	32166410	32166439	IGF2BP3_HepG2_GRCh38	5	+
20	32166439	32166464	IGF2BP3_HepG2_GRCh38	5	+
20	32166464	32166511	IGF2BP3_HepG2_GRCh38	10	+
20	32166511	32166569	IGF2BP3_HepG2_GRCh38	7	+
20	32166714	32166754	IGF2BP3_HepG2_GRCh38	6	+
20	32166801	32166850	IGF2BP3_HepG2_GRCh38	5	+
20	32166864	32166955	IGF2BP3_HepG2_GRCh38	11	+
20	32166955	32167018	IGF2BP3_HepG2_GRCh38	15	+
20	32194857	32194912	IGF2BP3_HepG2_GRCh38	6	-
20	32849732	32849826	IGF2BP3_HepG2_GRCh38	4	+
20	34089736	34089823	IGF2BP3_HepG2_GRCh38	5	-
20	34540792	34540860	IGF2BP3_HepG2_GRCh38	3	+
20	34710537	34710641	IGF2BP3_HepG2_GRCh38	5	+
20	34740994	34741064	IGF2BP3_HepG2_GRCh38	3	-
20	35626149	35626225	IGF2BP3_HepG2_GRCh38	3	-
20	35626266	35626320	IGF2BP3_HepG2_GRCh38	6	-
20	35627281	35627328	IGF2BP3_HepG2_GRCh38	3	-
20	35627372	35627413	IGF2BP3_HepG2_GRCh38	3	-
20	36784262	36784330	IGF2BP3_HepG2_GRCh38	4	-
20	37198448	37198484	IGF2BP3_HepG2_GRCh38	5	+
20	37241468	37241515	IGF2BP3_HepG2_GRCh38	8	+
20	37404997	37405027	IGF2BP3_HepG2_GRCh38	3	+
20	44429917	44430000	IGF2BP3_HepG2_GRCh38	4	+
20	44431118	44431180	IGF2BP3_HepG2_GRCh38	3	+
20	44504799	44504844	IGF2BP3_HepG2_GRCh38	6	-
20	44618688	44618710	IGF2BP3_HepG2_GRCh38	8	+
20	44618710	44618738	IGF2BP3_HepG2_GRCh38	8	+
20	44907084	44907167	IGF2BP3_HepG2_GRCh38	3	+
20	49035027	49035132	IGF2BP3_HepG2_GRCh38	6	+
20	49114330	49114377	IGF2BP3_HepG2_GRCh38	3	-
20	49114736	49114800	IGF2BP3_HepG2_GRCh38	12	-
20	49123168	49123228	IGF2BP3_HepG2_GRCh38	3	-
20	49635335	49635426	IGF2BP3_HepG2_GRCh38	5	-
20	49635927	49636051	IGF2BP3_HepG2_GRCh38	4	-
20	49952438	49952537	IGF2BP3_HepG2_GRCh38	4	+
20	49953444	49953536	IGF2BP3_HepG2_GRCh38	5	+
20	50081869	50081897	IGF2BP3_HepG2_GRCh38	7	-
20	50081956	50082039	IGF2BP3_HepG2_GRCh38	7	-
20	50082120	50082202	IGF2BP3_HepG2_GRCh38	6	-
20	50124907	50125012	IGF2BP3_HepG2_GRCh38	5	-
20	50127974	50127997	IGF2BP3_HepG2_GRCh38	3	-
20	50192339	50192402	IGF2BP3_HepG2_GRCh38	7	+
20	50893383	50893443	IGF2BP3_HepG2_GRCh38	4	-
20	56366961	56367040	IGF2BP3_HepG2_GRCh38	4	+
20	56367741	56367829	IGF2BP3_HepG2_GRCh38	3	+
20	58910682	58910724	IGF2BP3_HepG2_GRCh38	3	+
20	62853043	62853140	IGF2BP3_HepG2_GRCh38	3	-
20	62905247	62905331	IGF2BP3_HepG2_GRCh38	3	-
20	63522035	63522120	IGF2BP3_HepG2_GRCh38	3	+
20	63742702	63742788	IGF2BP3_HepG2_GRCh38	5	+
21	8401780	8401818	IGF2BP3_HepG2_GRCh38	35	+
21	8401818	8401852	IGF2BP3_HepG2_GRCh38	36	+
21	25880884	25880950	IGF2BP3_HepG2_GRCh38	7	-
21	25881086	25881148	IGF2BP3_HepG2_GRCh38	4	-
21	25881492	25881557	IGF2BP3_HepG2_GRCh38	5	-
21	25881599	25881678	IGF2BP3_HepG2_GRCh38	4	-
21	37202399	37202473	IGF2BP3_HepG2_GRCh38	4	+
21	43694245	43694317	IGF2BP3_HepG2_GRCh38	4	+
21	44849785	44849834	IGF2BP3_HepG2_GRCh38	12	-
21	44849834	44849887	IGF2BP3_HepG2_GRCh38	9	-
21	44851078	44851134	IGF2BP3_HepG2_GRCh38	16	-
21	44851156	44851204	IGF2BP3_HepG2_GRCh38	14	-
21	44851204	44851221	IGF2BP3_HepG2_GRCh38	14	-
21	44851221	44851249	IGF2BP3_HepG2_GRCh38	9	-
21	44851249	44851300	IGF2BP3_HepG2_GRCh38	10	-
21	44851477	44851549	IGF2BP3_HepG2_GRCh38	7	-
22	20787129	20787175	IGF2BP3_HepG2_GRCh38	8	+
22	20787306	20787355	IGF2BP3_HepG2_GRCh38	23	+
22	20787355	20787362	IGF2BP3_HepG2_GRCh38	36	+
22	20787364	20787415	IGF2BP3_HepG2_GRCh38	64	+
22	20787415	20787459	IGF2BP3_HepG2_GRCh38	23	+
22	20787479	20787525	IGF2BP3_HepG2_GRCh38	9	+
22	20787617	20787685	IGF2BP3_HepG2_GRCh38	17	+
22	20952538	20952622	IGF2BP3_HepG2_GRCh38	3	+
22	21451211	21451279	IGF2BP3_HepG2_GRCh38	4	+
22	21762035	21762090	IGF2BP3_HepG2_GRCh38	6	-
22	21762241	21762285	IGF2BP3_HepG2_GRCh38	3	-
22	21762285	21762329	IGF2BP3_HepG2_GRCh38	3	-
22	21762910	21762982	IGF2BP3_HepG2_GRCh38	4	-
22	21763102	21763146	IGF2BP3_HepG2_GRCh38	4	-
22	28794700	28794752	IGF2BP3_HepG2_GRCh38	8	-
22	28794760	28794802	IGF2BP3_HepG2_GRCh38	11	-
22	28794999	28795050	IGF2BP3_HepG2_GRCh38	6	-
22	28795090	28795140	IGF2BP3_HepG2_GRCh38	16	-
22	28795176	28795209	IGF2BP3_HepG2_GRCh38	4	-
22	28795246	28795295	IGF2BP3_HepG2_GRCh38	11	-
22	28795295	28795328	IGF2BP3_HepG2_GRCh38	13	-
22	28795328	28795349	IGF2BP3_HepG2_GRCh38	12	-
22	28795349	28795386	IGF2BP3_HepG2_GRCh38	6	-
22	29049339	29049433	IGF2BP3_HepG2_GRCh38	5	+
22	30977804	30977856	IGF2BP3_HepG2_GRCh38	3	+
22	32498406	32498529	IGF2BP3_HepG2_GRCh38	4	+
22	32859545	32859624	IGF2BP3_HepG2_GRCh38	4	+
22	32859736	32859770	IGF2BP3_HepG2_GRCh38	3	+
22	32860576	32860670	IGF2BP3_HepG2_GRCh38	7	+
22	32862130	32862152	IGF2BP3_HepG2_GRCh38	3	+
22	32862152	32862186	IGF2BP3_HepG2_GRCh38	9	+
22	32862186	32862212	IGF2BP3_HepG2_GRCh38	4	+
22	32862292	32862352	IGF2BP3_HepG2_GRCh38	4	+
22	32862464	32862534	IGF2BP3_HepG2_GRCh38	3	+
22	32862534	32862582	IGF2BP3_HepG2_GRCh38	3	+
22	36282405	36282433	IGF2BP3_HepG2_GRCh38	3	-
22	36282433	36282503	IGF2BP3_HepG2_GRCh38	6	-
22	36489145	36489224	IGF2BP3_HepG2_GRCh38	3	-
22	37851405	37851451	IGF2BP3_HepG2_GRCh38	4	+
22	37863269	37863343	IGF2BP3_HepG2_GRCh38	10	+
22	37875913	37875993	IGF2BP3_HepG2_GRCh38	6	+
22	37878082	37878168	IGF2BP3_HepG2_GRCh38	4	+
22	38225452	38225566	IGF2BP3_HepG2_GRCh38	5	-
22	39520594	39520666	IGF2BP3_HepG2_GRCh38	4	+
22	41149950	41150105	IGF2BP3_HepG2_GRCh38	6	+
22	41178694	41178800	IGF2BP3_HepG2_GRCh38	6	+
22	41435663	41435797	IGF2BP3_HepG2_GRCh38	4	-
22	41867032	41867097	IGF2BP3_HepG2_GRCh38	13	+
22	41867111	41867181	IGF2BP3_HepG2_GRCh38	5	+
22	41906021	41906033	IGF2BP3_HepG2_GRCh38	5	+
22	42618924	42618997	IGF2BP3_HepG2_GRCh38	6	-
22	42619028	42619083	IGF2BP3_HepG2_GRCh38	5	-
22	42619435	42619543	IGF2BP3_HepG2_GRCh38	8	-
22	50732848	50732968	IGF2BP3_HepG2_GRCh38	3	+
3	9893740	9893821	IGF2BP3_HepG2_GRCh38	3	+
3	12839481	12839510	IGF2BP3_HepG2_GRCh38	3	-
3	12839510	12839532	IGF2BP3_HepG2_GRCh38	4	-
3	12840139	12840189	IGF2BP3_HepG2_GRCh38	3	-
3	12840201	12840243	IGF2BP3_HepG2_GRCh38	7	-
3	12841492	12841538	IGF2BP3_HepG2_GRCh38	8	-
3	12899774	12899842	IGF2BP3_HepG2_GRCh38	5	-
3	12899882	12899937	IGF2BP3_HepG2_GRCh38	4	-
3	12900649	12900702	IGF2BP3_HepG2_GRCh38	3	-
3	12901246	12901319	IGF2BP3_HepG2_GRCh38	5	-
3	13317694	13317744	IGF2BP3_HepG2_GRCh38	3	-
3	23917147	23917165	IGF2BP3_HepG2_GRCh38	9	+
3	23917165	23917174	IGF2BP3_HepG2_GRCh38	9	+
3	23917849	23917875	IGF2BP3_HepG2_GRCh38	8	+
3	23920297	23920389	IGF2BP3_HepG2_GRCh38	7	+
3	23920506	23920567	IGF2BP3_HepG2_GRCh38	4	+
3	30692191	30692227	IGF2BP3_HepG2_GRCh38	3	+
3	30692639	30692714	IGF2BP3_HepG2_GRCh38	10	+
3	30692714	30692780	IGF2BP3_HepG2_GRCh38	8	+
3	30692951	30692990	IGF2BP3_HepG2_GRCh38	22	+
3	30692990	30693037	IGF2BP3_HepG2_GRCh38	18	+
3	30693179	30693235	IGF2BP3_HepG2_GRCh38	15	+
3	30693235	30693273	IGF2BP3_HepG2_GRCh38	9	+
3	31636100	31636170	IGF2BP3_HepG2_GRCh38	3	+
3	31636805	31636877	IGF2BP3_HepG2_GRCh38	5	+
3	32896304	32896353	IGF2BP3_HepG2_GRCh38	3	+
3	37981170	37981206	IGF2BP3_HepG2_GRCh38	3	+
3	37981206	37981254	IGF2BP3_HepG2_GRCh38	4	+
3	40309848	40309965	IGF2BP3_HepG2_GRCh38	4	+
3	40458684	40458737	IGF2BP3_HepG2_GRCh38	8	+
3	40461406	40461498	IGF2BP3_HepG2_GRCh38	13	+
3	47413275	47413346	IGF2BP3_HepG2_GRCh38	3	+
3	48469429	48469511	IGF2BP3_HepG2_GRCh38	4	-
3	49028495	49028534	IGF2BP3_HepG2_GRCh38	3	-
3	49359201	49359253	IGF2BP3_HepG2_GRCh38	8	-
3	49359936	49360001	IGF2BP3_HepG2_GRCh38	12	-
3	49360001	49360048	IGF2BP3_HepG2_GRCh38	10	-
3	49533863	49533927	IGF2BP3_HepG2_GRCh38	5	+
3	49534290	49534400	IGF2BP3_HepG2_GRCh38	18	+
3	49534664	49534749	IGF2BP3_HepG2_GRCh38	11	+
3	49535435	49535513	IGF2BP3_HepG2_GRCh38	7	+
3	50299954	50300016	IGF2BP3_HepG2_GRCh38	3	-
3	50300168	50300316	IGF2BP3_HepG2_GRCh38	12	-
3	50300331	50300443	IGF2BP3_HepG2_GRCh38	7	-
3	51993759	51993833	IGF2BP3_HepG2_GRCh38	7	-
3	51994093	51994123	IGF2BP3_HepG2_GRCh38	11	-
3	51994123	51994126	IGF2BP3_HepG2_GRCh38	11	-
3	51995041	51995051	IGF2BP3_HepG2_GRCh38	12	-
3	51995084	51995106	IGF2BP3_HepG2_GRCh38	9	-
3	51995424	51995454	IGF2BP3_HepG2_GRCh38	12	-
3	51995454	51995470	IGF2BP3_HepG2_GRCh38	9	-
3	51995856	51995892	IGF2BP3_HepG2_GRCh38	8	-
3	52524835	52524856	IGF2BP3_HepG2_GRCh38	4	-
3	52525067	52525104	IGF2BP3_HepG2_GRCh38	5	-
3	52525208	52525225	IGF2BP3_HepG2_GRCh38	6	-
3	52525225	52525275	IGF2BP3_HepG2_GRCh38	4	-
3	52527340	52527376	IGF2BP3_HepG2_GRCh38	3	-
3	52529150	52529211	IGF2BP3_HepG2_GRCh38	3	-
3	58171271	58171398	IGF2BP3_HepG2_GRCh38	5	+
3	93873479	93873532	IGF2BP3_HepG2_GRCh38	3	-
3	121664240	121664464	IGF2BP3_HepG2_GRCh38	3	-
3	123492162	123492264	IGF2BP3_HepG2_GRCh38	4	-
3	126542555	126542636	IGF2BP3_HepG2_GRCh38	4	+
3	128067037	128067088	IGF2BP3_HepG2_GRCh38	5	+
3	128069963	128070037	IGF2BP3_HepG2_GRCh38	24	+
3	128070118	128070172	IGF2BP3_HepG2_GRCh38	3	+
3	128070322	128070359	IGF2BP3_HepG2_GRCh38	3	+
3	128813848	128813929	IGF2BP3_HepG2_GRCh38	6	+
3	128814420	128814470	IGF2BP3_HepG2_GRCh38	3	+
3	133588081	133588189	IGF2BP3_HepG2_GRCh38	5	+
3	141925815	141925951	IGF2BP3_HepG2_GRCh38	6	+
3	146070153	146070235	IGF2BP3_HepG2_GRCh38	4	-
3	149369052	149369114	IGF2BP3_HepG2_GRCh38	8	-
3	149369700	149369771	IGF2BP3_HepG2_GRCh38	5	-
3	150741258	150741321	IGF2BP3_HepG2_GRCh38	4	-
3	156542155	156542218	IGF2BP3_HepG2_GRCh38	5	-
3	172247660	172247752	IGF2BP3_HepG2_GRCh38	8	+
3	172631994	172632116	IGF2BP3_HepG2_GRCh38	4	-
3	184242539	184242610	IGF2BP3_HepG2_GRCh38	5	-
3	184242811	184242913	IGF2BP3_HepG2_GRCh38	9	-
3	184317455	184317497	IGF2BP3_HepG2_GRCh38	4	+
3	184321484	184321571	IGF2BP3_HepG2_GRCh38	4	+
3	184321605	184321658	IGF2BP3_HepG2_GRCh38	4	+
3	184323427	184323471	IGF2BP3_HepG2_GRCh38	4	+
3	186621055	186621131	IGF2BP3_HepG2_GRCh38	78	+
3	187074206	187074277	IGF2BP3_HepG2_GRCh38	4	+
3	187075795	187075832	IGF2BP3_HepG2_GRCh38	3	+
3	187075908	187075943	IGF2BP3_HepG2_GRCh38	8	+
3	187075943	187075963	IGF2BP3_HepG2_GRCh38	6	+
3	187075963	187075990	IGF2BP3_HepG2_GRCh38	3	+
3	187076047	187076139	IGF2BP3_HepG2_GRCh38	10	+
3	187077025	187077133	IGF2BP3_HepG2_GRCh38	7	+
3	187077394	187077423	IGF2BP3_HepG2_GRCh38	3	+
3	187077730	187077812	IGF2BP3_HepG2_GRCh38	14	+
3	187077928	187077989	IGF2BP3_HepG2_GRCh38	9	+
3	187077997	187078030	IGF2BP3_HepG2_GRCh38	4	+
3	187078070	187078150	IGF2BP3_HepG2_GRCh38	13	+
3	187078395	187078442	IGF2BP3_HepG2_GRCh38	4	+
3	188884800	188884873	IGF2BP3_HepG2_GRCh38	3	+
3	190306853	190306955	IGF2BP3_HepG2_GRCh38	3	-
3	194339943	194339997	IGF2BP3_HepG2_GRCh38	3	-
3	196049702	196049801	IGF2BP3_HepG2_GRCh38	5	-
3	196049814	196049872	IGF2BP3_HepG2_GRCh38	3	-
4	1025290	1025352	IGF2BP3_HepG2_GRCh38	3	+
4	1025662	1025802	IGF2BP3_HepG2_GRCh38	8	+
4	1025802	1025916	IGF2BP3_HepG2_GRCh38	6	+
4	1025916	1025997	IGF2BP3_HepG2_GRCh38	5	+
4	1026005	1026055	IGF2BP3_HepG2_GRCh38	3	+
4	1026055	1026104	IGF2BP3_HepG2_GRCh38	4	+
4	1026121	1026185	IGF2BP3_HepG2_GRCh38	5	+
4	1026232	1026290	IGF2BP3_HepG2_GRCh38	5	+
4	1808624	1808690	IGF2BP3_HepG2_GRCh38	11	+
4	1808690	1808746	IGF2BP3_HepG2_GRCh38	6	+
4	2250366	2250456	IGF2BP3_HepG2_GRCh38	3	-
4	38697242	38697331	IGF2BP3_HepG2_GRCh38	3	+
4	52713748	52713816	IGF2BP3_HepG2_GRCh38	3	+
4	52713845	52713941	IGF2BP3_HepG2_GRCh38	3	+
4	73091446	73091505	IGF2BP3_HepG2_GRCh38	4	-
4	73091623	73091708	IGF2BP3_HepG2_GRCh38	3	-
4	73091759	73091816	IGF2BP3_HepG2_GRCh38	3	-
4	73091866	73091942	IGF2BP3_HepG2_GRCh38	3	-
4	73406642	73406663	IGF2BP3_HepG2_GRCh38	9	+
4	73413603	73413622	IGF2BP3_HepG2_GRCh38	9	+
4	73416255	73416259	IGF2BP3_HepG2_GRCh38	5	+
4	73417660	73417669	IGF2BP3_HepG2_GRCh38	10	+
4	73418087	73418109	IGF2BP3_HepG2_GRCh38	10	+
4	73418265	73418298	IGF2BP3_HepG2_GRCh38	18	+
4	73419510	73419545	IGF2BP3_HepG2_GRCh38	13	+
4	73421155	73421180	IGF2BP3_HepG2_GRCh38	11	+
4	73421204	73421240	IGF2BP3_HepG2_GRCh38	12	+
4	73440712	73440775	IGF2BP3_HepG2_GRCh38	6	+
4	73442306	73442369	IGF2BP3_HepG2_GRCh38	15	+
4	73445051	73445077	IGF2BP3_HepG2_GRCh38	7	+
4	73447461	73447481	IGF2BP3_HepG2_GRCh38	6	+
4	73452447	73452476	IGF2BP3_HepG2_GRCh38	11	+
4	73452539	73452566	IGF2BP3_HepG2_GRCh38	7	+
4	73452566	73452623	IGF2BP3_HepG2_GRCh38	29	+
4	73453764	73453776	IGF2BP3_HepG2_GRCh38	7	+
4	77048521	77048576	IGF2BP3_HepG2_GRCh38	8	-
4	77055190	77055311	IGF2BP3_HepG2_GRCh38	4	-
4	78541626	78541686	IGF2BP3_HepG2_GRCh38	3	+
4	78541983	78542053	IGF2BP3_HepG2_GRCh38	13	+
4	82819038	82819131	IGF2BP3_HepG2_GRCh38	3	-
4	82827422	82827517	IGF2BP3_HepG2_GRCh38	6	-
4	82842208	82842283	IGF2BP3_HepG2_GRCh38	7	-
4	82842286	82842399	IGF2BP3_HepG2_GRCh38	4	-
4	82842399	82842483	IGF2BP3_HepG2_GRCh38	10	-
4	82844385	82844467	IGF2BP3_HepG2_GRCh38	3	-
4	118817269	118817351	IGF2BP3_HepG2_GRCh38	3	-
4	128270220	128270306	IGF2BP3_HepG2_GRCh38	3	-
4	128271206	128271304	IGF2BP3_HepG2_GRCh38	3	-
4	138165545	138165635	IGF2BP3_HepG2_GRCh38	3	-
4	154585302	154585404	IGF2BP3_HepG2_GRCh38	37	-
4	154585404	154585429	IGF2BP3_HepG2_GRCh38	12	-
4	154585429	154585481	IGF2BP3_HepG2_GRCh38	17	-
4	154604189	154604271	IGF2BP3_HepG2_GRCh38	11	-
4	154604326	154604354	IGF2BP3_HepG2_GRCh38	8	-
4	154604893	154604953	IGF2BP3_HepG2_GRCh38	12	-
4	154612409	154612432	IGF2BP3_HepG2_GRCh38	3	-
4	154612587	154612647	IGF2BP3_HepG2_GRCh38	6	-
4	186588680	186588798	IGF2BP3_HepG2_GRCh38	7	-
4	186588986	186589059	IGF2BP3_HepG2_GRCh38	5	-
4	186603708	186603783	IGF2BP3_HepG2_GRCh38	5	-
4	186619490	186619582	IGF2BP3_HepG2_GRCh38	5	-
4	186619808	186619874	IGF2BP3_HepG2_GRCh38	8	-
4	186707391	186707455	IGF2BP3_HepG2_GRCh38	6	-
4	186708167	186708221	IGF2BP3_HepG2_GRCh38	5	-
4	186708724	186708771	IGF2BP3_HepG2_GRCh38	5	-
4	186709103	186709168	IGF2BP3_HepG2_GRCh38	4	-
5	1461975	1462052	IGF2BP3_HepG2_GRCh38	5	-
5	10434542	10434619	IGF2BP3_HepG2_GRCh38	3	+
5	10680037	10680104	IGF2BP3_HepG2_GRCh38	5	-
5	14710599	14710674	IGF2BP3_HepG2_GRCh38	3	-
5	32125826	32125984	IGF2BP3_HepG2_GRCh38	6	-
5	32228981	32229176	IGF2BP3_HepG2_GRCh38	8	-
5	32415003	32415138	IGF2BP3_HepG2_GRCh38	5	-
5	38934291	38934354	IGF2BP3_HepG2_GRCh38	8	+
5	38934578	38934601	IGF2BP3_HepG2_GRCh38	3	+
5	38934601	38934659	IGF2BP3_HepG2_GRCh38	8	+
5	38935176	38935193	IGF2BP3_HepG2_GRCh38	3	+
5	38935193	38935225	IGF2BP3_HepG2_GRCh38	4	+
5	38935225	38935267	IGF2BP3_HepG2_GRCh38	5	+
5	42800831	42800886	IGF2BP3_HepG2_GRCh38	11	-
5	42800903	42800932	IGF2BP3_HepG2_GRCh38	7	-
5	42800935	42800996	IGF2BP3_HepG2_GRCh38	12	-
5	42801063	42801108	IGF2BP3_HepG2_GRCh38	30	-
5	42801108	42801137	IGF2BP3_HepG2_GRCh38	55	-
5	42801137	42801167	IGF2BP3_HepG2_GRCh38	30	-
5	42801167	42801191	IGF2BP3_HepG2_GRCh38	10	-
5	42801191	42801236	IGF2BP3_HepG2_GRCh38	13	-
5	42801236	42801281	IGF2BP3_HepG2_GRCh38	13	-
5	42804655	42804676	IGF2BP3_HepG2_GRCh38	4	-
5	42804677	42804758	IGF2BP3_HepG2_GRCh38	7	-
5	42806949	42807041	IGF2BP3_HepG2_GRCh38	6	-
5	53091572	53091626	IGF2BP3_HepG2_GRCh38	6	+
5	53093342	53093380	IGF2BP3_HepG2_GRCh38	3	+
5	53486462	53486509	IGF2BP3_HepG2_GRCh38	4	+
5	53486509	53486551	IGF2BP3_HepG2_GRCh38	4	+
5	53486551	53486641	IGF2BP3_HepG2_GRCh38	9	+
5	55937471	55937533	IGF2BP3_HepG2_GRCh38	8	-
5	55938144	55938230	IGF2BP3_HepG2_GRCh38	3	-
5	55938258	55938324	IGF2BP3_HepG2_GRCh38	5	-
5	55940302	55940374	IGF2BP3_HepG2_GRCh38	4	-
5	55940549	55940616	IGF2BP3_HepG2_GRCh38	7	-
5	72220023	72220082	IGF2BP3_HepG2_GRCh38	3	-
5	72220166	72220241	IGF2BP3_HepG2_GRCh38	3	-
5	72220736	72220911	IGF2BP3_HepG2_GRCh38	6	-
5	73502954	73503046	IGF2BP3_HepG2_GRCh38	8	+
5	78778536	78778614	IGF2BP3_HepG2_GRCh38	7	-
5	78779628	78779677	IGF2BP3_HepG2_GRCh38	3	-
5	78779823	78779939	IGF2BP3_HepG2_GRCh38	9	-
5	78780271	78780327	IGF2BP3_HepG2_GRCh38	4	-
5	78780392	78780471	IGF2BP3_HepG2_GRCh38	5	-
5	80143005	80143076	IGF2BP3_HepG2_GRCh38	6	-
5	80143224	80143275	IGF2BP3_HepG2_GRCh38	4	-
5	82278318	82278352	IGF2BP3_HepG2_GRCh38	6	-
5	86617979	86618130	IGF2BP3_HepG2_GRCh38	10	+
5	95898515	95898589	IGF2BP3_HepG2_GRCh38	6	-
5	109867872	109867930	IGF2BP3_HepG2_GRCh38	3	+
5	127552353	127552412	IGF2BP3_HepG2_GRCh38	3	+
5	132881063	132881122	IGF2BP3_HepG2_GRCh38	3	-
5	134927043	134927120	IGF2BP3_HepG2_GRCh38	4	-
5	136063413	136063523	IGF2BP3_HepG2_GRCh38	7	+
5	138467506	138467652	IGF2BP3_HepG2_GRCh38	3	+
5	138507673	138507724	IGF2BP3_HepG2_GRCh38	7	-
5	138934083	138934148	IGF2BP3_HepG2_GRCh38	3	+
5	150401677	150401738	IGF2BP3_HepG2_GRCh38	8	-
5	150401749	150401813	IGF2BP3_HepG2_GRCh38	9	-
5	150401914	150401967	IGF2BP3_HepG2_GRCh38	3	-
5	150401984	150402065	IGF2BP3_HepG2_GRCh38	10	-
5	150402085	150402139	IGF2BP3_HepG2_GRCh38	6	-
5	150540118	150540224	IGF2BP3_HepG2_GRCh38	3	+
5	150553951	150554043	IGF2BP3_HepG2_GRCh38	7	+
5	151028511	151028615	IGF2BP3_HepG2_GRCh38	14	+
5	151028629	151028717	IGF2BP3_HepG2_GRCh38	5	+
5	151662823	151662891	IGF2BP3_HepG2_GRCh38	4	-
5	151663125	151663182	IGF2BP3_HepG2_GRCh38	6	-
5	154814643	154814688	IGF2BP3_HepG2_GRCh38	3	+
5	154814700	154814726	IGF2BP3_HepG2_GRCh38	4	+
5	154815280	154815340	IGF2BP3_HepG2_GRCh38	4	+
5	154816279	154816317	IGF2BP3_HepG2_GRCh38	3	+
5	163437732	163437802	IGF2BP3_HepG2_GRCh38	8	+
5	172950823	172950912	IGF2BP3_HepG2_GRCh38	3	+
5	172951441	172951525	IGF2BP3_HepG2_GRCh38	5	+
5	172951964	172952024	IGF2BP3_HepG2_GRCh38	3	+
5	173316030	173316087	IGF2BP3_HepG2_GRCh38	3	-
5	173317165	173317216	IGF2BP3_HepG2_GRCh38	3	-
5	176507182	176507254	IGF2BP3_HepG2_GRCh38	3	+
5	176509188	176509254	IGF2BP3_HepG2_GRCh38	4	+
5	176528773	176528837	IGF2BP3_HepG2_GRCh38	3	-
5	179728736	179728798	IGF2BP3_HepG2_GRCh38	9	+
5	179729442	179729509	IGF2BP3_HepG2_GRCh38	9	+
5	179729534	179729569	IGF2BP3_HepG2_GRCh38	13	+
5	179729569	179729612	IGF2BP3_HepG2_GRCh38	21	+
5	179729666	179729690	IGF2BP3_HepG2_GRCh38	5	+
5	179730367	179730410	IGF2BP3_HepG2_GRCh38	8	+
5	179730445	179730487	IGF2BP3_HepG2_GRCh38	5	+
5	179730506	179730598	IGF2BP3_HepG2_GRCh38	19	+
5	179730598	179730634	IGF2BP3_HepG2_GRCh38	5	+
5	179730688	179730733	IGF2BP3_HepG2_GRCh38	6	+
5	179797715	179797761	IGF2BP3_HepG2_GRCh38	4	-
5	179800490	179800578	IGF2BP3_HepG2_GRCh38	4	-
5	179821619	179821704	IGF2BP3_HepG2_GRCh38	3	+
5	179966818	179966928	IGF2BP3_HepG2_GRCh38	4	-
5	181236974	181237019	IGF2BP3_HepG2_GRCh38	7	-
5	181237019	181237037	IGF2BP3_HepG2_GRCh38	7	-
5	181237037	181237042	IGF2BP3_HepG2_GRCh38	6	-
5	181238097	181238142	IGF2BP3_HepG2_GRCh38	8	-
5	181239139	181239178	IGF2BP3_HepG2_GRCh38	9	-
5	181239485	181239523	IGF2BP3_HepG2_GRCh38	19	-
5	181243784	181243838	IGF2BP3_HepG2_GRCh38	6	-
5	181243854	181243900	IGF2BP3_HepG2_GRCh38	6	-
6	3270135	3270198	IGF2BP3_HepG2_GRCh38	3	-
6	3270672	3270734	IGF2BP3_HepG2_GRCh38	6	-
6	3271984	3272129	IGF2BP3_HepG2_GRCh38	9	-
6	7281909	7281982	IGF2BP3_HepG2_GRCh38	4	-
6	7282420	7282510	IGF2BP3_HepG2_GRCh38	4	-
6	7287846	7287877	IGF2BP3_HepG2_GRCh38	6	-
6	7287877	7287898	IGF2BP3_HepG2_GRCh38	6	-
6	7288464	7288544	IGF2BP3_HepG2_GRCh38	7	-
6	7289433	7289486	IGF2BP3_HepG2_GRCh38	3	-
6	7301328	7301409	IGF2BP3_HepG2_GRCh38	3	-
6	7571512	7571567	IGF2BP3_HepG2_GRCh38	3	+
6	7586056	7586118	IGF2BP3_HepG2_GRCh38	8	+
6	7881584	7881672	IGF2BP3_HepG2_GRCh38	19	-
6	7881806	7881877	IGF2BP3_HepG2_GRCh38	19	-
6	7881995	7882069	IGF2BP3_HepG2_GRCh38	11	-
6	7882107	7882146	IGF2BP3_HepG2_GRCh38	5	-
6	7882160	7882289	IGF2BP3_HepG2_GRCh38	20	-
6	7882358	7882408	IGF2BP3_HepG2_GRCh38	10	-
6	7882419	7882463	IGF2BP3_HepG2_GRCh38	7	-
6	7882499	7882534	IGF2BP3_HepG2_GRCh38	4	-
6	7882782	7882802	IGF2BP3_HepG2_GRCh38	3	-
6	7883050	7883131	IGF2BP3_HepG2_GRCh38	10	-
6	10981618	10981671	IGF2BP3_HepG2_GRCh38	3	-
6	10981692	10981742	IGF2BP3_HepG2_GRCh38	3	-
6	10982079	10982145	IGF2BP3_HepG2_GRCh38	4	-
6	10983505	10983600	IGF2BP3_HepG2_GRCh38	3	-
6	11183877	11183944	IGF2BP3_HepG2_GRCh38	3	-
6	24706165	24706241	IGF2BP3_HepG2_GRCh38	6	-
6	30600645	30600773	IGF2BP3_HepG2_GRCh38	3	-
6	30723853	30723925	IGF2BP3_HepG2_GRCh38	5	+
6	30723975	30724034	IGF2BP3_HepG2_GRCh38	3	+
6	30724508	30724555	IGF2BP3_HepG2_GRCh38	4	+
6	30727915	30727974	IGF2BP3_HepG2_GRCh38	5	-
6	30743764	30743817	IGF2BP3_HepG2_GRCh38	5	-
6	30743896	30743962	IGF2BP3_HepG2_GRCh38	7	-
6	31636008	31636045	IGF2BP3_HepG2_GRCh38	3	+
6	31636782	31636903	IGF2BP3_HepG2_GRCh38	7	+
6	31839549	31839598	IGF2BP3_HepG2_GRCh38	4	+
6	32168514	32168593	IGF2BP3_HepG2_GRCh38	11	-
6	32168622	32168682	IGF2BP3_HepG2_GRCh38	5	-
6	32168682	32168760	IGF2BP3_HepG2_GRCh38	8	-
6	32976365	32976458	IGF2BP3_HepG2_GRCh38	6	+
6	33202079	33202125	IGF2BP3_HepG2_GRCh38	4	+
6	33299733	33299786	IGF2BP3_HepG2_GRCh38	3	-
6	33301214	33301252	IGF2BP3_HepG2_GRCh38	3	-
6	34244996	34245035	IGF2BP3_HepG2_GRCh38	7	+
6	34245035	34245090	IGF2BP3_HepG2_GRCh38	15	+
6	34245159	34245232	IGF2BP3_HepG2_GRCh38	11	+
6	34245232	34245296	IGF2BP3_HepG2_GRCh38	16	+
6	34245442	34245460	IGF2BP3_HepG2_GRCh38	8	+
6	34245461	34245480	IGF2BP3_HepG2_GRCh38	11	+
6	34245556	34245605	IGF2BP3_HepG2_GRCh38	14	+
6	34245881	34245938	IGF2BP3_HepG2_GRCh38	12	+
6	34246160	34246192	IGF2BP3_HepG2_GRCh38	8	+
6	36924123	36924179	IGF2BP3_HepG2_GRCh38	4	+
6	36924185	36924264	IGF2BP3_HepG2_GRCh38	3	+
6	36968321	36968382	IGF2BP3_HepG2_GRCh38	4	-
6	36968700	36968829	IGF2BP3_HepG2_GRCh38	6	-
6	37174111	37174162	IGF2BP3_HepG2_GRCh38	3	+
6	37174224	37174278	IGF2BP3_HepG2_GRCh38	6	+
6	37174331	37174365	IGF2BP3_HepG2_GRCh38	3	+
6	38153065	38153162	IGF2BP3_HepG2_GRCh38	9	+
6	41599371	41599406	IGF2BP3_HepG2_GRCh38	6	+
6	41599406	41599487	IGF2BP3_HepG2_GRCh38	20	+
6	41599487	41599562	IGF2BP3_HepG2_GRCh38	8	+
6	41599836	41599928	IGF2BP3_HepG2_GRCh38	13	+
6	41600302	41600348	IGF2BP3_HepG2_GRCh38	6	+
6	41600503	41600570	IGF2BP3_HepG2_GRCh38	5	+
6	43784646	43784706	IGF2BP3_HepG2_GRCh38	3	+
6	44233639	44233706	IGF2BP3_HepG2_GRCh38	4	+
6	44247105	44247152	IGF2BP3_HepG2_GRCh38	4	+
6	44251747	44251830	IGF2BP3_HepG2_GRCh38	11	+
6	44253318	44253364	IGF2BP3_HepG2_GRCh38	7	+
6	44254446	44254510	IGF2BP3_HepG2_GRCh38	3	-
6	47231756	47231799	IGF2BP3_HepG2_GRCh38	6	-
6	47232003	47232049	IGF2BP3_HepG2_GRCh38	3	-
6	47232356	47232407	IGF2BP3_HepG2_GRCh38	4	-
6	47285962	47286035	IGF2BP3_HepG2_GRCh38	5	-
6	52498152	52498192	IGF2BP3_HepG2_GRCh38	4	-
6	52498533	52498592	IGF2BP3_HepG2_GRCh38	3	-
6	52498608	52498670	IGF2BP3_HepG2_GRCh38	13	-
6	52498794	52498850	IGF2BP3_HepG2_GRCh38	5	-
6	52499712	52499742	IGF2BP3_HepG2_GRCh38	4	-
6	52501902	52501963	IGF2BP3_HepG2_GRCh38	4	-
6	52502082	52502176	IGF2BP3_HepG2_GRCh38	10	-
6	52502182	52502256	IGF2BP3_HepG2_GRCh38	12	-
6	52502686	52502745	IGF2BP3_HepG2_GRCh38	7	-
6	52502745	52502805	IGF2BP3_HepG2_GRCh38	10	-
6	52502926	52502980	IGF2BP3_HepG2_GRCh38	10	-
6	53268882	53268919	IGF2BP3_HepG2_GRCh38	4	-
6	53268919	53268932	IGF2BP3_HepG2_GRCh38	3	-
6	54210110	54210190	IGF2BP3_HepG2_GRCh38	5	+
6	63576875	63576940	IGF2BP3_HepG2_GRCh38	8	+
6	63580302	63580390	IGF2BP3_HepG2_GRCh38	3	+
6	63580626	63580735	IGF2BP3_HepG2_GRCh38	6	+
6	63582843	63582929	IGF2BP3_HepG2_GRCh38	5	+
6	73519357	73519371	IGF2BP3_HepG2_GRCh38	5	-
6	73519377	73519396	IGF2BP3_HepG2_GRCh38	3	-
6	73520033	73520056	IGF2BP3_HepG2_GRCh38	9	-
6	73520998	73521003	IGF2BP3_HepG2_GRCh38	9	-
6	73521003	73521029	IGF2BP3_HepG2_GRCh38	9	-
6	89080794	89080894	IGF2BP3_HepG2_GRCh38	5	+
6	110893948	110894041	IGF2BP3_HepG2_GRCh38	3	+
6	119177769	119177804	IGF2BP3_HepG2_GRCh38	5	-
6	119177976	119178047	IGF2BP3_HepG2_GRCh38	8	-
6	119178145	119178186	IGF2BP3_HepG2_GRCh38	4	-
6	119178581	119178638	IGF2BP3_HepG2_GRCh38	32	-
6	119179029	119179065	IGF2BP3_HepG2_GRCh38	19	-
6	119179065	119179080	IGF2BP3_HepG2_GRCh38	19	-
6	119179182	119179235	IGF2BP3_HepG2_GRCh38	14	-
6	119179283	119179367	IGF2BP3_HepG2_GRCh38	35	-
6	131872921	131872995	IGF2BP3_HepG2_GRCh38	3	+
6	131891390	131891441	IGF2BP3_HepG2_GRCh38	4	+
6	131891663	131891707	IGF2BP3_HepG2_GRCh38	3	+
6	131949117	131949167	IGF2BP3_HepG2_GRCh38	7	-
6	131949259	131949275	IGF2BP3_HepG2_GRCh38	3	-
6	138096352	138096420	IGF2BP3_HepG2_GRCh38	3	-
6	138431240	138431318	IGF2BP3_HepG2_GRCh38	5	-
6	142443336	142443409	IGF2BP3_HepG2_GRCh38	4	+
6	142443476	142443528	IGF2BP3_HepG2_GRCh38	7	+
6	142444009	142444065	IGF2BP3_HepG2_GRCh38	10	+
6	142444849	142444905	IGF2BP3_HepG2_GRCh38	3	+
6	142445004	142445085	IGF2BP3_HepG2_GRCh38	6	+
6	144851921	144852012	IGF2BP3_HepG2_GRCh38	7	+
6	149378704	149378792	IGF2BP3_HepG2_GRCh38	5	+
6	149379098	149379209	IGF2BP3_HepG2_GRCh38	3	+
6	158632227	158632287	IGF2BP3_HepG2_GRCh38	3	+
6	159681212	159681262	IGF2BP3_HepG2_GRCh38	3	-
6	160106220	160106274	IGF2BP3_HepG2_GRCh38	3	+
6	163572700	163572894	IGF2BP3_HepG2_GRCh38	5	+
7	2663979	2664042	IGF2BP3_HepG2_GRCh38	9	+
7	2664513	2664555	IGF2BP3_HepG2_GRCh38	5	+
7	4762709	4762795	IGF2BP3_HepG2_GRCh38	4	+
7	5527531	5527587	IGF2BP3_HepG2_GRCh38	7	-
7	6023921	6023993	IGF2BP3_HepG2_GRCh38	15	-
7	6023993	6024090	IGF2BP3_HepG2_GRCh38	15	-
7	6024295	6024365	IGF2BP3_HepG2_GRCh38	9	-
7	6024365	6024415	IGF2BP3_HepG2_GRCh38	4	-
7	6403109	6403161	IGF2BP3_HepG2_GRCh38	3	+
7	6403698	6403820	IGF2BP3_HepG2_GRCh38	3	+
7	6462078	6462126	IGF2BP3_HepG2_GRCh38	5	-
7	6462148	6462186	IGF2BP3_HepG2_GRCh38	4	-
7	6462479	6462492	IGF2BP3_HepG2_GRCh38	6	-
7	6462574	6462620	IGF2BP3_HepG2_GRCh38	7	-
7	6463064	6463124	IGF2BP3_HepG2_GRCh38	6	-
7	6466091	6466148	IGF2BP3_HepG2_GRCh38	5	-
7	6466148	6466196	IGF2BP3_HepG2_GRCh38	3	-
7	6466196	6466260	IGF2BP3_HepG2_GRCh38	6	-
7	6466263	6466323	IGF2BP3_HepG2_GRCh38	11	-
7	10940014	10940115	IGF2BP3_HepG2_GRCh38	3	-
7	23414913	23414946	IGF2BP3_HepG2_GRCh38	5	-
7	23415014	23415087	IGF2BP3_HepG2_GRCh38	8	-
7	23415092	23415141	IGF2BP3_HepG2_GRCh38	3	-
7	29922603	29922698	IGF2BP3_HepG2_GRCh38	5	-
7	37951324	37951406	IGF2BP3_HepG2_GRCh38	3	+
7	44579290	44579356	IGF2BP3_HepG2_GRCh38	3	-
7	45893504	45893553	IGF2BP3_HepG2_GRCh38	16	+
7	66955719	66955784	IGF2BP3_HepG2_GRCh38	4	+
7	74404411	74404499	IGF2BP3_HepG2_GRCh38	3	+
7	75422307	75422372	IGF2BP3_HepG2_GRCh38	4	-
7	76071606	76071649	IGF2BP3_HepG2_GRCh38	3	-
7	76328527	76328668	IGF2BP3_HepG2_GRCh38	8	-
7	77627206	77627279	IGF2BP3_HepG2_GRCh38	3	+
7	92605819	92605882	IGF2BP3_HepG2_GRCh38	4	-
7	92606343	92606419	IGF2BP3_HepG2_GRCh38	7	-
7	92608877	92608912	IGF2BP3_HepG2_GRCh38	4	-
7	92608983	92609077	IGF2BP3_HepG2_GRCh38	3	-
7	92609112	92609190	IGF2BP3_HepG2_GRCh38	10	-
7	92613554	92613617	IGF2BP3_HepG2_GRCh38	4	-
7	94665407	94665444	IGF2BP3_HepG2_GRCh38	7	+
7	94665476	94665532	IGF2BP3_HepG2_GRCh38	24	+
7	94665587	94665607	IGF2BP3_HepG2_GRCh38	7	+
7	94665682	94665715	IGF2BP3_HepG2_GRCh38	10	+
7	94665777	94665788	IGF2BP3_HepG2_GRCh38	14	+
7	94665788	94665826	IGF2BP3_HepG2_GRCh38	16	+
7	94665826	94665865	IGF2BP3_HepG2_GRCh38	9	+
7	94665920	94665952	IGF2BP3_HepG2_GRCh38	8	+
7	94665963	94666022	IGF2BP3_HepG2_GRCh38	23	+
7	94666098	94666106	IGF2BP3_HepG2_GRCh38	5	+
7	94666106	94666143	IGF2BP3_HepG2_GRCh38	6	+
7	94666296	94666378	IGF2BP3_HepG2_GRCh38	34	+
7	94666378	94666420	IGF2BP3_HepG2_GRCh38	12	+
7	94666420	94666474	IGF2BP3_HepG2_GRCh38	26	+
7	94666474	94666528	IGF2BP3_HepG2_GRCh38	30	+
7	94666528	94666554	IGF2BP3_HepG2_GRCh38	8	+
7	94666596	94666609	IGF2BP3_HepG2_GRCh38	5	+
7	94666615	94666677	IGF2BP3_HepG2_GRCh38	18	+
7	94666697	94666729	IGF2BP3_HepG2_GRCh38	7	+
7	94666729	94666782	IGF2BP3_HepG2_GRCh38	15	+
7	94666897	94666934	IGF2BP3_HepG2_GRCh38	6	+
7	94666996	94667035	IGF2BP3_HepG2_GRCh38	14	+
7	94667083	94667123	IGF2BP3_HepG2_GRCh38	15	+
7	94667128	94667177	IGF2BP3_HepG2_GRCh38	11	+
7	94667194	94667209	IGF2BP3_HepG2_GRCh38	5	+
7	94667219	94667259	IGF2BP3_HepG2_GRCh38	27	+
7	94667259	94667284	IGF2BP3_HepG2_GRCh38	13	+
7	94667284	94667329	IGF2BP3_HepG2_GRCh38	13	+
7	94667377	94667420	IGF2BP3_HepG2_GRCh38	15	+
7	94667449	94667479	IGF2BP3_HepG2_GRCh38	5	+
7	94668010	94668051	IGF2BP3_HepG2_GRCh38	20	+
7	94668061	94668097	IGF2BP3_HepG2_GRCh38	16	+
7	94668872	94668912	IGF2BP3_HepG2_GRCh38	5	+
7	94668961	94669003	IGF2BP3_HepG2_GRCh38	8	+
7	98207212	98207279	IGF2BP3_HepG2_GRCh38	3	+
7	98282372	98282425	IGF2BP3_HepG2_GRCh38	4	+
7	100620643	100620732	IGF2BP3_HepG2_GRCh38	5	-
7	101137722	101137797	IGF2BP3_HepG2_GRCh38	4	+
7	101139097	101139145	IGF2BP3_HepG2_GRCh38	4	+
7	101206287	101206340	IGF2BP3_HepG2_GRCh38	3	-
7	101206340	101206408	IGF2BP3_HepG2_GRCh38	4	-
7	103472640	103472702	IGF2BP3_HepG2_GRCh38	21	-
7	103472702	103472754	IGF2BP3_HepG2_GRCh38	21	-
7	103472832	103472858	IGF2BP3_HepG2_GRCh38	3	-
7	103472902	103472907	IGF2BP3_HepG2_GRCh38	4	-
7	103482873	103482882	IGF2BP3_HepG2_GRCh38	6	-
7	103482882	103482895	IGF2BP3_HepG2_GRCh38	5	-
7	103490704	103490759	IGF2BP3_HepG2_GRCh38	6	-
7	103490759	103490776	IGF2BP3_HepG2_GRCh38	5	-
7	103490776	103490821	IGF2BP3_HepG2_GRCh38	5	-
7	103515340	103515404	IGF2BP3_HepG2_GRCh38	4	-
7	103539200	103539265	IGF2BP3_HepG2_GRCh38	5	-
7	103540329	103540374	IGF2BP3_HepG2_GRCh38	5	-
7	103556992	103557040	IGF2BP3_HepG2_GRCh38	12	-
7	103561885	103561928	IGF2BP3_HepG2_GRCh38	7	-
7	103565437	103565484	IGF2BP3_HepG2_GRCh38	3	-
7	103610697	103610738	IGF2BP3_HepG2_GRCh38	3	-
7	103629974	103630014	IGF2BP3_HepG2_GRCh38	7	-
7	103635507	103635553	IGF2BP3_HepG2_GRCh38	5	-
7	103650301	103650372	IGF2BP3_HepG2_GRCh38	10	-
7	103652550	103652585	IGF2BP3_HepG2_GRCh38	6	-
[truncated: 247 more rows]
