# Supplementary material for: Sci-ModoM: a quantitative database of transcriptome-wide high-throughput RNA modification sites
Source: Nucleic Acids Res. 2024 Nov 5;53(D1):D310–7. doi: 10.1093/nar/gkae972 (PMC11701610; doi:10.1093/nar/gkae972)
Supplement: gkae972_Supplemental_Files [file gkae972_supplemental_files.zip › scimodom_browse_2024-08-13T090757.xlsx]

## Sheet: Blatt 1
scimodom_browse_2024-08-13T090757.411Z(1)
SMID	Project title	EUFID	Dataset title	RNA	Modification	Organism	Cell/Tissue	Technology	Platform	Basecalling	Bioinformatics	Experiment	Project summary	DOI	PMID
FSY6oTS3	Absolute quantification of single-base m6A methylation in the mammalian transcriptome using GLORI	3TeAZFYFxgvp	Control knockdown HeLa cells for siYTHDF2 with GLORI treatment 2	WTS	m6A	H. sapiens	HeLa	GLORI	Illumina NovaSeq 6000		https://github.com/liucongcas/GLORI-tools	https://doi.org/10.1038/s41587-022-01487-9	We use glyoxal and nitrite-mediated deamination of unmethylated adenosines (GLORI) to develop an absolute m6A quantification method that is conceptually similar to bisulfite-sequencing-based quantification of DNA 5-methylcytosine. We apply GLORI to quantify the m6A methylomes of HEK293T, HeLa, and MEF cells under different treatment (heatshock, hypoxia, siMETTL3, siMETTL14, siWTAP, siYTHDF2, and …	10.1038/s41587-022-01487-9	36302990
FSY6oTS3	Absolute quantification of single-base m6A methylation in the mammalian transcriptome using GLORI	5FhTyQVy2tKW	STM2457+ treated HeLa cells with GLORI treatment 2	WTS	m6A	H. sapiens	HeLa	GLORI	Illumina NovaSeq 6000		https://github.com/liucongcas/GLORI-tools	https://doi.org/10.1038/s41587-022-01487-9	We use glyoxal and nitrite-mediated deamination of unmethylated adenosines (GLORI) to develop an absolute m6A quantification method that is conceptually similar to bisulfite-sequencing-based quantification of DNA 5-methylcytosine. We apply GLORI to quantify the m6A methylomes of HEK293T, HeLa, and MEF cells under different treatment (heatshock, hypoxia, siMETTL3, siMETTL14, siWTAP, siYTHDF2, and …	10.1038/s41587-022-01487-9	36302990
FSY6oTS3	Absolute quantification of single-base m6A methylation in the mammalian transcriptome using GLORI	6AyXsheySjfx	METTL3 knockdown HeLa cells with GLORI treatment 1	WTS	m6A	H. sapiens	HeLa	GLORI	Illumina NovaSeq 6000		https://github.com/liucongcas/GLORI-tools	https://doi.org/10.1038/s41587-022-01487-9	We use glyoxal and nitrite-mediated deamination of unmethylated adenosines (GLORI) to develop an absolute m6A quantification method that is conceptually similar to bisulfite-sequencing-based quantification of DNA 5-methylcytosine. We apply GLORI to quantify the m6A methylomes of HEK293T, HeLa, and MEF cells under different treatment (heatshock, hypoxia, siMETTL3, siMETTL14, siWTAP, siYTHDF2, and …	10.1038/s41587-022-01487-9	36302990
FSY6oTS3	Absolute quantification of single-base m6A methylation in the mammalian transcriptome using GLORI	6UuHp6YApVKv	Hypoxia treated HeLa cells with GLORI treatment 1	WTS	m6A	H. sapiens	HeLa	GLORI	HiSeq X Ten		https://github.com/liucongcas/GLORI-tools	https://doi.org/10.1038/s41587-022-01487-9	We use glyoxal and nitrite-mediated deamination of unmethylated adenosines (GLORI) to develop an absolute m6A quantification method that is conceptually similar to bisulfite-sequencing-based quantification of DNA 5-methylcytosine. We apply GLORI to quantify the m6A methylomes of HEK293T, HeLa, and MEF cells under different treatment (heatshock, hypoxia, siMETTL3, siMETTL14, siWTAP, siYTHDF2, and …	10.1038/s41587-022-01487-9	36302990
FSY6oTS3	Absolute quantification of single-base m6A methylation in the mammalian transcriptome using GLORI	aivdrAsbdKEU	METTL14 knockdown HeLa cells with GLORI treatment 1	WTS	m6A	H. sapiens	HeLa	GLORI	Illumina NovaSeq 6000		https://github.com/liucongcas/GLORI-tools	https://doi.org/10.1038/s41587-022-01487-9	We use glyoxal and nitrite-mediated deamination of unmethylated adenosines (GLORI) to develop an absolute m6A quantification method that is conceptually similar to bisulfite-sequencing-based quantification of DNA 5-methylcytosine. We apply GLORI to quantify the m6A methylomes of HEK293T, HeLa, and MEF cells under different treatment (heatshock, hypoxia, siMETTL3, siMETTL14, siWTAP, siYTHDF2, and …	10.1038/s41587-022-01487-9	36302990
FSY6oTS3	Absolute quantification of single-base m6A methylation in the mammalian transcriptome using GLORI	Ap2q43bQLNek	METTL3 knockdown HeLa cells with GLORI treatment 2	WTS	m6A	H. sapiens	HeLa	GLORI	Illumina NovaSeq 6000		https://github.com/liucongcas/GLORI-tools	https://doi.org/10.1038/s41587-022-01487-9	We use glyoxal and nitrite-mediated deamination of unmethylated adenosines (GLORI) to develop an absolute m6A quantification method that is conceptually similar to bisulfite-sequencing-based quantification of DNA 5-methylcytosine. We apply GLORI to quantify the m6A methylomes of HEK293T, HeLa, and MEF cells under different treatment (heatshock, hypoxia, siMETTL3, siMETTL14, siWTAP, siYTHDF2, and …	10.1038/s41587-022-01487-9	36302990
FSY6oTS3	Absolute quantification of single-base m6A methylation in the mammalian transcriptome using GLORI	gZuvgwMuBfgh	METTL14 knockdown HeLa cells with GLORI treatment 2	WTS	m6A	H. sapiens	HeLa	GLORI	Illumina NovaSeq 6000		https://github.com/liucongcas/GLORI-tools	https://doi.org/10.1038/s41587-022-01487-9	We use glyoxal and nitrite-mediated deamination of unmethylated adenosines (GLORI) to develop an absolute m6A quantification method that is conceptually similar to bisulfite-sequencing-based quantification of DNA 5-methylcytosine. We apply GLORI to quantify the m6A methylomes of HEK293T, HeLa, and MEF cells under different treatment (heatshock, hypoxia, siMETTL3, siMETTL14, siWTAP, siYTHDF2, and …	10.1038/s41587-022-01487-9	36302990
FSY6oTS3	Absolute quantification of single-base m6A methylation in the mammalian transcriptome using GLORI	jNkxUQNx8GRd	Hypoxia treated HeLa cells with GLORI treatment 2	WTS	m6A	H. sapiens	HeLa	GLORI	HiSeq X Ten		https://github.com/liucongcas/GLORI-tools	https://doi.org/10.1038/s41587-022-01487-9	We use glyoxal and nitrite-mediated deamination of unmethylated adenosines (GLORI) to develop an absolute m6A quantification method that is conceptually similar to bisulfite-sequencing-based quantification of DNA 5-methylcytosine. We apply GLORI to quantify the m6A methylomes of HEK293T, HeLa, and MEF cells under different treatment (heatshock, hypoxia, siMETTL3, siMETTL14, siWTAP, siYTHDF2, and …	10.1038/s41587-022-01487-9	36302990
FSY6oTS3	Absolute quantification of single-base m6A methylation in the mammalian transcriptome using GLORI	KRfQJWH4K5KH	STM2457+ treated HeLa cells with GLORI treatment 1	WTS	m6A	H. sapiens	HeLa	GLORI	Illumina NovaSeq 6000		https://github.com/liucongcas/GLORI-tools	https://doi.org/10.1038/s41587-022-01487-9	We use glyoxal and nitrite-mediated deamination of unmethylated adenosines (GLORI) to develop an absolute m6A quantification method that is conceptually similar to bisulfite-sequencing-based quantification of DNA 5-methylcytosine. We apply GLORI to quantify the m6A methylomes of HEK293T, HeLa, and MEF cells under different treatment (heatshock, hypoxia, siMETTL3, siMETTL14, siWTAP, siYTHDF2, and …	10.1038/s41587-022-01487-9	36302990
FSY6oTS3	Absolute quantification of single-base m6A methylation in the mammalian transcriptome using GLORI	nGifePrmgHfe	WTAP knockdown HeLa cells with GLORI treatment 1	WTS	m6A	H. sapiens	HeLa	GLORI	Illumina NovaSeq 6000		https://github.com/liucongcas/GLORI-tools	https://doi.org/10.1038/s41587-022-01487-9	We use glyoxal and nitrite-mediated deamination of unmethylated adenosines (GLORI) to develop an absolute m6A quantification method that is conceptually similar to bisulfite-sequencing-based quantification of DNA 5-methylcytosine. We apply GLORI to quantify the m6A methylomes of HEK293T, HeLa, and MEF cells under different treatment (heatshock, hypoxia, siMETTL3, siMETTL14, siWTAP, siYTHDF2, and …	10.1038/s41587-022-01487-9	36302990
FSY6oTS3	Absolute quantification of single-base m6A methylation in the mammalian transcriptome using GLORI	NjZ8bGGJsNSR	YTHDF2 knockdown HeLa cells with GLORI treatment 1	WTS	m6A	H. sapiens	HeLa	GLORI	Illumina NovaSeq 6000		https://github.com/liucongcas/GLORI-tools	https://doi.org/10.1038/s41587-022-01487-9	We use glyoxal and nitrite-mediated deamination of unmethylated adenosines (GLORI) to develop an absolute m6A quantification method that is conceptually similar to bisulfite-sequencing-based quantification of DNA 5-methylcytosine. We apply GLORI to quantify the m6A methylomes of HEK293T, HeLa, and MEF cells under different treatment (heatshock, hypoxia, siMETTL3, siMETTL14, siWTAP, siYTHDF2, and …	10.1038/s41587-022-01487-9	36302990
FSY6oTS3	Absolute quantification of single-base m6A methylation in the mammalian transcriptome using GLORI	Q36pf44ZRvxu	YTHDF2 knockdown HeLa cells with GLORI treatment 2	WTS	m6A	H. sapiens	HeLa	GLORI	Illumina NovaSeq 6000		https://github.com/liucongcas/GLORI-tools	https://doi.org/10.1038/s41587-022-01487-9	We use glyoxal and nitrite-mediated deamination of unmethylated adenosines (GLORI) to develop an absolute m6A quantification method that is conceptually similar to bisulfite-sequencing-based quantification of DNA 5-methylcytosine. We apply GLORI to quantify the m6A methylomes of HEK293T, HeLa, and MEF cells under different treatment (heatshock, hypoxia, siMETTL3, siMETTL14, siWTAP, siYTHDF2, and …	10.1038/s41587-022-01487-9	36302990
FSY6oTS3	Absolute quantification of single-base m6A methylation in the mammalian transcriptome using GLORI	QmcpiJ88DBDn	Control knockdown HeLa cells with GLORI treatment 1	WTS	m6A	H. sapiens	HeLa	GLORI	Illumina NovaSeq 6000		https://github.com/liucongcas/GLORI-tools	https://doi.org/10.1038/s41587-022-01487-9	We use glyoxal and nitrite-mediated deamination of unmethylated adenosines (GLORI) to develop an absolute m6A quantification method that is conceptually similar to bisulfite-sequencing-based quantification of DNA 5-methylcytosine. We apply GLORI to quantify the m6A methylomes of HEK293T, HeLa, and MEF cells under different treatment (heatshock, hypoxia, siMETTL3, siMETTL14, siWTAP, siYTHDF2, and …	10.1038/s41587-022-01487-9	36302990
FSY6oTS3	Absolute quantification of single-base m6A methylation in the mammalian transcriptome using GLORI	QpiKdbVikVz2	Control knockdown HeLa cells with GLORI treatment 2	WTS	m6A	H. sapiens	HeLa	GLORI	Illumina NovaSeq 6000		https://github.com/liucongcas/GLORI-tools	https://doi.org/10.1038/s41587-022-01487-9	We use glyoxal and nitrite-mediated deamination of unmethylated adenosines (GLORI) to develop an absolute m6A quantification method that is conceptually similar to bisulfite-sequencing-based quantification of DNA 5-methylcytosine. We apply GLORI to quantify the m6A methylomes of HEK293T, HeLa, and MEF cells under different treatment (heatshock, hypoxia, siMETTL3, siMETTL14, siWTAP, siYTHDF2, and …	10.1038/s41587-022-01487-9	36302990
FSY6oTS3	Absolute quantification of single-base m6A methylation in the mammalian transcriptome using GLORI	UN3tNpbCPHYf	Control knockdown HeLa cells for siYTHDF2 with GLORI treatment 1	WTS	m6A	H. sapiens	HeLa	GLORI	Illumina NovaSeq 6000		https://github.com/liucongcas/GLORI-tools	https://doi.org/10.1038/s41587-022-01487-9	We use glyoxal and nitrite-mediated deamination of unmethylated adenosines (GLORI) to develop an absolute m6A quantification method that is conceptually similar to bisulfite-sequencing-based quantification of DNA 5-methylcytosine. We apply GLORI to quantify the m6A methylomes of HEK293T, HeLa, and MEF cells under different treatment (heatshock, hypoxia, siMETTL3, siMETTL14, siWTAP, siYTHDF2, and …	10.1038/s41587-022-01487-9	36302990
FSY6oTS3	Absolute quantification of single-base m6A methylation in the mammalian transcriptome using GLORI	V5PvfiKsgFMd	WTAP knockdown HeLa cells with GLORI treatment 2	WTS	m6A	H. sapiens	HeLa	GLORI	Illumina NovaSeq 6000		https://github.com/liucongcas/GLORI-tools	https://doi.org/10.1038/s41587-022-01487-9	We use glyoxal and nitrite-mediated deamination of unmethylated adenosines (GLORI) to develop an absolute m6A quantification method that is conceptually similar to bisulfite-sequencing-based quantification of DNA 5-methylcytosine. We apply GLORI to quantify the m6A methylomes of HEK293T, HeLa, and MEF cells under different treatment (heatshock, hypoxia, siMETTL3, siMETTL14, siWTAP, siYTHDF2, and …	10.1038/s41587-022-01487-9	36302990
FSY6oTS3	Absolute quantification of single-base m6A methylation in the mammalian transcriptome using GLORI	VL7zkHvkfkoB	Wildtype HeLa cells with GLORI treatment 1	WTS	m6A	H. sapiens	HeLa	GLORI	HiSeq X Ten		https://github.com/liucongcas/GLORI-tools	https://doi.org/10.1038/s41587-022-01487-9	We use glyoxal and nitrite-mediated deamination of unmethylated adenosines (GLORI) to develop an absolute m6A quantification method that is conceptually similar to bisulfite-sequencing-based quantification of DNA 5-methylcytosine. We apply GLORI to quantify the m6A methylomes of HEK293T, HeLa, and MEF cells under different treatment (heatshock, hypoxia, siMETTL3, siMETTL14, siWTAP, siYTHDF2, and …	10.1038/s41587-022-01487-9	36302990
FSY6oTS3	Absolute quantification of single-base m6A methylation in the mammalian transcriptome using GLORI	WdHxkJGRmFxn	Wildtype HeLa cells with GLORI treatment 2	WTS	m6A	H. sapiens	HeLa	GLORI	HiSeq X Ten		https://github.com/liucongcas/GLORI-tools	https://doi.org/10.1038/s41587-022-01487-9	We use glyoxal and nitrite-mediated deamination of unmethylated adenosines (GLORI) to develop an absolute m6A quantification method that is conceptually similar to bisulfite-sequencing-based quantification of DNA 5-methylcytosine. We apply GLORI to quantify the m6A methylomes of HEK293T, HeLa, and MEF cells under different treatment (heatshock, hypoxia, siMETTL3, siMETTL14, siWTAP, siYTHDF2, and …	10.1038/s41587-022-01487-9	36302990
kbZZ22PH	MePMe-seq: antibody-free simultaneous m6A and m5C mapping in mRNA by metabolic propargyl labeling and sequencing	3kRDPWwiRCgi	HeLa cell Poly(A)+ RNA after in vitro labeling with METTL16 and PSH 1	WTS	m6A	H. sapiens	HeLa	MePMe-seq	Illumina NovaSeq 6000		https://github.com/dieterich-lab/JACUSA2	https://doi.org/10.1038/s41467-023-42832-z	Here we show that metabolic labeling with a clickable metabolic precursor of SAM, propargyl-selenohomocysteine (PSH), enables detection and identification of various methylation sites. Integration into next generation sequencing enables mapping of N6-methyladenosine (m6A) and 5-methylcytidine (m5C) sites in mRNA with single nucleotide precision (MePMe-seq).	10.1038/s41467-023-42832-z	37935679
kbZZ22PH	MePMe-seq: antibody-free simultaneous m6A and m5C mapping in mRNA by metabolic propargyl labeling and sequencing	aJksAshEgQ8U	HeLa cell Poly(A)+ RNA after in vivo metabolic labeling with PSH 1 (m6A)	WTS	m6A	H. sapiens	HeLa	MePMe-seq	Illumina NovaSeq 6000		https://github.com/dieterich-lab/JACUSA2	https://doi.org/10.1038/s41467-023-42832-z	Here we show that metabolic labeling with a clickable metabolic precursor of SAM, propargyl-selenohomocysteine (PSH), enables detection and identification of various methylation sites. Integration into next generation sequencing enables mapping of N6-methyladenosine (m6A) and 5-methylcytidine (m5C) sites in mRNA with single nucleotide precision (MePMe-seq).	10.1038/s41467-023-42832-z	37935679
kbZZ22PH	MePMe-seq: antibody-free simultaneous m6A and m5C mapping in mRNA by metabolic propargyl labeling and sequencing	D6ncpa2PPWj3	HeLa cell Poly(A)+ RNA after in vivo metabolic labeling with PSH 2 (m6A)	WTS	m6A	H. sapiens	HeLa	MePMe-seq	Illumina NovaSeq 6000		https://github.com/dieterich-lab/JACUSA2	https://doi.org/10.1038/s41467-023-42832-z	Here we show that metabolic labeling with a clickable metabolic precursor of SAM, propargyl-selenohomocysteine (PSH), enables detection and identification of various methylation sites. Integration into next generation sequencing enables mapping of N6-methyladenosine (m6A) and 5-methylcytidine (m5C) sites in mRNA with single nucleotide precision (MePMe-seq).	10.1038/s41467-023-42832-z	37935679
kbZZ22PH	MePMe-seq: antibody-free simultaneous m6A and m5C mapping in mRNA by metabolic propargyl labeling and sequencing	L6w2k2VEv4EY	HeLa cell Poly(A)+ RNA after in vitro labeling with METTL16 and PSH 2	WTS	m6A	H. sapiens	HeLa	MePMe-seq	Illumina NovaSeq 6000		https://github.com/dieterich-lab/JACUSA2	https://doi.org/10.1038/s41467-023-42832-z	Here we show that metabolic labeling with a clickable metabolic precursor of SAM, propargyl-selenohomocysteine (PSH), enables detection and identification of various methylation sites. Integration into next generation sequencing enables mapping of N6-methyladenosine (m6A) and 5-methylcytidine (m5C) sites in mRNA with single nucleotide precision (MePMe-seq).	10.1038/s41467-023-42832-z	37935679
LKCxiJWc	m6A RNA modifications are measured at single-base resolution across the mammalian transcriptome	93arJtwJmuS9	poly(A) HeLa	WTS	m6A	H. sapiens	HeLa	m6A-SAC-seq			https://github.com/shunliubio/m6A-SAC-seq,https://github.com/CTLife/m6A-SAC-seq.	https://doi.org/10.1016/j.xpro.2022.101677	We introduce m6A Selective Allyl Chemical labeling and sequencing (m6A-SAC-seq), a novel method for transcriptome-wide quantitative mapping of m6A at single-nucleotide resolution. The m6A-SAC-seq employs a dimethyltransferase to selectively label m6A followed by introducing mutations with reverse transcriptase during sequencing. We identified the widespread distributions of m6A and quantitated th…	10.1016/j.xpro.2022.101677,10.1038/s41587-022-01243-z,10.1038/s41587-022-01616-4	35288668,36112507,36450851
TGkYGF5A	Transcriptome-wide profiling and quantification of N6-methyladenosine by enzyme-assisted adenosine deamination	BsCW7emuRX7M	HeLa PolyA WT TadA8.20 IVT 2	WTS	m6A	H. sapiens	HeLa	eTAM-seq	Illumina MiSeq		https://github.com/shunliubio/eTAM-seq_workflow	https://doi.org/10.1038/s41587-022-01587-6	Here we present evolved TadA-assisted N6-methyladenosine sequencing (eTAM-seq), an enzyme-assisted sequencing technology that detects and quantifies m6A by global adenosine deamination. With eTAM-seq, we analyze the transcriptome-wide distribution of m6A in the whole transcriptomes of HeLa cells and mouse embryonic stem cells (mESCs). Nine HeLa wild type (3 FTO-, 3 FTO+ and 3 IVT), six mESC wild …	10.1038/s41587-022-01587-6	36593412
TGkYGF5A	Transcriptome-wide profiling and quantification of N6-methyladenosine by enzyme-assisted adenosine deamination	KENzb7mwdBd9	HeLa PolyA WT TadA8.20 FTO- FTO+ 2	WTS	m6A	H. sapiens	HeLa	eTAM-seq	Illumina MiSeq		https://github.com/shunliubio/eTAM-seq_workflow	https://doi.org/10.1038/s41587-022-01587-6	Here we present evolved TadA-assisted N6-methyladenosine sequencing (eTAM-seq), an enzyme-assisted sequencing technology that detects and quantifies m6A by global adenosine deamination. With eTAM-seq, we analyze the transcriptome-wide distribution of m6A in the whole transcriptomes of HeLa cells and mouse embryonic stem cells (mESCs). Nine HeLa wild type (3 FTO-, 3 FTO+ and 3 IVT), six mESC wild …	10.1038/s41587-022-01587-6	36593412
TGkYGF5A	Transcriptome-wide profiling and quantification of N6-methyladenosine by enzyme-assisted adenosine deamination	KjeH7Nsffuas	HeLa PolyA WT TadA8.20 FTO- FTO+ 1	WTS	m6A	H. sapiens	HeLa	eTAM-seq	Illumina MiSeq		https://github.com/shunliubio/eTAM-seq_workflow	https://doi.org/10.1038/s41587-022-01587-6	Here we present evolved TadA-assisted N6-methyladenosine sequencing (eTAM-seq), an enzyme-assisted sequencing technology that detects and quantifies m6A by global adenosine deamination. With eTAM-seq, we analyze the transcriptome-wide distribution of m6A in the whole transcriptomes of HeLa cells and mouse embryonic stem cells (mESCs). Nine HeLa wild type (3 FTO-, 3 FTO+ and 3 IVT), six mESC wild …	10.1038/s41587-022-01587-6	36593412
TGkYGF5A	Transcriptome-wide profiling and quantification of N6-methyladenosine by enzyme-assisted adenosine deamination	Lny8GcCeVGc9	HeLa PolyA WT TadA8.20 IVT 1 (deep)	WTS	m6A	H. sapiens	HeLa	eTAM-seq	Illumina MiSeq		https://github.com/shunliubio/eTAM-seq_workflow	https://doi.org/10.1038/s41587-022-01587-6	Here we present evolved TadA-assisted N6-methyladenosine sequencing (eTAM-seq), an enzyme-assisted sequencing technology that detects and quantifies m6A by global adenosine deamination. With eTAM-seq, we analyze the transcriptome-wide distribution of m6A in the whole transcriptomes of HeLa cells and mouse embryonic stem cells (mESCs). Nine HeLa wild type (3 FTO-, 3 FTO+ and 3 IVT), six mESC wild …	10.1038/s41587-022-01587-6	36593412
TGkYGF5A	Transcriptome-wide profiling and quantification of N6-methyladenosine by enzyme-assisted adenosine deamination	LZJKems7W2wi	HeLa PolyA WT TadA8.20 IVT 1	WTS	m6A	H. sapiens	HeLa	eTAM-seq	Illumina MiSeq		https://github.com/shunliubio/eTAM-seq_workflow	https://doi.org/10.1038/s41587-022-01587-6	Here we present evolved TadA-assisted N6-methyladenosine sequencing (eTAM-seq), an enzyme-assisted sequencing technology that detects and quantifies m6A by global adenosine deamination. With eTAM-seq, we analyze the transcriptome-wide distribution of m6A in the whole transcriptomes of HeLa cells and mouse embryonic stem cells (mESCs). Nine HeLa wild type (3 FTO-, 3 FTO+ and 3 IVT), six mESC wild …	10.1038/s41587-022-01587-6	36593412
TGkYGF5A	Transcriptome-wide profiling and quantification of N6-methyladenosine by enzyme-assisted adenosine deamination	PF5iqBNSbHaa	HeLa PolyA WT TadA8.20 FTO- FTO+ 3	WTS	m6A	H. sapiens	HeLa	eTAM-seq	Illumina MiSeq		https://github.com/shunliubio/eTAM-seq_workflow	https://doi.org/10.1038/s41587-022-01587-6	Here we present evolved TadA-assisted N6-methyladenosine sequencing (eTAM-seq), an enzyme-assisted sequencing technology that detects and quantifies m6A by global adenosine deamination. With eTAM-seq, we analyze the transcriptome-wide distribution of m6A in the whole transcriptomes of HeLa cells and mouse embryonic stem cells (mESCs). Nine HeLa wild type (3 FTO-, 3 FTO+ and 3 IVT), six mESC wild …	10.1038/s41587-022-01587-6	36593412
TGkYGF5A	Transcriptome-wide profiling and quantification of N6-methyladenosine by enzyme-assisted adenosine deamination	UKen6WEino9G	HeLa PolyA WT TadA8.20 FTO- FTO+ 1 (deep)	WTS	m6A	H. sapiens	HeLa	eTAM-seq	Illumina MiSeq		https://github.com/shunliubio/eTAM-seq_workflow	https://doi.org/10.1038/s41587-022-01587-6	Here we present evolved TadA-assisted N6-methyladenosine sequencing (eTAM-seq), an enzyme-assisted sequencing technology that detects and quantifies m6A by global adenosine deamination. With eTAM-seq, we analyze the transcriptome-wide distribution of m6A in the whole transcriptomes of HeLa cells and mouse embryonic stem cells (mESCs). Nine HeLa wild type (3 FTO-, 3 FTO+ and 3 IVT), six mESC wild …	10.1038/s41587-022-01587-6	36593412
TGkYGF5A	Transcriptome-wide profiling and quantification of N6-methyladenosine by enzyme-assisted adenosine deamination	XUkp6ghERQML	HeLa PolyA WT TadA8.20 IVT 3	WTS	m6A	H. sapiens	HeLa	eTAM-seq	Illumina MiSeq		https://github.com/shunliubio/eTAM-seq_workflow	https://doi.org/10.1038/s41587-022-01587-6	Here we present evolved TadA-assisted N6-methyladenosine sequencing (eTAM-seq), an enzyme-assisted sequencing technology that detects and quantifies m6A by global adenosine deamination. With eTAM-seq, we analyze the transcriptome-wide distribution of m6A in the whole transcriptomes of HeLa cells and mouse embryonic stem cells (mESCs). Nine HeLa wild type (3 FTO-, 3 FTO+ and 3 IVT), six mESC wild …	10.1038/s41587-022-01587-6	36593412
