# Supplementary material for: Sci-ModoM: a quantitative database of transcriptome-wide high-throughput RNA modification sites
Source: Nucleic Acids Res. 2024 Nov 5;53(D1):D310–7. doi: 10.1093/nar/gkae972 (PMC11701610; doi:10.1093/nar/gkae972)
Supplement: gkae972_Supplemental_Files [file gkae972_supplemental_files.zip › sorted_eTAM1.bed]

1	629638	629639	m6A	1000	+	629638	629639	0,205,0	105	10
1	629643	629644	m6A	1000	+	629643	629644	0,205,0	456	11
1	630964	630965	m6A	1000	-	630964	630965	0,205,0	93	44
1	631326	631327	m6A	1000	-	631326	631327	0,205,0	49	53
1	631329	631330	m6A	1000	-	631329	631330	0,205,0	51	55
1	631332	631333	m6A	1000	-	631332	631333	0,205,0	49	53
1	631336	631337	m6A	992	-	631336	631337	0,205,0	27	63
1	631345	631346	m6A	1000	-	631345	631346	0,205,0	49	57
1	631347	631348	m6A	1000	-	631347	631348	0,205,0	46	57
1	631352	631353	m6A	1000	-	631352	631353	0,205,0	43	74
1	631353	631354	m6A	1000	-	631353	631354	0,205,0	42	74
1	631354	631355	m6A	1000	-	631354	631355	0,205,0	42	74
1	631362	631363	m6A	1000	-	631362	631363	0,205,0	39	72
1	631371	631372	m6A	1000	-	631371	631372	0,205,0	38	71
1	631376	631377	m6A	1000	-	631376	631377	0,205,0	34	68
1	631377	631378	m6A	1000	-	631377	631378	0,205,0	36	72
1	631379	631380	m6A	1000	-	631379	631380	0,205,0	35	68
1	631383	631384	m6A	1000	-	631383	631384	0,205,0	30	87
1	631385	631386	m6A	1000	-	631385	631386	0,205,0	30	87
1	631386	631387	m6A	1000	-	631386	631387	0,205,0	31	87
1	631394	631395	m6A	974	-	631394	631395	0,205,0	13	100
1	631438	631439	m6A	999	+	631438	631439	0,205,0	498	24
1	632573	632574	m6A	954	+	632573	632574	0,205,0	120	27
1	632651	632652	m6A	1000	-	632651	632652	0,205,0	158	65
1	633235	633236	m6A	998	+	633235	633236	0,205,0	161	12
1	841599	841600	m6A	1000	+	841599	841600	0,205,0	16	100
1	841964	841965	m6A	1000	+	841964	841965	0,205,0	10	100
1	853888	853889	m6A	993	+	853888	853889	0,205,0	13	84
1	853974	853975	m6A	1000	+	853974	853975	0,205,0	34	97
1	854071	854072	m6A	955	+	854071	854072	0,205,0	10	68
1	917069	917070	m6A	1000	-	917069	917070	0,205,0	29	83
1	917113	917114	m6A	1000	-	917113	917114	0,205,0	37	81
1	917147	917148	m6A	1000	-	917147	917148	0,205,0	39	82
1	917937	917938	m6A	1000	-	917937	917938	0,205,0	33	64
1	917976	917977	m6A	999	-	917976	917977	0,205,0	37	43
1	918099	918100	m6A	996	-	918099	918100	0,205,0	36	44
1	918103	918104	m6A	971	-	918103	918104	0,205,0	32	37
1	918368	918369	m6A	1000	-	918368	918369	0,205,0	51	43
1	942896	942897	m6A	1000	+	942896	942897	0,205,0	17	82
1	944102	944103	m6A	1000	+	944102	944103	0,205,0	115	80
1	944414	944415	m6A	1000	+	944414	944415	0,205,0	104	31
1	944420	944421	m6A	1000	+	944420	944421	0,205,0	103	68
1	998994	998995	m6A	1000	-	998994	998995	0,205,0	56	36
1	999042	999043	m6A	1000	-	999042	999043	0,205,0	43	72
1	1014206	1014207	m6A	990	+	1014206	1014207	0,205,0	114	22
1	1014335	1014336	m6A	977	+	1014335	1014336	0,205,0	94	12
1	1047889	1047890	m6A	992	+	1047889	1047890	0,205,0	323	16
1	1049746	1049747	m6A	992	+	1049746	1049747	0,205,0	44	47
1	1055030	1055031	m6A	998	+	1055030	1055031	0,205,0	555	16
1	1055079	1055080	m6A	1000	+	1055079	1055080	0,205,0	535	83
1	1055195	1055196	m6A	997	+	1055195	1055196	0,205,0	45	60
1	1055457	1055458	m6A	1000	+	1055457	1055458	0,205,0	583	43
1	1055473	1055474	m6A	950	+	1055473	1055474	0,205,0	488	21
1	1055601	1055602	m6A	1000	+	1055601	1055602	0,205,0	210	77
1	1055660	1055661	m6A	1000	+	1055660	1055661	0,205,0	538	38
1	1055941	1055942	m6A	989	+	1055941	1055942	0,205,0	73	14
1	1056017	1056018	m6A	1000	+	1056017	1056018	0,205,0	291	11
1	1217104	1217105	m6A	1000	-	1217104	1217105	0,205,0	233	78
1	1217109	1217110	m6A	1000	-	1217109	1217110	0,205,0	226	93
1	1217542	1217543	m6A	999	-	1217542	1217543	0,205,0	60	68
1	1233633	1233634	m6A	1000	+	1233633	1233634	0,205,0	350	59
1	1233653	1233654	m6A	1000	+	1233653	1233654	0,205,0	381	74
1	1233670	1233671	m6A	1000	+	1233670	1233671	0,205,0	385	18
1	1233775	1233776	m6A	1000	+	1233775	1233776	0,205,0	150	96
1	1233789	1233790	m6A	1000	+	1233789	1233790	0,205,0	141	54
1	1233842	1233843	m6A	1000	+	1233842	1233843	0,205,0	147	97
1	1233850	1233851	m6A	1000	+	1233850	1233851	0,205,0	142	54
1	1233909	1233910	m6A	1000	+	1233909	1233910	0,205,0	140	99
1	1233971	1233972	m6A	1000	+	1233971	1233972	0,205,0	101	96
1	1234122	1234123	m6A	990	+	1234122	1234123	0,205,0	31	71
1	1234556	1234557	m6A	1000	+	1234556	1234557	0,205,0	67	100
1	1234596	1234597	m6A	1000	+	1234596	1234597	0,205,0	64	95
1	1234668	1234669	m6A	1000	+	1234668	1234669	0,205,0	59	100
1	1234815	1234816	m6A	1000	+	1234815	1234816	0,205,0	32	94
1	1234848	1234849	m6A	1000	+	1234848	1234849	0,205,0	28	86
1	1235016	1235017	m6A	1000	+	1235016	1235017	0,205,0	24	75
1	1254930	1254931	m6A	1000	-	1254930	1254931	0,205,0	269	37
1	1255028	1255029	m6A	1000	-	1255028	1255029	0,205,0	137	30
1	1255045	1255046	m6A	1000	-	1255045	1255046	0,205,0	94	40
1	1255278	1255279	m6A	1000	-	1255278	1255279	0,205,0	158	75
1	1255301	1255302	m6A	1000	-	1255301	1255302	0,205,0	81	81
1	1292784	1292785	m6A	1000	-	1292784	1292785	0,205,0	99	64
1	1292841	1292842	m6A	984	-	1292841	1292842	0,205,0	127	24
1	1300521	1300522	m6A	998	-	1300521	1300522	0,205,0	61	28
1	1311562	1311563	m6A	1000	+	1311562	1311563	0,205,0	48	56
1	1311599	1311600	m6A	1000	-	1311599	1311600	0,205,0	29	41
1	1311623	1311624	m6A	1000	+	1311623	1311624	0,205,0	83	31
1	1311636	1311637	m6A	1000	+	1311636	1311637	0,205,0	69	29
1	1311683	1311684	m6A	1000	-	1311683	1311684	0,205,0	184	46
1	1311787	1311788	m6A	1000	-	1311787	1311788	0,205,0	72	64
1	1313784	1313785	m6A	1000	+	1313784	1313785	0,205,0	16	100
1	1313844	1313845	m6A	1000	+	1313844	1313845	0,205,0	17	88
1	1318728	1318729	m6A	968	-	1318728	1318729	0,205,0	94	13
1	1318815	1318816	m6A	1000	-	1318815	1318816	0,205,0	57	46
1	1319341	1319342	m6A	1000	-	1319341	1319342	0,205,0	75	87
1	1319407	1319408	m6A	999	-	1319407	1319408	0,205,0	58	31
1	1319509	1319510	m6A	990	-	1319509	1319510	0,205,0	75	18
1	1319653	1319654	m6A	999	-	1319653	1319654	0,205,0	9	100
1	1319678	1319679	m6A	959	-	1319678	1319679	0,205,0	11	63
1	1319696	1319697	m6A	990	-	1319696	1319697	0,205,0	10	70
1	1320470	1320471	m6A	1000	-	1320470	1320471	0,205,0	95	23
1	1328127	1328128	m6A	1000	+	1328127	1328128	0,205,0	66	44
1	1328260	1328261	m6A	1000	+	1328260	1328261	0,205,0	89	99
1	1335277	1335278	m6A	986	-	1335277	1335278	0,205,0	66	22
1	1335715	1335716	m6A	995	-	1335715	1335716	0,205,0	251	25
1	1335910	1335911	m6A	984	-	1335910	1335911	0,205,0	187	33
1	1336141	1336142	m6A	1000	-	1336141	1336142	0,205,0	112	80
1	1336151	1336152	m6A	1000	-	1336151	1336152	0,205,0	144	78
1	1373739	1373740	m6A	1000	-	1373739	1373740	0,205,0	343	61
1	1374217	1374218	m6A	1000	-	1374217	1374218	0,205,0	79	46
1	1386642	1386643	m6A	1000	-	1386642	1386643	0,205,0	232	17
1	1386683	1386684	m6A	1000	-	1386683	1386684	0,205,0	213	28
1	1386690	1386691	m6A	988	-	1386690	1386691	0,205,0	225	11
1	1386828	1386829	m6A	1000	-	1386828	1386829	0,205,0	277	23
1	1387043	1387044	m6A	1000	-	1387043	1387044	0,205,0	123	70
1	1387051	1387052	m6A	1000	-	1387051	1387052	0,205,0	203	93
1	1387064	1387065	m6A	1000	-	1387064	1387065	0,205,0	288	13
1	1387074	1387075	m6A	1000	-	1387074	1387075	0,205,0	311	92
1	1387102	1387103	m6A	1000	-	1387102	1387103	0,205,0	353	30
1	1387107	1387108	m6A	1000	-	1387107	1387108	0,205,0	362	23
1	1387214	1387215	m6A	1000	-	1387214	1387215	0,205,0	104	71
1	1387441	1387442	m6A	1000	-	1387441	1387442	0,205,0	65	71
1	1391000	1391001	m6A	1000	-	1391000	1391001	0,205,0	321	29
1	1391218	1391219	m6A	1000	-	1391218	1391219	0,205,0	269	18
1	1391228	1391229	m6A	1000	-	1391228	1391229	0,205,0	279	31
1	1391270	1391271	m6A	1000	-	1391270	1391271	0,205,0	303	40
1	1391434	1391435	m6A	1000	-	1391434	1391435	0,205,0	146	57
1	1391556	1391557	m6A	1000	-	1391556	1391557	0,205,0	334	80
1	1392050	1392051	m6A	1000	-	1392050	1392051	0,205,0	209	44
1	1392459	1392460	m6A	1000	-	1392459	1392460	0,205,0	154	20
1	1392684	1392685	m6A	1000	-	1392684	1392685	0,205,0	318	38
1	1399863	1399864	m6A	1000	+	1399863	1399864	0,205,0	17	88
1	1400285	1400286	m6A	1000	+	1400285	1400286	0,205,0	46	37
1	1400296	1400297	m6A	1000	+	1400296	1400297	0,205,0	36	38
1	1400740	1400741	m6A	1000	+	1400740	1400741	0,205,0	55	53
1	1400798	1400799	m6A	984	+	1400798	1400799	0,205,0	34	44
1	1400817	1400818	m6A	1000	+	1400817	1400818	0,205,0	20	100
1	1400889	1400890	m6A	966	+	1400889	1400890	0,205,0	13	70
1	1400982	1400983	m6A	1000	+	1400982	1400983	0,205,0	30	97
1	1401032	1401033	m6A	973	+	1401032	1401033	0,205,0	50	36
1	1401057	1401058	m6A	1000	+	1401057	1401058	0,205,0	47	96
1	1401069	1401070	m6A	1000	+	1401069	1401070	0,205,0	55	100
1	1401897	1401898	m6A	1000	+	1401897	1401898	0,205,0	79	80
1	1401906	1401907	m6A	1000	+	1401906	1401907	0,205,0	80	37
1	1401944	1401945	m6A	1000	+	1401944	1401945	0,205,0	83	59
1	1402051	1402052	m6A	1000	-	1402051	1402052	0,205,0	255	33
1	1402079	1402080	m6A	1000	-	1402079	1402080	0,205,0	304	76
1	1495859	1495860	m6A	1000	+	1495859	1495860	0,205,0	261	27
1	1511423	1511424	m6A	1000	-	1511423	1511424	0,205,0	37	57
1	1511444	1511445	m6A	1000	-	1511444	1511445	0,205,0	26	88
1	1511474	1511475	m6A	1000	-	1511474	1511475	0,205,0	18	100
1	1534271	1534272	m6A	986	+	1534271	1534272	0,205,0	16	94
1	1541687	1541688	m6A	1000	-	1541687	1541688	0,205,0	297	10
1	1541740	1541741	m6A	1000	-	1541740	1541741	0,205,0	387	86
1	1541818	1541819	m6A	978	-	1541818	1541819	0,205,0	126	15
1	1541948	1541949	m6A	1000	-	1541948	1541949	0,205,0	338	69
1	1564178	1564179	m6A	975	-	1564178	1564179	0,205,0	39	15
1	1564556	1564557	m6A	1000	-	1564556	1564557	0,205,0	36	37
1	1564774	1564775	m6A	1000	-	1564774	1564775	0,205,0	183	96
1	1564781	1564782	m6A	1000	-	1564781	1564782	0,205,0	204	38
1	1564802	1564803	m6A	1000	-	1564802	1564803	0,205,0	232	10
1	1564878	1564879	m6A	1000	-	1564878	1564879	0,205,0	178	25
1	1662607	1662608	m6A	996	-	1662607	1662608	0,205,0	118	32
1	1662791	1662792	m6A	997	-	1662791	1662792	0,205,0	144	21
1	1662885	1662886	m6A	1000	-	1662885	1662886	0,205,0	136	61
1	1662926	1662927	m6A	999	-	1662926	1662927	0,205,0	114	29
1	1662941	1662942	m6A	1000	-	1662941	1662942	0,205,0	98	60
1	1663209	1663210	m6A	1000	-	1663209	1663210	0,205,0	112	31
1	1663220	1663221	m6A	1000	-	1663220	1663221	0,205,0	120	57
1	1663428	1663429	m6A	1000	-	1663428	1663429	0,205,0	81	94
1	1663457	1663458	m6A	968	-	1663457	1663458	0,205,0	99	33
1	1663479	1663480	m6A	988	-	1663479	1663480	0,205,0	77	40
1	1664935	1664936	m6A	1000	-	1664935	1664936	0,205,0	73	100
1	1664991	1664992	m6A	1000	-	1664991	1664992	0,205,0	214	33
1	1665212	1665213	m6A	1000	-	1665212	1665213	0,205,0	54	89
1	1665563	1665564	m6A	1000	-	1665563	1665564	0,205,0	148	91
1	1665579	1665580	m6A	1000	-	1665579	1665580	0,205,0	175	83
1	1665615	1665616	m6A	1000	-	1665615	1665616	0,205,0	221	64
1	1665621	1665622	m6A	1000	-	1665621	1665622	0,205,0	229	90
1	1665685	1665686	m6A	1000	-	1665685	1665686	0,205,0	168	91
1	1665718	1665719	m6A	1000	-	1665718	1665719	0,205,0	96	100
1	1665722	1665723	m6A	1000	-	1665722	1665723	0,205,0	77	90
1	1671511	1671512	m6A	1000	-	1671511	1671512	0,205,0	67	28
1	1727804	1727805	m6A	983	-	1727804	1727805	0,205,0	27	66
1	1728701	1728702	m6A	1000	-	1728701	1728702	0,205,0	160	29
1	1728706	1728707	m6A	996	-	1728706	1728707	0,205,0	177	16
1	1728795	1728796	m6A	1000	-	1728795	1728796	0,205,0	250	61
1	1728836	1728837	m6A	966	-	1728836	1728837	0,205,0	192	18
1	1728851	1728852	m6A	1000	-	1728851	1728852	0,205,0	163	58
1	1729130	1729131	m6A	1000	-	1729130	1729131	0,205,0	33	63
1	1729338	1729339	m6A	1000	-	1729338	1729339	0,205,0	33	82
1	1732398	1732399	m6A	1000	-	1732398	1732399	0,205,0	44	63
1	1734813	1734814	m6A	973	-	1734813	1734814	0,205,0	37	32
1	1734816	1734817	m6A	997	-	1734816	1734817	0,205,0	35	46
1	1752204	1752205	m6A	1000	-	1752204	1752205	0,205,0	287	76
1	1752307	1752308	m6A	967	-	1752307	1752308	0,205,0	132	27
1	1752724	1752725	m6A	1000	-	1752724	1752725	0,205,0	333	29
1	1752846	1752847	m6A	1000	-	1752846	1752847	0,205,0	226	24
1	1785741	1785742	m6A	1000	-	1785741	1785742	0,205,0	141	24
1	1785747	1785748	m6A	1000	-	1785747	1785748	0,205,0	70	70
1	1785757	1785758	m6A	1000	-	1785757	1785758	0,205,0	51	71
1	1786944	1786945	m6A	1000	-	1786944	1786945	0,205,0	551	17
1	1786966	1786967	m6A	981	-	1786966	1786967	0,205,0	467	13
1	2184660	2184661	m6A	1000	-	2184660	2184661	0,205,0	11	100
1	2185317	2185318	m6A	1000	+	2185317	2185318	0,205,0	11	100
1	2192317	2192318	m6A	1000	-	2192317	2192318	0,205,0	18	94
1	2192626	2192627	m6A	1000	-	2192626	2192627	0,205,0	17	94
1	2307032	2307033	m6A	1000	+	2307032	2307033	0,205,0	111	100
1	2307083	2307084	m6A	1000	+	2307083	2307084	0,205,0	99	76
1	2307118	2307119	m6A	1000	+	2307118	2307119	0,205,0	63	84
1	2307324	2307325	m6A	993	+	2307324	2307325	0,205,0	55	72
1	2307732	2307733	m6A	1000	+	2307732	2307733	0,205,0	186	97
1	2307779	2307780	m6A	1000	+	2307779	2307780	0,205,0	186	99
1	2307892	2307893	m6A	1000	+	2307892	2307893	0,205,0	111	98
1	2307897	2307898	m6A	1000	+	2307897	2307898	0,205,0	122	98
1	2307946	2307947	m6A	1000	+	2307946	2307947	0,205,0	166	58
1	2307988	2307989	m6A	998	+	2307988	2307989	0,205,0	189	45
1	2308411	2308412	m6A	1000	+	2308411	2308412	0,205,0	210	89
1	2393169	2393170	m6A	1000	+	2393169	2393170	0,205,0	59	83
1	2393261	2393262	m6A	1000	+	2393261	2393262	0,205,0	51	57
1	2403131	2403132	m6A	1000	+	2403131	2403132	0,205,0	251	27
1	2403158	2403159	m6A	1000	+	2403158	2403159	0,205,0	396	32
1	2403261	2403262	m6A	1000	+	2403261	2403262	0,205,0	173	36
1	2403286	2403287	m6A	1000	+	2403286	2403287	0,205,0	191	36
1	2403312	2403313	m6A	1000	+	2403312	2403313	0,205,0	245	14
1	2403327	2403328	m6A	1000	+	2403327	2403328	0,205,0	245	36
1	2403573	2403574	m6A	1000	+	2403573	2403574	0,205,0	416	61
1	2403603	2403604	m6A	1000	+	2403603	2403604	0,205,0	557	64
1	2403678	2403679	m6A	1000	+	2403678	2403679	0,205,0	584	46
1	2404027	2404028	m6A	965	+	2404027	2404028	0,205,0	69	22
1	2404295	2404296	m6A	1000	-	2404295	2404296	0,205,0	14	71
1	2404370	2404371	m6A	1000	+	2404370	2404371	0,205,0	161	22
1	2404789	2404790	m6A	1000	-	2404789	2404790	0,205,0	30	64
1	2404856	2404857	m6A	1000	+	2404856	2404857	0,205,0	105	31
1	2404881	2404882	m6A	1000	-	2404881	2404882	0,205,0	192	13
1	2405071	2405072	m6A	993	+	2405071	2405072	0,205,0	84	17
1	2405118	2405119	m6A	1000	+	2405118	2405119	0,205,0	127	18
1	2405364	2405365	m6A	1000	-	2405364	2405365	0,205,0	63	98
1	2405424	2405425	m6A	978	-	2405424	2405425	0,205,0	113	16
1	2405494	2405495	m6A	967	-	2405494	2405495	0,205,0	156	11
1	2405529	2405530	m6A	1000	-	2405529	2405530	0,205,0	118	51
1	2405556	2405557	m6A	1000	-	2405556	2405557	0,205,0	83	46
1	2405667	2405668	m6A	1000	-	2405667	2405668	0,205,0	102	23
1	2508578	2508579	m6A	1000	-	2508578	2508579	0,205,0	48	46
1	2508635	2508636	m6A	1000	-	2508635	2508636	0,205,0	41	95
1	2508646	2508647	m6A	1000	-	2508646	2508647	0,205,0	46	80
1	2508669	2508670	m6A	1000	-	2508669	2508670	0,205,0	46	29
1	2508748	2508749	m6A	1000	-	2508748	2508749	0,205,0	34	82
1	2508778	2508779	m6A	1000	-	2508778	2508779	0,205,0	56	26
1	2508828	2508829	m6A	1000	-	2508828	2508829	0,205,0	48	89
1	2589721	2589722	m6A	994	+	2589721	2589722	0,205,0	123	31
1	2591132	2591133	m6A	992	+	2591132	2591133	0,205,0	59	32
1	3488085	3488086	m6A	994	-	3488085	3488086	0,205,0	51	29
1	3488107	3488108	m6A	1000	-	3488107	3488108	0,205,0	37	73
1	3489886	3489887	m6A	1000	-	3489886	3489887	0,205,0	41	95
1	3490127	3490128	m6A	1000	-	3490127	3490128	0,205,0	77	92
1	3628808	3628809	m6A	1000	+	3628808	3628809	0,205,0	203	94
1	3628844	3628845	m6A	1000	+	3628844	3628845	0,205,0	184	78
1	3629788	3629789	m6A	997	+	3629788	3629789	0,205,0	101	27
1	3629951	3629952	m6A	1000	+	3629951	3629952	0,205,0	154	56
1	3631626	3631627	m6A	982	-	3631626	3631627	0,205,0	41	36
1	3733489	3733490	m6A	1000	+	3733489	3733490	0,205,0	13	100
1	3737418	3737419	m6A	1000	-	3737418	3737419	0,205,0	65	60
1	3737652	3737653	m6A	993	-	3737652	3737653	0,205,0	33	48
1	3738019	3738020	m6A	1000	-	3738019	3738020	0,205,0	42	50
1	3738166	3738167	m6A	1000	-	3738166	3738167	0,205,0	57	88
1	3738180	3738181	m6A	1000	-	3738180	3738181	0,205,0	53	89
1	3738250	3738251	m6A	1000	-	3738250	3738251	0,205,0	16	94
1	3746239	3746240	m6A	1000	-	3746239	3746240	0,205,0	99	99
1	3746289	3746290	m6A	1000	-	3746289	3746290	0,205,0	96	38
1	3746412	3746413	m6A	1000	-	3746412	3746413	0,205,0	99	35
1	3746427	3746428	m6A	1000	-	3746427	3746428	0,205,0	95	77
1	3746446	3746447	m6A	991	-	3746446	3746447	0,205,0	89	13
1	3746462	3746463	m6A	1000	-	3746462	3746463	0,205,0	76	27
1	3746540	3746541	m6A	988	-	3746540	3746541	0,205,0	28	43
1	3746659	3746660	m6A	1000	-	3746659	3746660	0,205,0	20	100
1	3780268	3780269	m6A	1000	-	3780268	3780269	0,205,0	169	29
1	3780393	3780394	m6A	1000	-	3780393	3780394	0,205,0	147	45
1	3781101	3781102	m6A	1000	-	3781101	3781102	0,205,0	179	57
1	3815012	3815013	m6A	963	-	3815012	3815013	0,205,0	22	59
1	3815329	3815330	m6A	1000	-	3815329	3815330	0,205,0	73	86
1	3834937	3834938	m6A	1000	-	3834937	3834938	0,205,0	44	61
1	3889779	3889780	m6A	991	-	3889779	3889780	0,205,0	88	14
1	3889789	3889790	m6A	1000	-	3889789	3889790	0,205,0	99	15
1	3889841	3889842	m6A	1000	-	3889841	3889842	0,205,0	123	47
1	3889909	3889910	m6A	999	-	3889909	3889910	0,205,0	145	10
1	3890783	3890784	m6A	1000	-	3890783	3890784	0,205,0	96	82
1	3890800	3890801	m6A	1000	-	3890800	3890801	0,205,0	114	89
1	3890927	3890928	m6A	999	-	3890927	3890928	0,205,0	108	12
1	3890994	3890995	m6A	1000	-	3890994	3890995	0,205,0	56	28
1	3920364	3920365	m6A	954	-	3920364	3920365	0,205,0	21	29
1	3920368	3920369	m6A	995	-	3920368	3920369	0,205,0	22	27
1	5863034	5863035	m6A	1000	-	5863034	5863035	0,205,0	46	93
1	6018906	6018907	m6A	995	+	6018906	6018907	0,205,0	12	66
1	6098560	6098561	m6A	1000	+	6098560	6098561	0,205,0	34	94
1	6185682	6185683	m6A	1000	-	6185682	6185683	0,205,0	406	10
1	6222141	6222142	m6A	1000	-	6222141	6222142	0,205,0	108	55
1	6222703	6222704	m6A	996	-	6222703	6222704	0,205,0	274	20
1	6222889	6222890	m6A	1000	-	6222889	6222890	0,205,0	311	40
1	6222958	6222959	m6A	985	-	6222958	6222959	0,205,0	270	26
1	6223502	6223503	m6A	1000	-	6223502	6223503	0,205,0	320	17
1	6223602	6223603	m6A	1000	-	6223602	6223603	0,205,0	435	18
1	6223657	6223658	m6A	1000	-	6223657	6223658	0,205,0	522	33
1	6223667	6223668	m6A	1000	-	6223667	6223668	0,205,0	515	32
1	6223874	6223875	m6A	1000	-	6223874	6223875	0,205,0	349	55
1	6223885	6223886	m6A	1000	-	6223885	6223886	0,205,0	399	93
1	6224004	6224005	m6A	1000	-	6224004	6224005	0,205,0	582	13
1	6224026	6224027	m6A	1000	-	6224026	6224027	0,205,0	626	70
1	6224078	6224079	m6A	1000	-	6224078	6224079	0,205,0	846	27
1	6224134	6224135	m6A	1000	-	6224134	6224135	0,205,0	872	44
1	6224579	6224580	m6A	1000	-	6224579	6224580	0,205,0	542	32
1	6224722	6224723	m6A	1000	-	6224722	6224723	0,205,0	94	99
1	6224740	6224741	m6A	1000	-	6224740	6224741	0,205,0	66	98
1	6224918	6224919	m6A	1000	-	6224918	6224919	0,205,0	215	35
1	6224994	6224995	m6A	1000	-	6224994	6224995	0,205,0	593	94
1	6225023	6225024	m6A	1000	-	6225023	6225024	0,205,0	555	96
1	6225028	6225029	m6A	1000	-	6225028	6225029	0,205,0	530	98
1	6225060	6225061	m6A	1000	-	6225060	6225061	0,205,0	380	57
1	6225086	6225087	m6A	1000	-	6225086	6225087	0,205,0	223	90
1	6524178	6524179	m6A	992	-	6524178	6524179	0,205,0	84	42
1	6525783	6525784	m6A	1000	-	6525783	6525784	0,205,0	69	83
1	6525826	6525827	m6A	994	-	6525826	6525827	0,205,0	25	76
1	6525987	6525988	m6A	1000	-	6525987	6525988	0,205,0	74	39
1	6532492	6532493	m6A	1000	-	6532492	6532493	0,205,0	45	82
1	6532512	6532513	m6A	999	-	6532512	6532513	0,205,0	37	56
1	6580700	6580701	m6A	1000	+	6580700	6580701	0,205,0	18	67
1	6580841	6580842	m6A	1000	+	6580841	6580842	0,205,0	39	97
1	6589121	6589122	m6A	981	+	6589121	6589122	0,205,0	14	78
1	6589198	6589199	m6A	1000	+	6589198	6589199	0,205,0	24	92
1	6590841	6590842	m6A	977	-	6590841	6590842	0,205,0	211	18
1	6590953	6590954	m6A	1000	-	6590953	6590954	0,205,0	160	31
1	6590993	6590994	m6A	1000	-	6590993	6590994	0,205,0	179	31
1	6592797	6592798	m6A	1000	-	6592797	6592798	0,205,0	57	89
1	6593431	6593432	m6A	1000	-	6593431	6593432	0,205,0	55	96
1	6593575	6593576	m6A	954	-	6593575	6593576	0,205,0	54	59
1	6593583	6593584	m6A	1000	-	6593583	6593584	0,205,0	51	98
1	6601927	6601928	m6A	985	-	6601927	6601928	0,205,0	33	55
1	6621632	6621633	m6A	1000	+	6621632	6621633	0,205,0	79	97
1	6621718	6621719	m6A	1000	+	6621718	6621719	0,205,0	76	74
1	6621772	6621773	m6A	1000	+	6621772	6621773	0,205,0	53	92
1	6621872	6621873	m6A	1000	+	6621872	6621873	0,205,0	69	99
1	6621877	6621878	m6A	1000	+	6621877	6621878	0,205,0	80	54
1	6622043	6622044	m6A	989	+	6622043	6622044	0,205,0	138	37
1	6623555	6623556	m6A	1000	+	6623555	6623556	0,205,0	84	34
1	6623568	6623569	m6A	1000	+	6623568	6623569	0,205,0	91	42
1	6623858	6623859	m6A	996	+	6623858	6623859	0,205,0	73	37
1	6632665	6632666	m6A	997	+	6632665	6632666	0,205,0	12	75
1	6633148	6633149	m6A	1000	+	6633148	6633149	0,205,0	27	100
1	6633167	6633168	m6A	1000	+	6633167	6633168	0,205,0	26	100
1	6633257	6633258	m6A	987	+	6633257	6633258	0,205,0	45	37
1	6635116	6635117	m6A	1000	-	6635116	6635117	0,205,0	294	65
1	6635134	6635135	m6A	1000	-	6635134	6635135	0,205,0	298	59
1	6887799	6887800	m6A	1000	+	6887799	6887800	0,205,0	91	68
1	6887819	6887820	m6A	1000	+	6887819	6887820	0,205,0	82	72
1	6887848	6887849	m6A	986	+	6887848	6887849	0,205,0	71	15
1	7771921	7771922	m6A	1000	+	7771921	7771922	0,205,0	34	85
1	7771955	7771956	m6A	1000	+	7771955	7771956	0,205,0	27	93
1	7772107	7772108	m6A	999	+	7772107	7772108	0,205,0	31	48
1	7772148	7772149	m6A	1000	+	7772148	7772149	0,205,0	20	95
1	7772350	7772351	m6A	1000	+	7772350	7772351	0,205,0	19	100
1	7772371	7772372	m6A	1000	+	7772371	7772372	0,205,0	12	100
1	7773101	7773102	m6A	984	+	7773101	7773102	0,205,0	12	50
1	7773151	7773152	m6A	1000	+	7773151	7773152	0,205,0	16	81
1	7780605	7780606	m6A	1000	+	7780605	7780606	0,205,0	422	20
1	7780671	7780672	m6A	1000	+	7780671	7780672	0,205,0	397	14
1	7780836	7780837	m6A	1000	+	7780836	7780837	0,205,0	262	24
1	7780914	7780915	m6A	1000	+	7780914	7780915	0,205,0	138	19
1	7780934	7780935	m6A	1000	+	7780934	7780935	0,205,0	144	16
1	7781020	7781021	m6A	1000	+	7781020	7781021	0,205,0	78	18
1	7781062	7781063	m6A	1000	+	7781062	7781063	0,205,0	310	28
1	7781085	7781086	m6A	1000	+	7781085	7781086	0,205,0	341	13
1	7781235	7781236	m6A	1000	+	7781235	7781236	0,205,0	189	24
1	7842825	7842826	m6A	1000	+	7842825	7842826	0,205,0	71	96
1	7985049	7985050	m6A	1000	+	7985049	7985050	0,205,0	912	33
1	7985062	7985063	m6A	1000	+	7985062	7985063	0,205,0	833	13
1	8011872	8011873	m6A	998	-	8011872	8011873	0,205,0	63	24
1	8013097	8013098	m6A	1000	-	8013097	8013098	0,205,0	52	69
1	8013208	8013209	m6A	1000	-	8013208	8013209	0,205,0	89	89
1	8013279	8013280	m6A	1000	-	8013279	8013280	0,205,0	30	87
1	8013983	8013984	m6A	1000	-	8013983	8013984	0,205,0	112	83
1	8014044	8014045	m6A	1000	-	8014044	8014045	0,205,0	117	71
1	8014059	8014060	m6A	1000	-	8014059	8014060	0,205,0	134	93
1	8014095	8014096	m6A	1000	-	8014095	8014096	0,205,0	157	100
1	8014194	8014195	m6A	1000	-	8014194	8014195	0,205,0	86	79
1	8014247	8014248	m6A	1000	-	8014247	8014248	0,205,0	76	95
1	8014286	8014287	m6A	971	-	8014286	8014287	0,205,0	91	15
1	8157895	8157896	m6A	992	+	8157895	8157896	0,205,0	60	15
1	8861054	8861055	m6A	953	+	8861054	8861055	0,205,0	7	100
1	8861074	8861075	m6A	991	+	8861074	8861075	0,205,0	10	100
1	8861077	8861078	m6A	954	+	8861077	8861078	0,205,0	9	100
1	8861143	8861144	m6A	996	+	8861143	8861144	0,205,0	10	100
1	8861144	8861145	m6A	998	+	8861144	8861145	0,205,0	11	100
1	8861147	8861148	m6A	1000	+	8861147	8861148	0,205,0	12	100
1	8861149	8861150	m6A	1000	+	8861149	8861150	0,205,0	12	100
1	8861152	8861153	m6A	1000	+	8861152	8861153	0,205,0	12	100
1	8861157	8861158	m6A	1000	+	8861157	8861158	0,205,0	13	100
1	8861158	8861159	m6A	1000	+	8861158	8861159	0,205,0	14	100
1	8861159	8861160	m6A	1000	+	8861159	8861160	0,205,0	13	100
1	8861163	8861164	m6A	1000	+	8861163	8861164	0,205,0	15	100
1	8861165	8861166	m6A	1000	+	8861165	8861166	0,205,0	14	100
1	8861172	8861173	m6A	1000	+	8861172	8861173	0,205,0	16	100
1	8861173	8861174	m6A	1000	+	8861173	8861174	0,205,0	16	100
1	8861175	8861176	m6A	1000	+	8861175	8861176	0,205,0	17	100
1	8861183	8861184	m6A	1000	+	8861183	8861184	0,205,0	17	100
1	8861187	8861188	m6A	1000	+	8861187	8861188	0,205,0	18	100
1	8861201	8861202	m6A	1000	+	8861201	8861202	0,205,0	27	100
1	8861203	8861204	m6A	1000	+	8861203	8861204	0,205,0	28	100
1	8861204	8861205	m6A	1000	+	8861204	8861205	0,205,0	27	100
1	8861210	8861211	m6A	1000	+	8861210	8861211	0,205,0	25	100
1	8861211	8861212	m6A	1000	+	8861211	8861212	0,205,0	25	100
1	8861214	8861215	m6A	1000	+	8861214	8861215	0,205,0	27	100
1	8861215	8861216	m6A	1000	+	8861215	8861216	0,205,0	24	100
1	8861221	8861222	m6A	1000	+	8861221	8861222	0,205,0	25	100
1	8861224	8861225	m6A	1000	+	8861224	8861225	0,205,0	22	100
1	8861225	8861226	m6A	1000	+	8861225	8861226	0,205,0	24	100
1	8861230	8861231	m6A	999	+	8861230	8861231	0,205,0	11	100
1	8861246	8861247	m6A	1000	+	8861246	8861247	0,205,0	25	100
1	8861247	8861248	m6A	1000	+	8861247	8861248	0,205,0	25	100
1	8861250	8861251	m6A	1000	+	8861250	8861251	0,205,0	26	100
1	8861253	8861254	m6A	1000	+	8861253	8861254	0,205,0	19	100
1	8861265	8861266	m6A	1000	+	8861265	8861266	0,205,0	17	100
1	8861266	8861267	m6A	1000	+	8861266	8861267	0,205,0	17	100
1	8861286	8861287	m6A	1000	+	8861286	8861287	0,205,0	12	100
1	8861295	8861296	m6A	1000	+	8861295	8861296	0,205,0	12	100
1	8861300	8861301	m6A	1000	+	8861300	8861301	0,205,0	12	100
1	8861302	8861303	m6A	1000	+	8861302	8861303	0,205,0	13	100
1	8861305	8861306	m6A	1000	+	8861305	8861306	0,205,0	12	100
1	8861310	8861311	m6A	1000	+	8861310	8861311	0,205,0	10	100
1	8861322	8861323	m6A	1000	+	8861322	8861323	0,205,0	11	100
1	8861326	8861327	m6A	1000	+	8861326	8861327	0,205,0	10	100
1	8861327	8861328	m6A	1000	+	8861327	8861328	0,205,0	10	100
1	8861329	8861330	m6A	1000	+	8861329	8861330	0,205,0	9	100
1	8861369	8861370	m6A	1000	+	8861369	8861370	0,205,0	8	100
1	8861370	8861371	m6A	1000	+	8861370	8861371	0,205,0	8	100
1	8861381	8861382	m6A	1000	+	8861381	8861382	0,205,0	10	100
1	8861382	8861383	m6A	1000	+	8861382	8861383	0,205,0	10	100
1	8861401	8861402	m6A	1000	+	8861401	8861402	0,205,0	11	100
1	8861425	8861426	m6A	1000	+	8861425	8861426	0,205,0	11	100
1	8861426	8861427	m6A	1000	+	8861426	8861427	0,205,0	11	100
1	8862902	8862903	m6A	1000	+	8862902	8862903	0,205,0	13	100
1	8862911	8862912	m6A	978	+	8862911	8862912	0,205,0	7	100
1	8862918	8862919	m6A	1000	+	8862918	8862919	0,205,0	15	100
1	8862920	8862921	m6A	1000	+	8862920	8862921	0,205,0	13	100
1	8862926	8862927	m6A	998	+	8862926	8862927	0,205,0	7	100
1	8862927	8862928	m6A	982	+	8862927	8862928	0,205,0	6	100
1	8863264	8863265	m6A	999	+	8863264	8863265	0,205,0	8	100
1	8863268	8863269	m6A	999	+	8863268	8863269	0,205,0	8	100
1	8863271	8863272	m6A	999	+	8863271	8863272	0,205,0	8	100
1	8863272	8863273	m6A	1000	+	8863272	8863273	0,205,0	8	100
1	8863293	8863294	m6A	958	+	8863293	8863294	0,205,0	8	100
1	8863294	8863295	m6A	990	+	8863294	8863295	0,205,0	9	100
1	8863297	8863298	m6A	997	+	8863297	8863298	0,205,0	10	100
1	8863300	8863301	m6A	986	+	8863300	8863301	0,205,0	9	100
1	8863302	8863303	m6A	981	+	8863302	8863303	0,205,0	9	100
1	8863310	8863311	m6A	966	+	8863310	8863311	0,205,0	9	100
1	8863318	8863319	m6A	999	+	8863318	8863319	0,205,0	11	100
1	8863321	8863322	m6A	1000	+	8863321	8863322	0,205,0	11	100
1	8863341	8863342	m6A	1000	+	8863341	8863342	0,205,0	10	100
1	8863895	8863896	m6A	1000	+	8863895	8863896	0,205,0	12	100
1	8863896	8863897	m6A	1000	+	8863896	8863897	0,205,0	13	92
1	8863898	8863899	m6A	1000	+	8863898	8863899	0,205,0	11	100
1	8863900	8863901	m6A	1000	+	8863900	8863901	0,205,0	9	100
1	8863908	8863909	m6A	1000	+	8863908	8863909	0,205,0	8	100
1	8863912	8863913	m6A	1000	+	8863912	8863913	0,205,0	8	100
1	8863916	8863917	m6A	998	+	8863916	8863917	0,205,0	7	100
1	8863917	8863918	m6A	1000	+	8863917	8863918	0,205,0	9	100
1	8863926	8863927	m6A	1000	+	8863926	8863927	0,205,0	9	100
1	8864070	8864071	m6A	1000	+	8864070	8864071	0,205,0	10	100
1	8864071	8864072	m6A	1000	+	8864071	8864072	0,205,0	10	100
1	8864075	8864076	m6A	1000	+	8864075	8864076	0,205,0	11	100
1	8864082	8864083	m6A	1000	+	8864082	8864083	0,205,0	13	100
1	8864084	8864085	m6A	1000	+	8864084	8864085	0,205,0	14	100
1	8864086	8864087	m6A	1000	+	8864086	8864087	0,205,0	14	100
1	8864088	8864089	m6A	1000	+	8864088	8864089	0,205,0	14	100
1	8864091	8864092	m6A	1000	+	8864091	8864092	0,205,0	14	100
1	8865290	8865291	m6A	1000	+	8865290	8865291	0,205,0	14	100
1	8865298	8865299	m6A	1000	+	8865298	8865299	0,205,0	14	100
1	8865301	8865302	m6A	1000	+	8865301	8865302	0,205,0	15	100
1	8865302	8865303	m6A	1000	+	8865302	8865303	0,205,0	15	100
1	8865305	8865306	m6A	1000	+	8865305	8865306	0,205,0	15	100
1	8865311	8865312	m6A	1000	+	8865311	8865312	0,205,0	15	100
1	8865313	8865314	m6A	1000	+	8865313	8865314	0,205,0	15	100
1	8865318	8865319	m6A	1000	+	8865318	8865319	0,205,0	12	100
1	8865322	8865323	m6A	1000	+	8865322	8865323	0,205,0	12	100
1	8865330	8865331	m6A	1000	+	8865330	8865331	0,205,0	13	100
1	8865335	8865336	m6A	1000	+	8865335	8865336	0,205,0	12	100
1	8865337	8865338	m6A	1000	+	8865337	8865338	0,205,0	11	100
1	8865341	8865342	m6A	1000	+	8865341	8865342	0,205,0	13	100
1	8865354	8865355	m6A	1000	+	8865354	8865355	0,205,0	7	100
1	8865367	8865368	m6A	1000	+	8865367	8865368	0,205,0	9	100
1	8865368	8865369	m6A	1000	+	8865368	8865369	0,205,0	9	100
1	8865373	8865374	m6A	950	+	8865373	8865374	0,205,0	6	100
1	8865387	8865388	m6A	970	+	8865387	8865388	0,205,0	6	100
1	8865389	8865390	m6A	975	+	8865389	8865390	0,205,0	6	100
1	8866468	8866469	m6A	996	+	8866468	8866469	0,205,0	7	100
1	8866471	8866472	m6A	1000	+	8866471	8866472	0,205,0	9	100
1	8866474	8866475	m6A	1000	+	8866474	8866475	0,205,0	10	100
1	8866476	8866477	m6A	1000	+	8866476	8866477	0,205,0	10	100
1	8866477	8866478	m6A	1000	+	8866477	8866478	0,205,0	10	100
1	8866483	8866484	m6A	1000	+	8866483	8866484	0,205,0	9	100
1	8866487	8866488	m6A	1000	+	8866487	8866488	0,205,0	11	100
1	8866490	8866491	m6A	1000	+	8866490	8866491	0,205,0	10	100
1	8866492	8866493	m6A	1000	+	8866492	8866493	0,205,0	11	100
1	8866496	8866497	m6A	1000	+	8866496	8866497	0,205,0	10	100
1	8866497	8866498	m6A	1000	+	8866497	8866498	0,205,0	10	100
1	8867120	8867121	m6A	1000	+	8867120	8867121	0,205,0	8	100
1	8867129	8867130	m6A	1000	+	8867129	8867130	0,205,0	9	100
1	8867132	8867133	m6A	1000	+	8867132	8867133	0,205,0	8	100
1	8867137	8867138	m6A	1000	+	8867137	8867138	0,205,0	9	100
1	8867139	8867140	m6A	1000	+	8867139	8867140	0,205,0	8	100
1	8867169	8867170	m6A	980	+	8867169	8867170	0,205,0	7	100
1	8867171	8867172	m6A	991	+	8867171	8867172	0,205,0	8	100
1	8870104	8870105	m6A	1000	-	8870104	8870105	0,205,0	73	55
1	8871925	8871926	m6A	1000	+	8871925	8871926	0,205,0	10	100
1	8871931	8871932	m6A	1000	+	8871931	8871932	0,205,0	15	100
1	8871939	8871940	m6A	1000	+	8871939	8871940	0,205,0	20	100
1	8871941	8871942	m6A	1000	+	8871941	8871942	0,205,0	21	100
1	8871943	8871944	m6A	1000	+	8871943	8871944	0,205,0	21	100
1	8871945	8871946	m6A	1000	+	8871945	8871946	0,205,0	21	100
1	8871948	8871949	m6A	1000	+	8871948	8871949	0,205,0	22	100
1	8871953	8871954	m6A	1000	+	8871953	8871954	0,205,0	23	100
1	8871954	8871955	m6A	1000	+	8871954	8871955	0,205,0	24	100
1	8871957	8871958	m6A	1000	+	8871957	8871958	0,205,0	23	100
1	8871960	8871961	m6A	1000	+	8871960	8871961	0,205,0	23	100
1	8871967	8871968	m6A	1000	+	8871967	8871968	0,205,0	25	100
1	8871969	8871970	m6A	1000	+	8871969	8871970	0,205,0	25	100
1	8871972	8871973	m6A	1000	+	8871972	8871973	0,205,0	25	100
1	8871979	8871980	m6A	1000	+	8871979	8871980	0,205,0	27	100
1	8871980	8871981	m6A	1000	+	8871980	8871981	0,205,0	28	100
1	8871982	8871983	m6A	1000	+	8871982	8871983	0,205,0	26	100
1	8871984	8871985	m6A	1000	+	8871984	8871985	0,205,0	25	100
1	8874829	8874830	m6A	1000	+	8874829	8874830	0,205,0	22	100
1	8874834	8874835	m6A	1000	+	8874834	8874835	0,205,0	22	100
1	8874835	8874836	m6A	1000	+	8874835	8874836	0,205,0	22	100
1	8874837	8874838	m6A	1000	+	8874837	8874838	0,205,0	22	100
1	8874839	8874840	m6A	1000	+	8874839	8874840	0,205,0	20	100
1	8874842	8874843	m6A	1000	+	8874842	8874843	0,205,0	21	100
1	8874843	8874844	m6A	1000	+	8874843	8874844	0,205,0	21	100
1	8874848	8874849	m6A	1000	+	8874848	8874849	0,205,0	21	100
1	8874849	8874850	m6A	1000	+	8874849	8874850	0,205,0	22	100
1	8874851	8874852	m6A	1000	+	8874851	8874852	0,205,0	23	100
1	8874857	8874858	m6A	1000	+	8874857	8874858	0,205,0	22	100
1	8874866	8874867	m6A	1000	+	8874866	8874867	0,205,0	22	100
1	8874868	8874869	m6A	1000	+	8874868	8874869	0,205,0	17	100
1	8874872	8874873	m6A	1000	+	8874872	8874873	0,205,0	18	100
1	8874873	8874874	m6A	1000	+	8874873	8874874	0,205,0	18	100
1	8874874	8874875	m6A	1000	+	8874874	8874875	0,205,0	18	100
1	8874876	8874877	m6A	1000	+	8874876	8874877	0,205,0	18	100
1	8874887	8874888	m6A	1000	+	8874887	8874888	0,205,0	18	100
1	8874891	8874892	m6A	1000	+	8874891	8874892	0,205,0	18	100
1	8874897	8874898	m6A	1000	+	8874897	8874898	0,205,0	18	100
1	8874899	8874900	m6A	1000	+	8874899	8874900	0,205,0	15	100
1	8874900	8874901	m6A	1000	+	8874900	8874901	0,205,0	15	100
1	8874902	8874903	m6A	1000	+	8874902	8874903	0,205,0	16	100
1	8874904	8874905	m6A	1000	+	8874904	8874905	0,205,0	17	100
1	8874906	8874907	m6A	1000	+	8874906	8874907	0,205,0	18	100
1	8874912	8874913	m6A	1000	+	8874912	8874913	0,205,0	17	100
1	8874913	8874914	m6A	1000	+	8874913	8874914	0,205,0	17	100
1	8878581	8878582	m6A	1000	+	8878581	8878582	0,205,0	17	100
1	8878585	8878586	m6A	1000	+	8878585	8878586	0,205,0	16	100
1	8878602	8878603	m6A	1000	+	8878602	8878603	0,205,0	13	100
1	8878605	8878606	m6A	999	+	8878605	8878606	0,205,0	13	92
1	8878685	8878686	m6A	1000	-	8878685	8878686	0,205,0	1671	20
1	8878711	8878712	m6A	999	-	8878711	8878712	0,205,0	61	64
1	8894231	8894232	m6A	1000	+	8894231	8894232	0,205,0	46	34
1	8920970	8920971	m6A	1000	-	8920970	8920971	0,205,0	1051	68
1	9100598	9100599	m6A	1000	-	9100598	9100599	0,205,0	35	86
1	9245005	9245006	m6A	995	+	9245005	9245006	0,205,0	17	76
1	9263580	9263581	m6A	966	+	9263580	9263581	0,205,0	14	71
1	9356398	9356399	m6A	999	+	9356398	9356399	0,205,0	81	64
1	9356449	9356450	m6A	998	+	9356449	9356450	0,205,0	120	56
1	9356472	9356473	m6A	1000	+	9356472	9356473	0,205,0	125	98
1	9356499	9356500	m6A	1000	+	9356499	9356500	0,205,0	105	87
1	9356514	9356515	m6A	1000	+	9356514	9356515	0,205,0	98	92
1	9582404	9582405	m6A	1000	+	9582404	9582405	0,205,0	52	92
1	9582586	9582587	m6A	1000	+	9582586	9582587	0,205,0	32	44
1	9582634	9582635	m6A	1000	+	9582634	9582635	0,205,0	73	53
1	9604543	9604544	m6A	998	+	9604543	9604544	0,205,0	82	28
1	9604805	9604806	m6A	1000	+	9604805	9604806	0,205,0	64	42
1	9729146	9729147	m6A	1000	-	9729146	9729147	0,205,0	349	19
1	9729217	9729218	m6A	1000	-	9729217	9729218	0,205,0	527	36
1	9729340	9729341	m6A	1000	-	9729340	9729341	0,205,0	346	20
1	9729535	9729536	m6A	1000	-	9729535	9729536	0,205,0	131	36
1	9729583	9729584	m6A	998	-	9729583	9729584	0,205,0	179	25
1	9729609	9729610	m6A	999	-	9729609	9729610	0,205,0	332	19
1	9729784	9729785	m6A	1000	-	9729784	9729785	0,205,0	351	91
1	9729959	9729960	m6A	1000	-	9729959	9729960	0,205,0	304	60
1	9730021	9730022	m6A	1000	-	9730021	9730022	0,205,0	362	25
1	9730354	9730355	m6A	1000	-	9730354	9730355	0,205,0	222	64
1	9730469	9730470	m6A	1000	-	9730469	9730470	0,205,0	377	53
1	9751537	9751538	m6A	953	-	9751537	9751538	0,205,0	157	36
1	9929728	9929729	m6A	1000	-	9929728	9929729	0,205,0	80	30
1	9929989	9929990	m6A	1000	-	9929989	9929990	0,205,0	121	27
1	9930117	9930118	m6A	1000	-	9930117	9930118	0,205,0	20	95
1	9930163	9930164	m6A	1000	-	9930163	9930164	0,205,0	45	82
1	9930172	9930173	m6A	1000	-	9930172	9930173	0,205,0	56	59
1	9930190	9930191	m6A	1000	-	9930190	9930191	0,205,0	73	21
1	9930259	9930260	m6A	999	-	9930259	9930260	0,205,0	46	17
1	9942757	9942758	m6A	1000	-	9942757	9942758	0,205,0	170	21
1	9942846	9942847	m6A	1000	-	9942846	9942847	0,205,0	21	66
1	9982399	9982400	m6A	1000	+	9982399	9982400	0,205,0	33	27
1	9982519	9982520	m6A	996	+	9982519	9982520	0,205,0	15	40
1	9982695	9982696	m6A	1000	+	9982695	9982696	0,205,0	27	37
1	9982765	9982766	m6A	999	+	9982765	9982766	0,205,0	16	49
1	9983841	9983842	m6A	1000	+	9983841	9983842	0,205,0	35	68
1	10033534	10033535	m6A	1000	+	10033534	10033535	0,205,0	182	51
1	10180184	10180185	m6A	1000	+	10180184	10180185	0,205,0	164	55
1	10180347	10180348	m6A	1000	+	10180347	10180348	0,205,0	191	55
1	10181018	10181019	m6A	996	+	10181018	10181019	0,205,0	34	23
1	10232296	10232297	m6A	998	+	10232296	10232297	0,205,0	70	26
1	10303436	10303437	m6A	1000	+	10303436	10303437	0,205,0	79	61
1	10303532	10303533	m6A	1000	+	10303532	10303533	0,205,0	46	85
1	10303976	10303977	m6A	1000	+	10303976	10303977	0,205,0	42	90
1	10304093	10304094	m6A	1000	+	10304093	10304094	0,205,0	61	77
1	10304110	10304111	m6A	1000	+	10304110	10304111	0,205,0	57	86
1	10304436	10304437	m6A	968	+	10304436	10304437	0,205,0	64	51
1	10304440	10304441	m6A	1000	+	10304440	10304441	0,205,0	64	98
1	10304659	10304660	m6A	1000	+	10304659	10304660	0,205,0	107	88
1	10304663	10304664	m6A	1000	+	10304663	10304664	0,205,0	107	39
1	10304689	10304690	m6A	1000	+	10304689	10304690	0,205,0	114	91
1	10304762	10304763	m6A	1000	+	10304762	10304763	0,205,0	161	81
1	10304782	10304783	m6A	1000	+	10304782	10304783	0,205,0	167	23
1	10304787	10304788	m6A	995	+	10304787	10304788	0,205,0	157	19
1	10304870	10304871	m6A	1000	+	10304870	10304871	0,205,0	145	73
1	10304931	10304932	m6A	1000	+	10304931	10304932	0,205,0	101	71
1	10305277	10305278	m6A	1000	+	10305277	10305278	0,205,0	196	13
1	10305429	10305430	m6A	1000	+	10305429	10305430	0,205,0	127	44
1	10305605	10305606	m6A	995	+	10305605	10305606	0,205,0	32	44
1	10305646	10305647	m6A	991	+	10305646	10305647	0,205,0	51	27
1	10305680	10305681	m6A	968	+	10305680	10305681	0,205,0	56	21
1	10305976	10305977	m6A	967	+	10305976	10305977	0,205,0	98	17
1	10308176	10308177	m6A	1000	+	10308176	10308177	0,205,0	146	18
1	10308442	10308443	m6A	1000	+	10308442	10308443	0,205,0	162	10
1	10378589	10378590	m6A	1000	+	10378589	10378590	0,205,0	78	81
1	10378918	10378919	m6A	1000	+	10378918	10378919	0,205,0	65	83
1	10378991	10378992	m6A	1000	+	10378991	10378992	0,205,0	53	94
1	10380331	10380332	m6A	1000	+	10380331	10380332	0,205,0	63	52
1	10380770	10380771	m6A	1000	+	10380770	10380771	0,205,0	71	62
1	10419664	10419665	m6A	1000	+	10419664	10419665	0,205,0	431	19
1	10419790	10419791	m6A	1000	+	10419790	10419791	0,205,0	664	51
1	10419869	10419870	m6A	1000	+	10419869	10419870	0,205,0	900	45
1	10419947	10419948	m6A	1000	+	10419947	10419948	0,205,0	987	20
1	10431214	10431215	m6A	1000	+	10431214	10431215	0,205,0	20	65
1	10431396	10431397	m6A	1000	+	10431396	10431397	0,205,0	47	55
1	10433899	10433900	m6A	1000	+	10433899	10433900	0,205,0	53	15
1	10456794	10456795	m6A	1000	-	10456794	10456795	0,205,0	50	40
1	10459246	10459247	m6A	1000	-	10459246	10459247	0,205,0	36	58
1	10459513	10459514	m6A	984	-	10459513	10459514	0,205,0	183	12
1	10461303	10461304	m6A	1000	-	10461303	10461304	0,205,0	139	85
1	10461404	10461405	m6A	1000	-	10461404	10461405	0,205,0	109	52
1	10461415	10461416	m6A	1000	-	10461415	10461416	0,205,0	110	36
1	10461635	10461636	m6A	1000	-	10461635	10461636	0,205,0	24	62
1	10461652	10461653	m6A	1000	-	10461652	10461653	0,205,0	41	51
1	10461658	10461659	m6A	1000	-	10461658	10461659	0,205,0	53	26
1	10462470	10462471	m6A	1000	-	10462470	10462471	0,205,0	22	59
1	10462808	10462809	m6A	1000	-	10462808	10462809	0,205,0	31	41
1	10462836	10462837	m6A	1000	-	10462836	10462837	0,205,0	39	85
1	10462956	10462957	m6A	1000	-	10462956	10462957	0,205,0	109	51
1	10463019	10463020	m6A	1000	-	10463019	10463020	0,205,0	60	38
1	11012653	11012654	m6A	967	+	11012653	11012654	0,205,0	46	39
1	11022148	11022149	m6A	1000	+	11022148	11022149	0,205,0	398	15
1	11022343	11022344	m6A	1000	+	11022343	11022344	0,205,0	256	39
1	11022523	11022524	m6A	1000	+	11022523	11022524	0,205,0	446	15
1	11022885	11022886	m6A	1000	+	11022885	11022886	0,205,0	109	74
1	11022963	11022964	m6A	1000	+	11022963	11022964	0,205,0	677	85
1	11023013	11023014	m6A	1000	+	11023013	11023014	0,205,0	799	27
1	11023058	11023059	m6A	1000	+	11023058	11023059	0,205,0	745	33
1	11023353	11023354	m6A	1000	+	11023353	11023354	0,205,0	858	11
1	11023388	11023389	m6A	1000	+	11023388	11023389	0,205,0	848	14
1	11023425	11023426	m6A	1000	+	11023425	11023426	0,205,0	571	93
1	11023446	11023447	m6A	1000	+	11023446	11023447	0,205,0	411	40
1	11023511	11023512	m6A	1000	+	11023511	11023512	0,205,0	93	90
1	11023530	11023531	m6A	1000	+	11023530	11023531	0,205,0	193	19
1	11023639	11023640	m6A	1000	+	11023639	11023640	0,205,0	667	73
1	11023659	11023660	m6A	1000	+	11023659	11023660	0,205,0	709	42
1	11023814	11023815	m6A	1000	+	11023814	11023815	0,205,0	318	22
1	11023841	11023842	m6A	1000	+	11023841	11023842	0,205,0	344	61
1	11023870	11023871	m6A	1000	+	11023870	11023871	0,205,0	443	58
1	11054705	11054706	m6A	1000	-	11054705	11054706	0,205,0	673	31
1	11082726	11082727	m6A	1000	-	11082726	11082727	0,205,0	204	13
1	11082834	11082835	m6A	1000	-	11082834	11082835	0,205,0	477	56
1	11106975	11106976	m6A	1000	-	11106975	11106976	0,205,0	98	50
1	11107161	11107162	m6A	1000	-	11107161	11107162	0,205,0	74	55
1	11107262	11107263	m6A	1000	-	11107262	11107263	0,205,0	156	85
1	11107355	11107356	m6A	1000	-	11107355	11107356	0,205,0	96	82
1	11107390	11107391	m6A	1000	-	11107390	11107391	0,205,0	133	40
1	11107415	11107416	m6A	998	-	11107415	11107416	0,205,0	210	14
1	11273582	11273583	m6A	1000	+	11273582	11273583	0,205,0	30	83
1	11273847	11273848	m6A	1000	+	11273847	11273848	0,205,0	133	96
1	11273888	11273889	m6A	1000	+	11273888	11273889	0,205,0	101	58
1	11273898	11273899	m6A	1000	+	11273898	11273899	0,205,0	113	17
1	11285820	11285821	m6A	991	+	11285820	11285821	0,205,0	41	61
1	11286007	11286008	m6A	1000	+	11286007	11286008	0,205,0	116	100
1	11286034	11286035	m6A	1000	+	11286034	11286035	0,205,0	141	72
1	11286047	11286048	m6A	1000	+	11286047	11286048	0,205,0	138	98
1	11286073	11286074	m6A	1000	+	11286073	11286074	0,205,0	143	99
1	11286135	11286136	m6A	970	+	11286135	11286136	0,205,0	83	56
1	11286432	11286433	m6A	991	+	11286432	11286433	0,205,0	86	28
1	11287447	11287448	m6A	999	+	11287447	11287448	0,205,0	106	18
1	11338065	11338066	m6A	956	-	11338065	11338066	0,205,0	30	20
1	11674735	11674736	m6A	1000	-	11674735	11674736	0,205,0	117	74
1	11750280	11750281	m6A	1000	+	11750280	11750281	0,205,0	143	69
1	11750522	11750523	m6A	1000	+	11750522	11750523	0,205,0	134	81
1	11790782	11790783	m6A	1000	-	11790782	11790783	0,205,0	32	84
1	11840360	11840361	m6A	980	+	11840360	11840361	0,205,0	34	35
1	11840412	11840413	m6A	1000	+	11840412	11840413	0,205,0	38	92
1	11840622	11840623	m6A	999	+	11840622	11840623	0,205,0	24	71
1	11919701	11919702	m6A	1000	-	11919701	11919702	0,205,0	136	46
1	11919717	11919718	m6A	1000	-	11919717	11919718	0,205,0	129	50
1	11919989	11919990	m6A	1000	-	11919989	11919990	0,205,0	79	92
1	11920050	11920051	m6A	1000	-	11920050	11920051	0,205,0	77	56
1	11920077	11920078	m6A	1000	-	11920077	11920078	0,205,0	71	28
1	11920109	11920110	m6A	1000	-	11920109	11920110	0,205,0	37	43
1	11920309	11920310	m6A	984	-	11920309	11920310	0,205,0	174	24
1	11921285	11921286	m6A	995	-	11921285	11921286	0,205,0	35	60
1	11922359	11922360	m6A	999	-	11922359	11922360	0,205,0	18	44
1	11922672	11922673	m6A	994	-	11922672	11922673	0,205,0	319	19
1	11922762	11922763	m6A	985	-	11922762	11922763	0,205,0	120	62
1	11974831	11974832	m6A	1000	+	11974831	11974832	0,205,0	305	85
1	11974917	11974918	m6A	999	+	11974917	11974918	0,205,0	352	18
1	11974984	11974985	m6A	999	+	11974984	11974985	0,205,0	310	23
1	11975022	11975023	m6A	1000	+	11975022	11975023	0,205,0	329	46
1	11975037	11975038	m6A	1000	+	11975037	11975038	0,205,0	444	20
1	11975066	11975067	m6A	1000	+	11975066	11975067	0,205,0	439	98
1	11975135	11975136	m6A	1000	+	11975135	11975136	0,205,0	520	88
1	11975146	11975147	m6A	1000	+	11975146	11975147	0,205,0	501	25
1	11975175	11975176	m6A	1000	+	11975175	11975176	0,205,0	574	93
1	11975234	11975235	m6A	1000	+	11975234	11975235	0,205,0	560	95
1	11975261	11975262	m6A	1000	+	11975261	11975262	0,205,0	567	60
1	11975274	11975275	m6A	1000	+	11975274	11975275	0,205,0	543	26
1	11975300	11975301	m6A	1000	+	11975300	11975301	0,205,0	444	98
1	11975489	11975490	m6A	999	+	11975489	11975490	0,205,0	60	41
1	11975503	11975504	m6A	1000	+	11975503	11975504	0,205,0	68	28
1	12004110	12004111	m6A	1000	+	12004110	12004111	0,205,0	63	70
1	12004112	12004113	m6A	1000	+	12004112	12004113	0,205,0	65	69
1	12004116	12004117	m6A	1000	+	12004116	12004117	0,205,0	77	55
1	12011780	12011781	m6A	1000	+	12011780	12011781	0,205,0	396	96
1	12011802	12011803	m6A	1000	+	12011802	12011803	0,205,0	468	95
1	12012002	12012003	m6A	1000	+	12012002	12012003	0,205,0	353	71
1	12012041	12012042	m6A	1000	+	12012041	12012042	0,205,0	443	90
1	12012336	12012337	m6A	987	+	12012336	12012337	0,205,0	321	19
1	12012580	12012581	m6A	1000	+	12012580	12012581	0,205,0	337	24
1	12012623	12012624	m6A	1000	+	12012623	12012624	0,205,0	357	46
1	12012644	12012645	m6A	1000	+	12012644	12012645	0,205,0	396	26
1	12012662	12012663	m6A	1000	+	12012662	12012663	0,205,0	377	30
1	12012758	12012759	m6A	985	+	12012758	12012759	0,205,0	471	10
1	12012805	12012806	m6A	1000	+	12012805	12012806	0,205,0	409	23
1	12013063	12013064	m6A	1000	+	12013063	12013064	0,205,0	480	67
1	12013122	12013123	m6A	1000	+	12013122	12013123	0,205,0	382	29
1	12276472	12276473	m6A	1000	+	12276472	12276473	0,205,0	100	88
1	12276661	12276662	m6A	1000	+	12276661	12276662	0,205,0	118	92
1	12276725	12276726	m6A	999	+	12276725	12276726	0,205,0	92	40
1	12277258	12277259	m6A	1000	+	12277258	12277259	0,205,0	102	47
1	12277699	12277700	m6A	1000	+	12277699	12277700	0,205,0	73	86
1	12277720	12277721	m6A	998	+	12277720	12277721	0,205,0	66	36
1	12277726	12277727	m6A	1000	+	12277726	12277727	0,205,0	68	51
1	12277787	12277788	m6A	1000	+	12277787	12277788	0,205,0	46	89
1	12277796	12277797	m6A	1000	+	12277796	12277797	0,205,0	48	81
1	12277870	12277871	m6A	1000	+	12277870	12277871	0,205,0	38	66
1	12277877	12277878	m6A	997	+	12277877	12277878	0,205,0	40	40
1	12282750	12282751	m6A	962	+	12282750	12282751	0,205,0	53	21
1	12283007	12283008	m6A	1000	+	12283007	12283008	0,205,0	90	89
1	12283047	12283048	m6A	1000	+	12283047	12283048	0,205,0	76	92
1	12283082	12283083	m6A	1000	+	12283082	12283083	0,205,0	67	71
1	12283125	12283126	m6A	1000	+	12283125	12283126	0,205,0	35	94
1	12283593	12283594	m6A	1000	+	12283593	12283594	0,205,0	78	64
1	12508058	12508059	m6A	996	+	12508058	12508059	0,205,0	11	82
1	12567956	12567957	m6A	958	-	12567956	12567957	0,205,0	31	22
1	12568030	12568031	m6A	1000	-	12568030	12568031	0,205,0	115	11
1	12568100	12568101	m6A	1000	-	12568100	12568101	0,205,0	76	74
1	12568168	12568169	m6A	1000	-	12568168	12568169	0,205,0	44	98
1	12867560	12867561	m6A	967	-	12867560	12867561	0,205,0	40	18
1	12867573	12867574	m6A	954	-	12867573	12867574	0,205,0	57	14
1	12867581	12867582	m6A	964	-	12867581	12867582	0,205,0	56	16
1	12867585	12867586	m6A	998	-	12867585	12867586	0,205,0	56	22
1	12867587	12867588	m6A	997	-	12867587	12867588	0,205,0	62	19
1	12867592	12867593	m6A	988	-	12867592	12867593	0,205,0	58	17
1	12867598	12867599	m6A	997	-	12867598	12867599	0,205,0	61	20
1	12867599	12867600	m6A	1000	-	12867599	12867600	0,205,0	61	23
1	12867600	12867601	m6A	991	-	12867600	12867601	0,205,0	61	21
1	12867603	12867604	m6A	1000	-	12867603	12867604	0,205,0	63	31
1	12867610	12867611	m6A	1000	-	12867610	12867611	0,205,0	63	28
1	12867611	12867612	m6A	1000	-	12867611	12867612	0,205,0	63	27
1	12867612	12867613	m6A	991	-	12867612	12867613	0,205,0	63	22
1	12867614	12867615	m6A	996	-	12867614	12867615	0,205,0	63	24
1	12867616	12867617	m6A	955	-	12867616	12867617	0,205,0	62	21
1	12867617	12867618	m6A	999	-	12867617	12867618	0,205,0	63	25
1	12867618	12867619	m6A	1000	-	12867618	12867619	0,205,0	62	32
1	12867621	12867622	m6A	999	-	12867621	12867622	0,205,0	64	28
1	12867622	12867623	m6A	1000	-	12867622	12867623	0,205,0	62	31
1	12867624	12867625	m6A	999	-	12867624	12867625	0,205,0	63	27
1	12867625	12867626	m6A	1000	-	12867625	12867626	0,205,0	63	28
1	12867626	12867627	m6A	986	-	12867626	12867627	0,205,0	65	21
1	12867629	12867630	m6A	1000	-	12867629	12867630	0,205,0	66	36
1	12867630	12867631	m6A	1000	-	12867630	12867631	0,205,0	61	30
1	12867633	12867634	m6A	1000	-	12867633	12867634	0,205,0	61	27
1	12867634	12867635	m6A	1000	-	12867634	12867635	0,205,0	63	25
1	12867637	12867638	m6A	1000	-	12867637	12867638	0,205,0	66	26
1	12867638	12867639	m6A	1000	-	12867638	12867639	0,205,0	62	31
1	12867642	12867643	m6A	988	-	12867642	12867643	0,205,0	60	25
1	12867646	12867647	m6A	982	-	12867646	12867647	0,205,0	64	19
1	12867649	12867650	m6A	1000	-	12867649	12867650	0,205,0	67	28
1	12867650	12867651	m6A	959	-	12867650	12867651	0,205,0	62	22
1	12867652	12867653	m6A	991	-	12867652	12867653	0,205,0	66	22
1	12867653	12867654	m6A	969	-	12867653	12867654	0,205,0	66	21
1	12867654	12867655	m6A	986	-	12867654	12867655	0,205,0	65	20
1	12867657	12867658	m6A	1000	-	12867657	12867658	0,205,0	70	23
1	12867660	12867661	m6A	1000	-	12867660	12867661	0,205,0	69	26
1	12867672	12867673	m6A	995	-	12867672	12867673	0,205,0	71	21
1	12867676	12867677	m6A	976	-	12867676	12867677	0,205,0	68	20
1	12867679	12867680	m6A	973	-	12867679	12867680	0,205,0	70	18
1	12867681	12867682	m6A	996	-	12867681	12867682	0,205,0	73	19
1	12867687	12867688	m6A	969	-	12867687	12867688	0,205,0	56	21
1	12867727	12867728	m6A	961	-	12867727	12867728	0,205,0	88	19
1	12867729	12867730	m6A	965	-	12867729	12867730	0,205,0	86	19
1	12867731	12867732	m6A	964	-	12867731	12867732	0,205,0	83	20
1	12867733	12867734	m6A	1000	-	12867733	12867734	0,205,0	81	25
1	12867734	12867735	m6A	967	-	12867734	12867735	0,205,0	73	21
1	12867735	12867736	m6A	987	-	12867735	12867736	0,205,0	76	21
1	12867741	12867742	m6A	961	-	12867741	12867742	0,205,0	65	24
1	12867746	12867747	m6A	988	-	12867746	12867747	0,205,0	61	27
1	12867759	12867760	m6A	989	-	12867759	12867760	0,205,0	56	27
1	12867762	12867763	m6A	981	-	12867762	12867763	0,205,0	56	26
1	12867781	12867782	m6A	953	-	12867781	12867782	0,205,0	56	21
1	13038024	13038025	m6A	968	-	13038024	13038025	0,205,0	11	54
1	13038025	13038026	m6A	990	-	13038025	13038026	0,205,0	11	63
1	13038026	13038027	m6A	993	-	13038026	13038027	0,205,0	11	71
1	13779539	13779540	m6A	1000	+	13779539	13779540	0,205,0	38	45
1	13780174	13780175	m6A	1000	+	13780174	13780175	0,205,0	14	93
1	13780222	13780223	m6A	1000	+	13780222	13780223	0,205,0	23	87
1	13786806	13786807	m6A	1000	+	13786806	13786807	0,205,0	14	100
1	13786871	13786872	m6A	993	+	13786871	13786872	0,205,0	25	56
1	13787128	13787129	m6A	1000	+	13787128	13787129	0,205,0	34	76
1	13787175	13787176	m6A	974	+	13787175	13787176	0,205,0	46	28
1	13787232	13787233	m6A	999	+	13787232	13787233	0,205,0	60	41
1	15066212	15066213	m6A	1000	+	15066212	15066213	0,205,0	196	49
1	15066448	15066449	m6A	984	+	15066448	15066449	0,205,0	118	26
1	15428821	15428822	m6A	1000	+	15428821	15428822	0,205,0	55	42
1	15429301	15429302	m6A	971	+	15429301	15429302	0,205,0	34	68
1	15430065	15430066	m6A	1000	+	15430065	15430066	0,205,0	161	31
1	15492469	15492470	m6A	986	-	15492469	15492470	0,205,0	95	11
1	15492683	15492684	m6A	998	-	15492683	15492684	0,205,0	82	43
1	15492743	15492744	m6A	1000	-	15492743	15492744	0,205,0	25	76
1	15492845	15492846	m6A	1000	-	15492845	15492846	0,205,0	85	85
1	15492864	15492865	m6A	1000	-	15492864	15492865	0,205,0	76	86
1	15492963	15492964	m6A	1000	-	15492963	15492964	0,205,0	58	78
1	15536646	15536647	m6A	1000	+	15536646	15536647	0,205,0	37	78
1	15568953	15568954	m6A	958	+	15568953	15568954	0,205,0	38	42
1	15573465	15573466	m6A	1000	-	15573465	15573466	0,205,0	17	82
1	15573548	15573549	m6A	989	-	15573548	15573549	0,205,0	29	30
1	15573571	15573572	m6A	993	-	15573571	15573572	0,205,0	21	33
1	15604767	15604768	m6A	984	+	15604767	15604768	0,205,0	13	46
1	15659998	15659999	m6A	1000	+	15659998	15659999	0,205,0	110	91
1	15660180	15660181	m6A	980	+	15660180	15660181	0,205,0	26	69
1	15660606	15660607	m6A	984	+	15660606	15660607	0,205,0	73	62
1	15660688	15660689	m6A	999	+	15660688	15660689	0,205,0	99	35
1	15660810	15660811	m6A	1000	+	15660810	15660811	0,205,0	82	42
1	15661094	15661095	m6A	1000	+	15661094	15661095	0,205,0	42	95
1	15661276	15661277	m6A	1000	+	15661276	15661277	0,205,0	58	62
1	15661352	15661353	m6A	998	+	15661352	15661353	0,205,0	75	42
1	15661386	15661387	m6A	1000	+	15661386	15661387	0,205,0	93	86
1	15661435	15661436	m6A	1000	+	15661435	15661436	0,205,0	106	57
1	15661600	15661601	m6A	1000	+	15661600	15661601	0,205,0	143	33
1	15661672	15661673	m6A	999	+	15661672	15661673	0,205,0	117	33
1	15661721	15661722	m6A	1000	+	15661721	15661722	0,205,0	40	100
1	15662115	15662116	m6A	1000	+	15662115	15662116	0,205,0	85	99
1	15662130	15662131	m6A	1000	+	15662130	15662131	0,205,0	106	69
1	15662188	15662189	m6A	1000	+	15662188	15662189	0,205,0	117	37
1	15662523	15662524	m6A	998	+	15662523	15662524	0,205,0	34	53
1	15668531	15668532	m6A	1000	+	15668531	15668532	0,205,0	99	55
1	15668785	15668786	m6A	979	+	15668785	15668786	0,205,0	39	31
1	15727270	15727271	m6A	1000	+	15727270	15727271	0,205,0	37	92
1	15727336	15727337	m6A	951	+	15727336	15727337	0,205,0	45	48
1	15727429	15727430	m6A	1000	+	15727429	15727430	0,205,0	130	64
1	15727459	15727460	m6A	1000	+	15727459	15727460	0,205,0	137	97
1	15727491	15727492	m6A	952	+	15727491	15727492	0,205,0	101	40
1	15727771	15727772	m6A	1000	+	15727771	15727772	0,205,0	80	66
1	15734371	15734372	m6A	1000	+	15734371	15734372	0,205,0	140	35
1	15734647	15734648	m6A	1000	+	15734647	15734648	0,205,0	159	32
1	15790134	15790135	m6A	1000	-	15790134	15790135	0,205,0	18	78
1	15807364	15807365	m6A	1000	-	15807364	15807365	0,205,0	51	21
1	15834219	15834220	m6A	999	-	15834219	15834220	0,205,0	47	13
1	15834312	15834313	m6A	1000	-	15834312	15834313	0,205,0	80	66
1	15834318	15834319	m6A	1000	-	15834318	15834319	0,205,0	81	68
1	15834369	15834370	m6A	1000	-	15834369	15834370	0,205,0	68	54
1	15834377	15834378	m6A	1000	-	15834377	15834378	0,205,0	58	24
1	15834411	15834412	m6A	1000	-	15834411	15834412	0,205,0	44	68
1	15834426	15834427	m6A	1000	-	15834426	15834427	0,205,0	33	42
1	15834670	15834671	m6A	1000	-	15834670	15834671	0,205,0	14	100
1	15834697	15834698	m6A	1000	-	15834697	15834698	0,205,0	17	59
1	15835436	15835437	m6A	1000	-	15835436	15835437	0,205,0	13	100
1	15872895	15872896	m6A	998	+	15872895	15872896	0,205,0	15	73
1	15872971	15872972	m6A	1000	+	15872971	15872972	0,205,0	47	53
1	15873112	15873113	m6A	1000	+	15873112	15873113	0,205,0	60	97
1	15873127	15873128	m6A	1000	+	15873127	15873128	0,205,0	58	93
1	15873188	15873189	m6A	1000	+	15873188	15873189	0,205,0	31	74
1	15873194	15873195	m6A	1000	+	15873194	15873195	0,205,0	29	100
1	15873219	15873220	m6A	1000	+	15873219	15873220	0,205,0	40	95
1	15873415	15873416	m6A	993	+	15873415	15873416	0,205,0	35	37
1	15873433	15873434	m6A	993	+	15873433	15873434	0,205,0	38	39
1	15873537	15873538	m6A	1000	+	15873537	15873538	0,205,0	31	61
1	15873591	15873592	m6A	1000	+	15873591	15873592	0,205,0	24	62
1	15873600	15873601	m6A	1000	+	15873600	15873601	0,205,0	24	96
1	15873622	15873623	m6A	984	+	15873622	15873623	0,205,0	21	62
1	15873793	15873794	m6A	1000	+	15873793	15873794	0,205,0	14	93
1	15873889	15873890	m6A	963	+	15873889	15873890	0,205,0	16	68
1	15873933	15873934	m6A	1000	+	15873933	15873934	0,205,0	16	87
1	15873946	15873947	m6A	1000	+	15873946	15873947	0,205,0	17	100
1	15873988	15873989	m6A	1000	+	15873988	15873989	0,205,0	25	100
1	15874014	15874015	m6A	1000	+	15874014	15874015	0,205,0	27	100
1	15874028	15874029	m6A	1000	+	15874028	15874029	0,205,0	27	78
1	15874192	15874193	m6A	1000	+	15874192	15874193	0,205,0	12	100
1	15876325	15876326	m6A	1000	+	15876325	15876326	0,205,0	49	96
1	15876402	15876403	m6A	1000	+	15876402	15876403	0,205,0	58	86
1	15928567	15928568	m6A	998	+	15928567	15928568	0,205,0	58	27
1	15928572	15928573	m6A	971	+	15928572	15928573	0,205,0	53	22
1	15929433	15929434	m6A	1000	+	15929433	15929434	0,205,0	43	74
1	15930011	15930012	m6A	999	+	15930011	15930012	0,205,0	47	44
1	15930247	15930248	m6A	985	+	15930247	15930248	0,205,0	74	35
1	15930261	15930262	m6A	1000	+	15930261	15930262	0,205,0	75	61
1	15930502	15930503	m6A	1000	+	15930502	15930503	0,205,0	26	92
1	15930642	15930643	m6A	1000	+	15930642	15930643	0,205,0	53	43
1	15934770	15934771	m6A	1000	+	15934770	15934771	0,205,0	33	88
1	15939643	15939644	m6A	1000	+	15939643	15939644	0,205,0	68	91
1	15939662	15939663	m6A	1000	+	15939662	15939663	0,205,0	51	100
1	15939771	15939772	m6A	1000	+	15939771	15939772	0,205,0	64	84
1	15939794	15939795	m6A	1000	+	15939794	15939795	0,205,0	106	77
1	15939800	15939801	m6A	1000	+	15939800	15939801	0,205,0	115	97
1	15939867	15939868	m6A	1000	+	15939867	15939868	0,205,0	158	88
1	15939885	15939886	m6A	1000	+	15939885	15939886	0,205,0	142	83
1	15939904	15939905	m6A	1000	+	15939904	15939905	0,205,0	128	41
1	15939920	15939921	m6A	1000	+	15939920	15939921	0,205,0	108	87
1	15940075	15940076	m6A	1000	+	15940075	15940076	0,205,0	114	36
1	15940130	15940131	m6A	1000	+	15940130	15940131	0,205,0	63	32
1	15940217	15940218	m6A	986	+	15940217	15940218	0,205,0	70	31
1	15940314	15940315	m6A	1000	+	15940314	15940315	0,205,0	64	69
1	15941951	15941952	m6A	1000	-	15941951	15941952	0,205,0	28	82
1	16124782	16124783	m6A	1000	-	16124782	16124783	0,205,0	110	84
1	16124789	16124790	m6A	999	-	16124789	16124790	0,205,0	103	67
1	16125126	16125127	m6A	1000	-	16125126	16125127	0,205,0	124	99
1	16148463	16148464	m6A	1000	-	16148463	16148464	0,205,0	69	82
1	16148505	16148506	m6A	1000	-	16148505	16148506	0,205,0	46	87
1	16148848	16148849	m6A	1000	-	16148848	16148849	0,205,0	88	65
1	16148889	16148890	m6A	1000	-	16148889	16148890	0,205,0	96	67
1	16198277	16198278	m6A	997	-	16198277	16198278	0,205,0	120	34
1	16198316	16198317	m6A	1000	-	16198316	16198317	0,205,0	92	90
1	16250073	16250074	m6A	951	-	16250073	16250074	0,205,0	39	15
1	16250561	16250562	m6A	1000	-	16250561	16250562	0,205,0	37	46
1	16250601	16250602	m6A	1000	-	16250601	16250602	0,205,0	44	98
1	16250691	16250692	m6A	998	-	16250691	16250692	0,205,0	47	13
1	16250715	16250716	m6A	1000	-	16250715	16250716	0,205,0	45	27
1	16250736	16250737	m6A	1000	-	16250736	16250737	0,205,0	41	95
1	16250744	16250745	m6A	1000	-	16250744	16250745	0,205,0	48	94
1	16250762	16250763	m6A	1000	-	16250762	16250763	0,205,0	40	60
1	16250807	16250808	m6A	1000	-	16250807	16250808	0,205,0	38	55
1	16250990	16250991	m6A	1000	-	16250990	16250991	0,205,0	35	100
1	16251223	16251224	m6A	985	-	16251223	16251224	0,205,0	54	53
1	16251227	16251228	m6A	998	-	16251227	16251228	0,205,0	56	62
1	16251259	16251260	m6A	1000	-	16251259	16251260	0,205,0	69	99
1	16251267	16251268	m6A	1000	-	16251267	16251268	0,205,0	76	97
1	16251386	16251387	m6A	1000	-	16251386	16251387	0,205,0	87	100
1	16251453	16251454	m6A	1000	-	16251453	16251454	0,205,0	131	97
1	16251568	16251569	m6A	1000	-	16251568	16251569	0,205,0	73	82
1	16251587	16251588	m6A	999	-	16251587	16251588	0,205,0	61	36
1	16251717	16251718	m6A	1000	-	16251717	16251718	0,205,0	53	60
1	16395228	16395229	m6A	1000	+	16395228	16395229	0,205,0	252	92
1	16395251	16395252	m6A	1000	+	16395251	16395252	0,205,0	357	36
1	16395261	16395262	m6A	998	+	16395261	16395262	0,205,0	411	12
1	16395291	16395292	m6A	1000	+	16395291	16395292	0,205,0	509	17
1	16395307	16395308	m6A	1000	+	16395307	16395308	0,205,0	518	45
1	16395427	16395428	m6A	973	+	16395427	16395428	0,205,0	65	43
1	16397911	16397912	m6A	1000	+	16397911	16397912	0,205,0	316	36
1	16397986	16397987	m6A	987	+	16397986	16397987	0,205,0	249	10
1	16441446	16441447	m6A	955	+	16441446	16441447	0,205,0	15	46
1	16458915	16458916	m6A	1000	+	16458915	16458916	0,205,0	153	38
1	16459161	16459162	m6A	1000	+	16459161	16459162	0,205,0	56	98
1	16459169	16459170	m6A	1000	+	16459169	16459170	0,205,0	63	76
1	16459187	16459188	m6A	1000	+	16459187	16459188	0,205,0	76	29
1	16459243	16459244	m6A	1000	+	16459243	16459244	0,205,0	118	22
1	16459487	16459488	m6A	1000	+	16459487	16459488	0,205,0	162	29
1	16459506	16459507	m6A	1000	+	16459506	16459507	0,205,0	158	97
1	16459676	16459677	m6A	1000	+	16459676	16459677	0,205,0	102	35
1	16459786	16459787	m6A	1000	+	16459786	16459787	0,205,0	210	34
1	16459854	16459855	m6A	1000	+	16459854	16459855	0,205,0	163	83
1	16459944	16459945	m6A	996	+	16459944	16459945	0,205,0	83	17
1	16459959	16459960	m6A	1000	+	16459959	16459960	0,205,0	92	20
1	16460008	16460009	m6A	1000	+	16460008	16460009	0,205,0	72	78
1	16564015	16564016	m6A	1000	-	16564015	16564016	0,205,0	126	82
1	16618372	16618373	m6A	992	-	16618372	16618373	0,205,0	61	46
1	16618750	16618751	m6A	996	-	16618750	16618751	0,205,0	98	22
1	16618878	16618879	m6A	993	-	16618878	16618879	0,205,0	59	42
1	16685467	16685468	m6A	1000	-	16685467	16685468	0,205,0	84	15
1	16685504	16685505	m6A	1000	-	16685504	16685505	0,205,0	95	46
1	16888613	16888614	m6A	1000	-	16888613	16888614	0,205,0	110	49
1	16888673	16888674	m6A	1000	-	16888673	16888674	0,205,0	32	35
1	17407203	17407204	m6A	1000	-	17407203	17407204	0,205,0	451	31
1	17407838	17407839	m6A	1000	-	17407838	17407839	0,205,0	359	95
1	17407891	17407892	m6A	974	-	17407891	17407892	0,205,0	575	14
1	17407991	17407992	m6A	1000	-	17407991	17407992	0,205,0	595	52
1	17408108	17408109	m6A	1000	-	17408108	17408109	0,205,0	830	97
1	17408250	17408251	m6A	1000	-	17408250	17408251	0,205,0	319	62
1	17408370	17408371	m6A	1000	-	17408370	17408371	0,205,0	103	97
1	17408819	17408820	m6A	999	-	17408819	17408820	0,205,0	305	16
1	17408962	17408963	m6A	1000	-	17408962	17408963	0,205,0	432	38
1	17697684	17697685	m6A	1000	+	17697684	17697685	0,205,0	64	50
1	18568639	18568640	m6A	963	+	18568639	18568640	0,205,0	12	57
1	18882653	18882654	m6A	997	-	18882653	18882654	0,205,0	28	32
1	18882903	18882904	m6A	1000	-	18882903	18882904	0,205,0	14	78
1	18908452	18908453	m6A	1000	-	18908452	18908453	0,205,0	26	92
1	19074527	19074528	m6A	1000	-	19074527	19074528	0,205,0	66	32
1	19157827	19157828	m6A	980	-	19157827	19157828	0,205,0	108	39
1	19218773	19218774	m6A	1000	-	19218773	19218774	0,205,0	123	37
1	19218943	19218944	m6A	997	-	19218943	19218944	0,205,0	101	23
1	19219086	19219087	m6A	1000	-	19219086	19219087	0,205,0	136	32
1	19219099	19219100	m6A	1000	-	19219099	19219100	0,205,0	116	21
1	19219153	19219154	m6A	1000	-	19219153	19219154	0,205,0	106	24
1	19219185	19219186	m6A	1000	-	19219185	19219186	0,205,0	131	79
1	19219224	19219225	m6A	1000	-	19219224	19219225	0,205,0	154	34
1	19219292	19219293	m6A	1000	-	19219292	19219293	0,205,0	63	92
1	19219341	19219342	m6A	1000	-	19219341	19219342	0,205,0	199	87
1	19219462	19219463	m6A	1000	-	19219462	19219463	0,205,0	490	11
1	19258825	19258826	m6A	1000	+	19258825	19258826	0,205,0	135	19
1	19258835	19258836	m6A	1000	+	19258835	19258836	0,205,0	162	71
1	19258842	19258843	m6A	1000	+	19258842	19258843	0,205,0	189	57
1	19258878	19258879	m6A	1000	+	19258878	19258879	0,205,0	281	14
1	19258887	19258888	m6A	1000	+	19258887	19258888	0,205,0	282	96
1	19258940	19258941	m6A	1000	+	19258940	19258941	0,205,0	204	13
1	19258974	19258975	m6A	1000	+	19258974	19258975	0,205,0	83	92
1	19259015	19259016	m6A	1000	+	19259015	19259016	0,205,0	42	42
1	19259321	19259322	m6A	1000	+	19259321	19259322	0,205,0	15	73
1	19259323	19259324	m6A	1000	+	19259323	19259324	0,205,0	15	86
1	19259326	19259327	m6A	988	+	19259326	19259327	0,205,0	11	82
1	19259473	19259474	m6A	998	+	19259473	19259474	0,205,0	112	19
1	19259867	19259868	m6A	1000	+	19259867	19259868	0,205,0	166	34
1	19298043	19298044	m6A	959	-	19298043	19298044	0,205,0	38	31
1	19299060	19299061	m6A	998	-	19299060	19299061	0,205,0	36	61
1	19302020	19302021	m6A	999	-	19302020	19302021	0,205,0	11	91
1	19339146	19339147	m6A	998	-	19339146	19339147	0,205,0	161	16
1	19339293	19339294	m6A	1000	-	19339293	19339294	0,205,0	1243	20
1	19374311	19374312	m6A	984	-	19374311	19374312	0,205,0	9	68
1	19657124	19657125	m6A	998	+	19657124	19657125	0,205,0	105	48
1	19657234	19657235	m6A	1000	+	19657234	19657235	0,205,0	167	75
1	19657252	19657253	m6A	1000	+	19657252	19657253	0,205,0	115	79
1	19658103	19658104	m6A	1000	+	19658103	19658104	0,205,0	138	33
1	19658120	19658121	m6A	954	+	19658120	19658121	0,205,0	175	13
1	19658127	19658128	m6A	1000	+	19658127	19658128	0,205,0	189	17
1	19658399	19658400	m6A	1000	+	19658399	19658400	0,205,0	251	11
1	19658415	19658416	m6A	1000	+	19658415	19658416	0,205,0	216	17
1	20499475	20499476	m6A	978	-	20499475	20499476	0,205,0	73	14
1	20499644	20499645	m6A	1000	-	20499644	20499645	0,205,0	158	13
1	20499728	20499729	m6A	1000	-	20499728	20499729	0,205,0	143	23
1	20499876	20499877	m6A	1000	-	20499876	20499877	0,205,0	104	92
1	20499959	20499960	m6A	1000	-	20499959	20499960	0,205,0	96	97
1	20500092	20500093	m6A	1000	-	20500092	20500093	0,205,0	72	82
1	20500231	20500232	m6A	1000	-	20500231	20500232	0,205,0	76	97
1	20500296	20500297	m6A	1000	-	20500296	20500297	0,205,0	38	95
1	20500308	20500309	m6A	1000	-	20500308	20500309	0,205,0	57	100
1	20500408	20500409	m6A	1000	-	20500408	20500409	0,205,0	152	89
1	20500495	20500496	m6A	1000	-	20500495	20500496	0,205,0	81	64
1	20500551	20500552	m6A	1000	-	20500551	20500552	0,205,0	70	73
1	20500634	20500635	m6A	1000	-	20500634	20500635	0,205,0	72	72
1	20501074	20501075	m6A	1000	-	20501074	20501075	0,205,0	50	92
1	20501288	20501289	m6A	1000	-	20501288	20501289	0,205,0	117	99
1	20618639	20618640	m6A	994	+	20618639	20618640	0,205,0	95	20
1	20618671	20618672	m6A	1000	+	20618671	20618672	0,205,0	111	47
1	20618743	20618744	m6A	1000	+	20618743	20618744	0,205,0	267	69
1	20638056	20638057	m6A	966	+	20638056	20638057	0,205,0	49	61
1	20638059	20638060	m6A	994	+	20638059	20638060	0,205,0	74	45
1	20638061	20638062	m6A	998	+	20638061	20638062	0,205,0	71	51
1	20638067	20638068	m6A	1000	+	20638067	20638068	0,205,0	63	87
1	20644868	20644869	m6A	978	+	20644868	20644869	0,205,0	11	82
1	20650725	20650726	m6A	1000	+	20650725	20650726	0,205,0	271	51
1	20650842	20650843	m6A	1000	+	20650842	20650843	0,205,0	51	72
1	20650881	20650882	m6A	999	+	20650881	20650882	0,205,0	63	41
1	20650927	20650928	m6A	1000	+	20650927	20650928	0,205,0	52	98
1	20651027	20651028	m6A	1000	+	20651027	20651028	0,205,0	118	80
1	20651169	20651170	m6A	1000	+	20651169	20651170	0,205,0	305	18
1	20651336	20651337	m6A	1000	+	20651336	20651337	0,205,0	32	66
1	20653717	20653718	m6A	1000	-	20653717	20653718	0,205,0	555	16
1	20661337	20661338	m6A	963	-	20661337	20661338	0,205,0	45	45
1	20742840	20742841	m6A	1000	-	20742840	20742841	0,205,0	801	71
1	20744368	20744369	m6A	1000	-	20744368	20744369	0,205,0	571	11
1	20744569	20744570	m6A	1000	-	20744569	20744570	0,205,0	762	53
1	20744681	20744682	m6A	1000	-	20744681	20744682	0,205,0	921	53
1	20754734	20754735	m6A	1000	-	20754734	20754735	0,205,0	90	29
1	20757067	20757068	m6A	1000	-	20757067	20757068	0,205,0	50	64
1	20757173	20757174	m6A	968	-	20757173	20757174	0,205,0	143	11
1	20776545	20776546	m6A	988	-	20776545	20776546	0,205,0	79	12
1	20786303	20786304	m6A	1000	-	20786303	20786304	0,205,0	67	56
1	20786665	20786666	m6A	1000	-	20786665	20786666	0,205,0	33	43
1	20806632	20806633	m6A	1000	-	20806632	20806633	0,205,0	38	24
1	20806975	20806976	m6A	1000	-	20806975	20806976	0,205,0	83	12
1	20806995	20806996	m6A	1000	-	20806995	20806996	0,205,0	53	15
1	20807040	20807041	m6A	1000	-	20807040	20807041	0,205,0	62	74
1	20807286	20807287	m6A	1000	-	20807286	20807287	0,205,0	51	52
1	20864619	20864620	m6A	1000	-	20864619	20864620	0,205,0	112	13
1	20941835	20941836	m6A	1000	-	20941835	20941836	0,205,0	114	86
1	20942014	20942015	m6A	956	-	20942014	20942015	0,205,0	112	43
1	20942079	20942080	m6A	1000	-	20942079	20942080	0,205,0	128	98
1	21175712	21175713	m6A	1000	-	21175712	21175713	0,205,0	59	35
1	21175751	21175752	m6A	1000	-	21175751	21175752	0,205,0	57	42
1	21217350	21217351	m6A	1000	-	21217350	21217351	0,205,0	475	27
1	21218100	21218101	m6A	1000	-	21218100	21218101	0,205,0	222	68
1	21218183	21218184	m6A	1000	-	21218183	21218184	0,205,0	404	75
1	21218268	21218269	m6A	1000	-	21218268	21218269	0,205,0	296	95
1	21218284	21218285	m6A	1000	-	21218284	21218285	0,205,0	203	54
1	21219064	21219065	m6A	1000	-	21219064	21219065	0,205,0	251	63
1	21219088	21219089	m6A	1000	-	21219088	21219089	0,205,0	192	50
1	21219486	21219487	m6A	1000	-	21219486	21219487	0,205,0	345	52
1	21219756	21219757	m6A	1000	-	21219756	21219757	0,205,0	145	77
1	21220014	21220015	m6A	1000	-	21220014	21220015	0,205,0	175	54
1	21258805	21258806	m6A	1000	-	21258805	21258806	0,205,0	85	62
1	21577917	21577918	m6A	994	+	21577917	21577918	0,205,0	19	79
1	21678974	21678975	m6A	1000	-	21678974	21678975	0,205,0	142	12
1	21679230	21679231	m6A	998	-	21679230	21679231	0,205,0	109	41
1	21679276	21679277	m6A	1000	-	21679276	21679277	0,205,0	148	46
1	21728491	21728492	m6A	1000	-	21728491	21728492	0,205,0	100	15
1	21728549	21728550	m6A	1000	-	21728549	21728550	0,205,0	59	25
1	21822338	21822339	m6A	1000	-	21822338	21822339	0,205,0	439	46
1	21823178	21823179	m6A	1000	-	21823178	21823179	0,205,0	176	75
1	21823293	21823294	m6A	1000	-	21823293	21823294	0,205,0	153	84
1	21828377	21828378	m6A	983	-	21828377	21828378	0,205,0	175	32
1	22030317	22030318	m6A	997	+	22030317	22030318	0,205,0	44	32
1	22030474	22030475	m6A	1000	+	22030474	22030475	0,205,0	57	42
1	22030487	22030488	m6A	1000	+	22030487	22030488	0,205,0	68	56
1	22030499	22030500	m6A	1000	+	22030499	22030500	0,205,0	70	64
1	22030507	22030508	m6A	999	+	22030507	22030508	0,205,0	70	24
1	22030606	22030607	m6A	1000	+	22030606	22030607	0,205,0	52	77
1	22030646	22030647	m6A	1000	+	22030646	22030647	0,205,0	31	97
1	22030842	22030843	m6A	1000	+	22030842	22030843	0,205,0	89	99
1	22030967	22030968	m6A	1000	+	22030967	22030968	0,205,0	39	54
1	22052710	22052711	m6A	1000	+	22052710	22052711	0,205,0	151	27
1	22090230	22090231	m6A	963	+	22090230	22090231	0,205,0	10	40
1	22092276	22092277	m6A	1000	+	22092276	22092277	0,205,0	120	30
1	22360520	22360521	m6A	967	+	22360520	22360521	0,205,0	27	25
1	22490240	22490241	m6A	1000	+	22490240	22490241	0,205,0	69	62
1	22490300	22490301	m6A	1000	+	22490300	22490301	0,205,0	42	71
1	22490353	22490354	m6A	991	+	22490353	22490354	0,205,0	16	88
1	22528067	22528068	m6A	1000	+	22528067	22528068	0,205,0	83	89
1	22528099	22528100	m6A	1000	+	22528099	22528100	0,205,0	80	84
1	22528172	22528173	m6A	1000	+	22528172	22528173	0,205,0	64	91
1	22529195	22529196	m6A	1000	+	22529195	22529196	0,205,0	94	88
1	22529298	22529299	m6A	1000	+	22529298	22529299	0,205,0	124	80
1	22530591	22530592	m6A	1000	+	22530591	22530592	0,205,0	95	28
1	22914476	22914477	m6A	1000	+	22914476	22914477	0,205,0	16	100
1	23083548	23083549	m6A	1000	+	23083548	23083549	0,205,0	512	51
1	23083585	23083586	m6A	1000	+	23083585	23083586	0,205,0	366	87
1	23085134	23085135	m6A	975	-	23085134	23085135	0,205,0	73	27
1	23086420	23086421	m6A	983	-	23086420	23086421	0,205,0	117	35
1	23086902	23086903	m6A	1000	-	23086902	23086903	0,205,0	135	42
1	23087494	23087495	m6A	1000	-	23087494	23087495	0,205,0	146	33
1	23087558	23087559	m6A	998	-	23087558	23087559	0,205,0	86	39
1	23087938	23087939	m6A	1000	-	23087938	23087939	0,205,0	66	94
1	23088080	23088081	m6A	999	-	23088080	23088081	0,205,0	106	56
1	23088319	23088320	m6A	1000	-	23088319	23088320	0,205,0	138	51
1	23088327	23088328	m6A	970	-	23088327	23088328	0,205,0	127	26
1	23088364	23088365	m6A	1000	-	23088364	23088365	0,205,0	121	58
1	23088628	23088629	m6A	999	-	23088628	23088629	0,205,0	75	57
1	23088703	23088704	m6A	1000	-	23088703	23088704	0,205,0	49	94
1	23088715	23088716	m6A	1000	-	23088715	23088716	0,205,0	49	98
1	23088777	23088778	m6A	1000	-	23088777	23088778	0,205,0	43	88
1	23088898	23088899	m6A	1000	-	23088898	23088899	0,205,0	33	97
1	23088933	23088934	m6A	999	-	23088933	23088934	0,205,0	12	83
1	23091284	23091285	m6A	1000	-	23091284	23091285	0,205,0	60	61
1	23091369	23091370	m6A	954	-	23091369	23091370	0,205,0	37	56
1	23091375	23091376	m6A	1000	-	23091375	23091376	0,205,0	42	98
1	23091385	23091386	m6A	994	-	23091385	23091386	0,205,0	42	55
1	23092652	23092653	m6A	1000	-	23092652	23092653	0,205,0	94	69
1	23194386	23194387	m6A	1000	-	23194386	23194387	0,205,0	54	74
1	23194486	23194487	m6A	1000	-	23194486	23194487	0,205,0	51	94
1	23194771	23194772	m6A	1000	-	23194771	23194772	0,205,0	44	57
1	23194794	23194795	m6A	1000	-	23194794	23194795	0,205,0	37	95
1	23304889	23304890	m6A	990	-	23304889	23304890	0,205,0	51	19
1	23310130	23310131	m6A	1000	-	23310130	23310131	0,205,0	1410	34
1	23310260	23310261	m6A	1000	-	23310260	23310261	0,205,0	1768	77
1	23310372	23310373	m6A	1000	-	23310372	23310373	0,205,0	504	18
1	23310517	23310518	m6A	1000	-	23310517	23310518	0,205,0	357	16
1	23310529	23310530	m6A	1000	-	23310529	23310530	0,205,0	350	54
1	23310577	23310578	m6A	1000	-	23310577	23310578	0,205,0	206	67
1	23310675	23310676	m6A	1000	-	23310675	23310676	0,205,0	158	24
1	23310744	23310745	m6A	978	-	23310744	23310745	0,205,0	56	38
1	23344299	23344300	m6A	999	-	23344299	23344300	0,205,0	24	88
1	23360091	23360092	m6A	1000	-	23360091	23360092	0,205,0	64	26
1	23360899	23360900	m6A	994	-	23360899	23360900	0,205,0	67	19
1	23361556	23361557	m6A	1000	-	23361556	23361557	0,205,0	46	98
1	23361602	23361603	m6A	1000	-	23361602	23361603	0,205,0	54	100
1	23361624	23361625	m6A	1000	-	23361624	23361625	0,205,0	55	100
1	23361702	23361703	m6A	1000	-	23361702	23361703	0,205,0	48	85
1	23361725	23361726	m6A	1000	-	23361725	23361726	0,205,0	59	88
1	23361813	23361814	m6A	982	-	23361813	23361814	0,205,0	74	20
1	23361893	23361894	m6A	1000	-	23361893	23361894	0,205,0	78	96
1	23361904	23361905	m6A	1000	-	23361904	23361905	0,205,0	77	44
1	23361972	23361973	m6A	1000	-	23361972	23361973	0,205,0	30	100
1	23429801	23429802	m6A	1000	-	23429801	23429802	0,205,0	73	67
1	23558056	23558057	m6A	1000	-	23558056	23558057	0,205,0	1986	67
1	23558257	23558258	m6A	1000	-	23558257	23558258	0,205,0	872	23
1	23558264	23558265	m6A	1000	-	23558264	23558265	0,205,0	832	70
1	23559439	23559440	m6A	1000	-	23559439	23559440	0,205,0	666	23
1	23692609	23692610	m6A	1000	+	23692609	23692610	0,205,0	1123	23
1	23692612	23692613	m6A	1000	+	23692612	23692613	0,205,0	1273	13
1	23751950	23751951	m6A	1000	+	23751950	23751951	0,205,0	17	88
1	23759573	23759574	m6A	993	+	23759573	23759574	0,205,0	72	36
1	23759580	23759581	m6A	1000	+	23759580	23759581	0,205,0	71	80
1	23759622	23759623	m6A	1000	+	23759622	23759623	0,205,0	78	97
1	23759656	23759657	m6A	999	+	23759656	23759657	0,205,0	119	33
1	23760812	23760813	m6A	1000	-	23760812	23760813	0,205,0	19	63
1	23760952	23760953	m6A	1000	-	23760952	23760953	0,205,0	11	72
1	23761009	23761010	m6A	1000	-	23761009	23761010	0,205,0	13	54
1	23761099	23761100	m6A	994	-	23761099	23761100	0,205,0	13	31
1	23761316	23761317	m6A	990	+	23761316	23761317	0,205,0	125	13
1	23777858	23777859	m6A	1000	-	23777858	23777859	0,205,0	11	64
1	23777918	23777919	m6A	1000	-	23777918	23777919	0,205,0	11	73
1	23787441	23787442	m6A	963	+	23787441	23787442	0,205,0	38	63
1	23798654	23798655	m6A	1000	-	23798654	23798655	0,205,0	58	17
1	23802047	23802048	m6A	1000	-	23802047	23802048	0,205,0	70	55
1	23802057	23802058	m6A	1000	-	23802057	23802058	0,205,0	61	18
1	23802188	23802189	m6A	1000	-	23802188	23802189	0,205,0	76	35
1	23802217	23802218	m6A	1000	-	23802217	23802218	0,205,0	50	74
1	23802390	23802391	m6A	1000	-	23802390	23802391	0,205,0	11	64
1	23802468	23802469	m6A	1000	-	23802468	23802469	0,205,0	27	33
1	23845476	23845477	m6A	1000	-	23845476	23845477	0,205,0	45	71
1	23845489	23845490	m6A	1000	-	23845489	23845490	0,205,0	41	85
1	23845545	23845546	m6A	1000	-	23845545	23845546	0,205,0	35	77
1	23845568	23845569	m6A	972	-	23845568	23845569	0,205,0	38	21
1	23845575	23845576	m6A	1000	-	23845575	23845576	0,205,0	35	94
1	23845627	23845628	m6A	1000	-	23845627	23845628	0,205,0	35	77
1	23845740	23845741	m6A	1000	-	23845740	23845741	0,205,0	25	80
1	23961594	23961595	m6A	1000	+	23961594	23961595	0,205,0	10	90
1	23961731	23961732	m6A	1000	+	23961731	23961732	0,205,0	383	26
1	23962175	23962176	m6A	1000	+	23962175	23962176	0,205,0	188	14
1	23965378	23965379	m6A	1000	-	23965378	23965379	0,205,0	86	36
1	23967486	23967487	m6A	1000	-	23967486	23967487	0,205,0	191	29
1	23967573	23967574	m6A	1000	-	23967573	23967574	0,205,0	66	76
1	23967722	23967723	m6A	996	-	23967722	23967723	0,205,0	96	11
1	23968198	23968199	m6A	1000	-	23968198	23968199	0,205,0	106	38
1	23968255	23968256	m6A	984	-	23968255	23968256	0,205,0	83	17
1	23969587	23969588	m6A	1000	-	23969587	23969588	0,205,0	454	26
1	23970186	23970187	m6A	1000	-	23970186	23970187	0,205,0	144	14
1	23970481	23970482	m6A	988	-	23970481	23970482	0,205,0	21	43
1	23971167	23971168	m6A	1000	-	23971167	23971168	0,205,0	337	11
1	23975132	23975133	m6A	1000	-	23975132	23975133	0,205,0	353	38
1	23975230	23975231	m6A	1000	-	23975230	23975231	0,205,0	523	11
1	23977894	23977895	m6A	1000	-	23977894	23977895	0,205,0	137	13
1	23978221	23978222	m6A	986	-	23978221	23978222	0,205,0	81	11
1	24379740	24379741	m6A	998	-	24379740	24379741	0,205,0	19	47
1	24469288	24469289	m6A	1000	+	24469288	24469289	0,205,0	52	92
1	24470166	24470167	m6A	998	+	24470166	24470167	0,205,0	71	40
1	24535486	24535487	m6A	991	+	24535486	24535487	0,205,0	15	80
1	24536216	24536217	m6A	983	+	24536216	24536217	0,205,0	38	60
1	24647319	24647320	m6A	1000	+	24647319	24647320	0,205,0	47	32
1	24648285	24648286	m6A	1000	+	24648285	24648286	0,205,0	98	15
1	24672889	24672890	m6A	968	+	24672889	24672890	0,205,0	243	12
1	24672937	24672938	m6A	1000	+	24672937	24672938	0,205,0	271	21
1	24840817	24840818	m6A	1000	+	24840817	24840818	0,205,0	223	12
1	24840924	24840925	m6A	1000	+	24840924	24840925	0,205,0	395	58
1	25222841	25222842	m6A	984	-	25222841	25222842	0,205,0	53	22
1	25223253	25223254	m6A	1000	-	25223253	25223254	0,205,0	132	64
1	25242390	25242391	m6A	1000	-	25242390	25242391	0,205,0	123	51
1	25244179	25244180	m6A	981	-	25244179	25244180	0,205,0	66	14
1	25266501	25266502	m6A	990	-	25266501	25266502	0,205,0	19	52
1	25266621	25266622	m6A	992	-	25266621	25266622	0,205,0	10	80
1	25267449	25267450	m6A	961	-	25267449	25267450	0,205,0	23	60
1	25361355	25361356	m6A	977	+	25361355	25361356	0,205,0	73	14
1	25361435	25361436	m6A	1000	+	25361435	25361436	0,205,0	38	63
1	25361462	25361463	m6A	1000	+	25361462	25361463	0,205,0	88	26
1	25361492	25361493	m6A	1000	+	25361492	25361493	0,205,0	168	24
1	25361522	25361523	m6A	1000	+	25361522	25361523	0,205,0	179	11
1	25361585	25361586	m6A	1000	+	25361585	25361586	0,205,0	161	42
1	25361611	25361612	m6A	1000	+	25361611	25361612	0,205,0	170	40
1	25361773	25361774	m6A	1000	+	25361773	25361774	0,205,0	259	14
1	25361810	25361811	m6A	1000	+	25361810	25361811	0,205,0	178	35
1	25361828	25361829	m6A	1000	+	25361828	25361829	0,205,0	128	26
1	25361849	25361850	m6A	1000	+	25361849	25361850	0,205,0	101	78
1	25361985	25361986	m6A	1000	+	25361985	25361986	0,205,0	93	46
1	25362097	25362098	m6A	1000	+	25362097	25362098	0,205,0	82	21
1	25362129	25362130	m6A	1000	+	25362129	25362130	0,205,0	110	84
1	25456671	25456672	m6A	998	+	25456671	25456672	0,205,0	71	14
1	25458576	25458577	m6A	1000	+	25458576	25458577	0,205,0	12	100
1	25458675	25458676	m6A	1000	+	25458675	25458676	0,205,0	12	100
1	25458683	25458684	m6A	1000	+	25458683	25458684	0,205,0	16	75
1	25458726	25458727	m6A	1000	+	25458726	25458727	0,205,0	36	64
1	25498423	25498424	m6A	1000	+	25498423	25498424	0,205,0	46	98
1	25498675	25498676	m6A	1000	+	25498675	25498676	0,205,0	35	57
1	25567182	25567183	m6A	978	+	25567182	25567183	0,205,0	70	30
1	25567213	25567214	m6A	1000	+	25567213	25567214	0,205,0	73	81
1	25567340	25567341	m6A	1000	+	25567340	25567341	0,205,0	80	95
1	25567382	25567383	m6A	1000	+	25567382	25567383	0,205,0	69	87
1	25567586	25567587	m6A	983	+	25567586	25567587	0,205,0	41	68
1	25801097	25801098	m6A	982	+	25801097	25801098	0,205,0	82	21
1	25816788	25816789	m6A	960	+	25816788	25816789	0,205,0	41	53
1	25816789	25816790	m6A	974	+	25816789	25816790	0,205,0	36	58
1	25816790	25816791	m6A	1000	+	25816790	25816791	0,205,0	41	59
1	25816793	25816794	m6A	997	+	25816793	25816794	0,205,0	37	67
1	25832044	25832045	m6A	1000	+	25832044	25832045	0,205,0	68	25
1	25832157	25832158	m6A	1000	+	25832157	25832158	0,205,0	113	97
1	25832192	25832193	m6A	1000	+	25832192	25832193	0,205,0	126	63
1	25832236	25832237	m6A	1000	+	25832236	25832237	0,205,0	125	19
1	25832343	25832344	m6A	1000	+	25832343	25832344	0,205,0	128	72
1	25832347	25832348	m6A	1000	+	25832347	25832348	0,205,0	124	21
1	25832384	25832385	m6A	955	+	25832384	25832385	0,205,0	89	11
1	25835029	25835030	m6A	1000	-	25835029	25835030	0,205,0	54	91
1	25835119	25835120	m6A	1000	-	25835119	25835120	0,205,0	56	100
1	25835131	25835132	m6A	1000	-	25835131	25835132	0,205,0	60	72
1	25835221	25835222	m6A	1000	-	25835221	25835222	0,205,0	29	83
1	25835242	25835243	m6A	1000	-	25835242	25835243	0,205,0	28	86
1	25835533	25835534	m6A	1000	-	25835533	25835534	0,205,0	17	94
1	25835581	25835582	m6A	1000	-	25835581	25835582	0,205,0	32	53
1	25835673	25835674	m6A	1000	-	25835673	25835674	0,205,0	29	90
1	25863414	25863415	m6A	1000	-	25863414	25863415	0,205,0	62	98
1	25900964	25900965	m6A	1000	-	25900964	25900965	0,205,0	1988	42
1	25901002	25901003	m6A	1000	-	25901002	25901003	0,205,0	1352	15
1	25906418	25906419	m6A	1000	-	25906418	25906419	0,205,0	869	74
1	25961573	25961574	m6A	1000	-	25961573	25961574	0,205,0	23	100
1	25961761	25961762	m6A	999	-	25961761	25961762	0,205,0	15	93
1	25961771	25961772	m6A	1000	-	25961771	25961772	0,205,0	24	100
1	25961800	25961801	m6A	1000	-	25961800	25961801	0,205,0	27	96
1	25961808	25961809	m6A	1000	-	25961808	25961809	0,205,0	33	91
1	25961837	25961838	m6A	1000	-	25961837	25961838	0,205,0	40	60
1	26121968	26121969	m6A	990	+	26121968	26121969	0,205,0	17	35
1	26122092	26122093	m6A	1000	+	26122092	26122093	0,205,0	39	95
1	26122099	26122100	m6A	999	+	26122099	26122100	0,205,0	38	39
1	26122168	26122169	m6A	1000	+	26122168	26122169	0,205,0	53	94
1	26122211	26122212	m6A	953	+	26122211	26122212	0,205,0	53	24
1	26122215	26122216	m6A	984	+	26122215	26122216	0,205,0	53	28
1	26122246	26122247	m6A	1000	+	26122246	26122247	0,205,0	30	97
1	26122522	26122523	m6A	1000	+	26122522	26122523	0,205,0	42	95
1	26122528	26122529	m6A	1000	+	26122528	26122529	0,205,0	42	98
1	26122576	26122577	m6A	992	+	26122576	26122577	0,205,0	31	38
1	26122669	26122670	m6A	996	+	26122669	26122670	0,205,0	23	65
1	26123293	26123294	m6A	1000	+	26123293	26123294	0,205,0	40	88
1	26123485	26123486	m6A	1000	+	26123485	26123486	0,205,0	40	58
1	26123501	26123502	m6A	1000	+	26123501	26123502	0,205,0	40	100
1	26123533	26123534	m6A	1000	+	26123533	26123534	0,205,0	38	84
1	26123683	26123684	m6A	992	+	26123683	26123684	0,205,0	28	39
1	26170754	26170755	m6A	1000	+	26170754	26170755	0,205,0	78	67
1	26170768	26170769	m6A	1000	+	26170768	26170769	0,205,0	85	82
1	26170858	26170859	m6A	1000	+	26170858	26170859	0,205,0	72	57
1	26170863	26170864	m6A	1000	+	26170863	26170864	0,205,0	59	29
1	26255262	26255263	m6A	1000	+	26255262	26255263	0,205,0	77	52
1	26255297	26255298	m6A	1000	+	26255297	26255298	0,205,0	80	84
1	26255312	26255313	m6A	978	+	26255312	26255313	0,205,0	86	11
1	26255378	26255379	m6A	978	+	26255378	26255379	0,205,0	59	19
1	26255678	26255679	m6A	1000	+	26255678	26255679	0,205,0	55	96
1	26255714	26255715	m6A	1000	+	26255714	26255715	0,205,0	57	82
1	26255807	26255808	m6A	1000	+	26255807	26255808	0,205,0	84	44
1	26280924	26280925	m6A	1000	+	26280924	26280925	0,205,0	312	20
1	26281196	26281197	m6A	1000	+	26281196	26281197	0,205,0	624	23
1	26281483	26281484	m6A	1000	+	26281483	26281484	0,205,0	555	32
1	26281494	26281495	m6A	1000	+	26281494	26281495	0,205,0	491	13
1	26469096	26469097	m6A	1000	+	26469096	26469097	0,205,0	27	74
1	26470603	26470604	m6A	990	+	26470603	26470604	0,205,0	55	38
1	26471242	26471243	m6A	994	+	26471242	26471243	0,205,0	69	24
1	26472482	26472483	m6A	972	+	26472482	26472483	0,205,0	59	15
1	26475600	26475601	m6A	1000	+	26475600	26475601	0,205,0	154	22
1	26574381	26574382	m6A	1000	+	26574381	26574382	0,205,0	163	95
1	26574429	26574430	m6A	1000	+	26574429	26574430	0,205,0	140	97
1	26574467	26574468	m6A	997	+	26574467	26574468	0,205,0	107	29
1	26574530	26574531	m6A	1000	+	26574530	26574531	0,205,0	126	62
1	26574556	26574557	m6A	1000	+	26574556	26574557	0,205,0	138	93
1	26574681	26574682	m6A	1000	+	26574681	26574682	0,205,0	186	60
1	26574904	26574905	m6A	1000	+	26574904	26574905	0,205,0	131	57
1	26575011	26575012	m6A	1000	+	26575011	26575012	0,205,0	144	29
1	26779374	26779375	m6A	1000	+	26779374	26779375	0,205,0	64	97
1	26779433	26779434	m6A	999	+	26779433	26779434	0,205,0	61	71
1	26780112	26780113	m6A	1000	+	26780112	26780113	0,205,0	104	85
1	26780158	26780159	m6A	1000	+	26780158	26780159	0,205,0	134	99
1	26780676	26780677	m6A	1000	+	26780676	26780677	0,205,0	199	63
1	26780700	26780701	m6A	1000	+	26780700	26780701	0,205,0	211	99
1	26780731	26780732	m6A	1000	+	26780731	26780732	0,205,0	222	70
1	26780766	26780767	m6A	974	+	26780766	26780767	0,205,0	185	34
1	26781567	26781568	m6A	999	+	26781567	26781568	0,205,0	170	17
1	26794333	26794334	m6A	1000	+	26794333	26794334	0,205,0	65	71
1	26794604	26794605	m6A	998	+	26794604	26794605	0,205,0	54	28
1	26794989	26794990	m6A	1000	+	26794989	26794990	0,205,0	62	24
1	26795063	26795064	m6A	1000	+	26795063	26795064	0,205,0	31	100
1	26795121	26795122	m6A	1000	+	26795121	26795122	0,205,0	30	77
1	26797658	26797659	m6A	1000	+	26797658	26797659	0,205,0	87	91
1	26797699	26797700	m6A	999	+	26797699	26797700	0,205,0	71	22
1	26797729	26797730	m6A	1000	+	26797729	26797730	0,205,0	59	90
1	26797790	26797791	m6A	997	+	26797790	26797791	0,205,0	52	21
1	26797807	26797808	m6A	1000	+	26797807	26797808	0,205,0	45	55
1	26797838	26797839	m6A	1000	+	26797838	26797839	0,205,0	46	63
1	26797914	26797915	m6A	1000	+	26797914	26797915	0,205,0	41	76
1	26798132	26798133	m6A	991	+	26798132	26798133	0,205,0	60	14
1	26863645	26863646	m6A	992	+	26863645	26863646	0,205,0	37	25
1	26863678	26863679	m6A	994	+	26863678	26863679	0,205,0	27	49
1	26863735	26863736	m6A	1000	+	26863735	26863736	0,205,0	132	81
1	26863843	26863844	m6A	1000	+	26863843	26863844	0,205,0	63	38
1	26864015	26864016	m6A	1000	+	26864015	26864016	0,205,0	194	95
1	26864089	26864090	m6A	1000	+	26864089	26864090	0,205,0	302	77
1	26864302	26864303	m6A	1000	+	26864302	26864303	0,205,0	779	57
1	26864307	26864308	m6A	1000	+	26864307	26864308	0,205,0	707	80
1	26879533	26879534	m6A	1000	-	26879533	26879534	0,205,0	46	76
1	26889692	26889693	m6A	1000	-	26889692	26889693	0,205,0	50	44
1	26890736	26890737	m6A	1000	-	26890736	26890737	0,205,0	64	92
1	26891013	26891014	m6A	1000	-	26891013	26891014	0,205,0	57	53
1	26891071	26891072	m6A	1000	-	26891071	26891072	0,205,0	30	66
1	26897446	26897447	m6A	999	-	26897446	26897447	0,205,0	17	82
1	26897454	26897455	m6A	1000	-	26897454	26897455	0,205,0	21	81
1	26946202	26946203	m6A	1000	+	26946202	26946203	0,205,0	730	21
1	26946255	26946256	m6A	998	+	26946255	26946256	0,205,0	284	34
1	26946301	26946302	m6A	1000	+	26946301	26946302	0,205,0	288	39
1	26946303	26946304	m6A	1000	+	26946303	26946304	0,205,0	290	41
1	26946305	26946306	m6A	1000	+	26946305	26946306	0,205,0	262	45
1	26946327	26946328	m6A	1000	+	26946327	26946328	0,205,0	398	20
1	27005492	27005493	m6A	1000	-	27005492	27005493	0,205,0	21	100
1	27005516	27005517	m6A	1000	-	27005516	27005517	0,205,0	23	100
1	27005709	27005710	m6A	999	-	27005709	27005710	0,205,0	33	66
1	27005738	27005739	m6A	997	-	27005738	27005739	0,205,0	22	63
1	27006550	27006551	m6A	1000	-	27006550	27006551	0,205,0	26	96
1	27006571	27006572	m6A	1000	-	27006571	27006572	0,205,0	28	100
1	27006604	27006605	m6A	1000	-	27006604	27006605	0,205,0	23	96
1	27306558	27306559	m6A	1000	+	27306558	27306559	0,205,0	97	94
1	27325800	27325801	m6A	1000	+	27325800	27325801	0,205,0	24	100
1	27325962	27325963	m6A	1000	+	27325962	27325963	0,205,0	1884	14
1	27335581	27335582	m6A	1000	+	27335581	27335582	0,205,0	142	70
1	27335611	27335612	m6A	1000	+	27335611	27335612	0,205,0	106	79
1	27335815	27335816	m6A	998	+	27335815	27335816	0,205,0	47	62
1	27366768	27366769	m6A	1000	-	27366768	27366769	0,205,0	107	91
1	27405016	27405017	m6A	996	-	27405016	27405017	0,205,0	283	16
1	27405087	27405088	m6A	1000	-	27405087	27405088	0,205,0	453	15
1	27406096	27406097	m6A	997	-	27406096	27406097	0,205,0	46	44
1	27407201	27407202	m6A	997	-	27407201	27407202	0,205,0	228	17
1	27408188	27408189	m6A	1000	-	27408188	27408189	0,205,0	259	26
1	27408237	27408238	m6A	1000	-	27408237	27408238	0,205,0	261	17
1	27408318	27408319	m6A	1000	-	27408318	27408319	0,205,0	106	38
1	27548495	27548496	m6A	1000	-	27548495	27548496	0,205,0	28	86
1	27548762	27548763	m6A	1000	-	27548762	27548763	0,205,0	66	86
1	27666319	27666320	m6A	1000	-	27666319	27666320	0,205,0	36	30
1	27822295	27822296	m6A	1000	+	27822295	27822296	0,205,0	79	95
1	27822398	27822399	m6A	1000	+	27822398	27822399	0,205,0	111	30
1	27832797	27832798	m6A	965	+	27832797	27832798	0,205,0	75	12
1	27850156	27850157	m6A	1000	+	27850156	27850157	0,205,0	41	51
1	27850175	27850176	m6A	996	+	27850175	27850176	0,205,0	29	76
1	27850239	27850240	m6A	1000	+	27850239	27850240	0,205,0	61	65
1	27850294	27850295	m6A	1000	+	27850294	27850295	0,205,0	107	98
1	27850589	27850590	m6A	966	+	27850589	27850590	0,205,0	165	14
1	27966924	27966925	m6A	1000	+	27966924	27966925	0,205,0	12	100
1	27974462	27974463	m6A	1000	-	27974462	27974463	0,205,0	31	45
1	28201187	28201188	m6A	1000	-	28201187	28201188	0,205,0	484	57
1	28281145	28281146	m6A	999	+	28281145	28281146	0,205,0	25	68
1	28281196	28281197	m6A	1000	+	28281196	28281197	0,205,0	43	72
1	28282104	28282105	m6A	991	+	28282104	28282105	0,205,0	53	58
1	28334490	28334491	m6A	1000	+	28334490	28334491	0,205,0	61	85
1	28334572	28334573	m6A	1000	+	28334572	28334573	0,205,0	27	70
1	28334662	28334663	m6A	1000	+	28334662	28334663	0,205,0	27	74
1	28334719	28334720	m6A	1000	+	28334719	28334720	0,205,0	76	97
1	28334741	28334742	m6A	1000	+	28334741	28334742	0,205,0	88	99
1	28334815	28334816	m6A	1000	+	28334815	28334816	0,205,0	70	38
1	28334881	28334882	m6A	1000	+	28334881	28334882	0,205,0	70	57
1	28334905	28334906	m6A	1000	+	28334905	28334906	0,205,0	51	53
1	28334969	28334970	m6A	1000	+	28334969	28334970	0,205,0	25	56
1	28335876	28335877	m6A	999	+	28335876	28335877	0,205,0	17	59
1	28438239	28438240	m6A	1000	+	28438239	28438240	0,205,0	15	87
1	28438346	28438347	m6A	1000	+	28438346	28438347	0,205,0	37	62
1	28466602	28466603	m6A	1000	+	28466602	28466603	0,205,0	46	93
1	28466641	28466642	m6A	1000	+	28466641	28466642	0,205,0	54	89
1	28496607	28496608	m6A	991	+	28496607	28496608	0,205,0	91	29
1	28496620	28496621	m6A	1000	+	28496620	28496621	0,205,0	95	44
1	28496676	28496677	m6A	1000	+	28496676	28496677	0,205,0	163	39
1	28496706	28496707	m6A	1000	+	28496706	28496707	0,205,0	175	33
1	28496761	28496762	m6A	1000	+	28496761	28496762	0,205,0	185	25
1	28496875	28496876	m6A	1000	+	28496875	28496876	0,205,0	111	22
1	28535908	28535909	m6A	987	+	28535908	28535909	0,205,0	269	26
1	28535914	28535915	m6A	1000	+	28535914	28535915	0,205,0	255	41
1	28535924	28535925	m6A	1000	+	28535924	28535925	0,205,0	326	29
1	28537990	28537991	m6A	1000	+	28537990	28537991	0,205,0	205	81
1	28538144	28538145	m6A	1000	+	28538144	28538145	0,205,0	224	17
1	28538193	28538194	m6A	1000	+	28538193	28538194	0,205,0	142	36
1	28538218	28538219	m6A	1000	+	28538218	28538219	0,205,0	125	40
1	28538238	28538239	m6A	999	+	28538238	28538239	0,205,0	207	11
1	28538267	28538268	m6A	1000	+	28538267	28538268	0,205,0	304	12
1	28538554	28538555	m6A	977	+	28538554	28538555	0,205,0	61	32
1	28538579	28538580	m6A	997	+	28538579	28538580	0,205,0	49	53
1	28538849	28538850	m6A	965	+	28538849	28538850	0,205,0	66	14
1	28577580	28577581	m6A	999	+	28577580	28577581	0,205,0	59	24
1	28577601	28577602	m6A	975	+	28577601	28577602	0,205,0	74	12
1	28577683	28577684	m6A	1000	+	28577683	28577684	0,205,0	105	50
1	28577743	28577744	m6A	1000	+	28577743	28577744	0,205,0	116	40
1	28578314	28578315	m6A	983	+	28578314	28578315	0,205,0	12	42
1	28578383	28578384	m6A	986	+	28578383	28578384	0,205,0	14	42
1	28593959	28593960	m6A	1000	+	28593959	28593960	0,205,0	28	93
1	28594196	28594197	m6A	1000	+	28594196	28594197	0,205,0	11	82
1	28594221	28594222	m6A	994	+	28594221	28594222	0,205,0	28	31
1	28594344	28594345	m6A	1000	+	28594344	28594345	0,205,0	34	76
1	28594940	28594941	m6A	1000	+	28594940	28594941	0,205,0	48	71
1	28595045	28595046	m6A	1000	+	28595045	28595046	0,205,0	42	64
1	28595170	28595171	m6A	1000	+	28595170	28595171	0,205,0	44	73
1	28595255	28595256	m6A	1000	+	28595255	28595256	0,205,0	98	71
1	28595278	28595279	m6A	1000	+	28595278	28595279	0,205,0	96	48
1	28595331	28595332	m6A	1000	+	28595331	28595332	0,205,0	85	69
1	28603267	28603268	m6A	1000	-	28603267	28603268	0,205,0	110	61
1	28603392	28603393	m6A	1000	-	28603392	28603393	0,205,0	48	42
1	28603514	28603515	m6A	1000	-	28603514	28603515	0,205,0	44	48
1	28714134	28714135	m6A	1000	+	28714134	28714135	0,205,0	19	89
1	28714353	28714354	m6A	1000	+	28714353	28714354	0,205,0	24	96
1	28714432	28714433	m6A	988	+	28714432	28714433	0,205,0	17	64
1	28714768	28714769	m6A	968	+	28714768	28714769	0,205,0	31	45
1	28714772	28714773	m6A	1000	+	28714772	28714773	0,205,0	32	65
1	28714863	28714864	m6A	1000	+	28714863	28714864	0,205,0	25	67
1	28716229	28716230	m6A	999	+	28716229	28716230	0,205,0	63	24
1	28742539	28742540	m6A	1000	+	28742539	28742540	0,205,0	352	94
1	28742658	28742659	m6A	1000	+	28742658	28742659	0,205,0	541	24
1	28742692	28742693	m6A	1000	+	28742692	28742693	0,205,0	520	93
1	28742770	28742771	m6A	1000	+	28742770	28742771	0,205,0	339	99
1	28742826	28742827	m6A	1000	+	28742826	28742827	0,205,0	142	62
1	28743025	28743026	m6A	1000	+	28743025	28743026	0,205,0	123	15
1	28743090	28743091	m6A	1000	+	28743090	28743091	0,205,0	144	25
1	28743098	28743099	m6A	1000	+	28743098	28743099	0,205,0	145	86
1	28743336	28743337	m6A	1000	+	28743336	28743337	0,205,0	124	56
1	28743385	28743386	m6A	1000	+	28743385	28743386	0,205,0	301	79
1	28743459	28743460	m6A	1000	+	28743459	28743460	0,205,0	411	33
1	28743480	28743481	m6A	1000	+	28743480	28743481	0,205,0	431	58
1	28743531	28743532	m6A	1000	+	28743531	28743532	0,205,0	433	78
1	28743592	28743593	m6A	1000	+	28743592	28743593	0,205,0	330	99
1	28743640	28743641	m6A	1000	+	28743640	28743641	0,205,0	296	14
1	28743664	28743665	m6A	1000	+	28743664	28743665	0,205,0	286	95
1	28743702	28743703	m6A	1000	+	28743702	28743703	0,205,0	232	76
1	28743735	28743736	m6A	1000	+	28743735	28743736	0,205,0	155	97
1	28743767	28743768	m6A	974	+	28743767	28743768	0,205,0	110	12
1	28743780	28743781	m6A	1000	+	28743780	28743781	0,205,0	115	99
1	28743852	28743853	m6A	1000	+	28743852	28743853	0,205,0	17	94
1	28769031	28769032	m6A	1000	+	28769031	28769032	0,205,0	153	93
1	28769052	28769053	m6A	1000	+	28769052	28769053	0,205,0	258	14
1	28769061	28769062	m6A	1000	+	28769061	28769062	0,205,0	276	41
1	28769111	28769112	m6A	1000	+	28769111	28769112	0,205,0	102	76
1	28987670	28987671	m6A	999	+	28987670	28987671	0,205,0	13	92
1	29116907	29116908	m6A	969	+	29116907	29116908	0,205,0	92	34
1	29117055	29117056	m6A	1000	+	29117055	29117056	0,205,0	166	79
1	29119489	29119490	m6A	1000	+	29119489	29119490	0,205,0	50	76
1	29119879	29119880	m6A	1000	+	29119879	29119880	0,205,0	92	25
1	29147898	29147899	m6A	1000	-	29147898	29147899	0,205,0	211	33
1	29147964	29147965	m6A	1000	-	29147964	29147965	0,205,0	491	91
1	29148221	29148222	m6A	1000	-	29148221	29148222	0,205,0	402	30
1	29148313	29148314	m6A	1000	-	29148313	29148314	0,205,0	497	25
1	29148328	29148329	m6A	1000	-	29148328	29148329	0,205,0	500	28
1	29148387	29148388	m6A	1000	-	29148387	29148388	0,205,0	466	75
1	29148409	29148410	m6A	1000	-	29148409	29148410	0,205,0	421	11
1	29177708	29177709	m6A	993	-	29177708	29177709	0,205,0	28	42
1	29179039	29179040	m6A	1000	-	29179039	29179040	0,205,0	19	89
1	29193385	29193386	m6A	991	-	29193385	29193386	0,205,0	16	56
1	29193432	29193433	m6A	1000	-	29193432	29193433	0,205,0	16	87
1	29193457	29193458	m6A	1000	-	29193457	29193458	0,205,0	14	100
1	29193832	29193833	m6A	1000	-	29193832	29193833	0,205,0	51	61
1	29193929	29193930	m6A	1000	-	29193929	29193930	0,205,0	103	19
1	29193998	29193999	m6A	1000	-	29193998	29193999	0,205,0	46	29
1	30872792	30872793	m6A	999	-	30872792	30872793	0,205,0	24	79
1	30931656	30931657	m6A	1000	-	30931656	30931657	0,205,0	437	17
1	30931780	30931781	m6A	1000	-	30931780	30931781	0,205,0	440	18
1	30931878	30931879	m6A	999	-	30931878	30931879	0,205,0	144	11
1	30933250	30933251	m6A	1000	-	30933250	30933251	0,205,0	136	22
1	30942031	30942032	m6A	979	-	30942031	30942032	0,205,0	191	12
1	30964812	30964813	m6A	996	-	30964812	30964813	0,205,0	176	32
1	31059388	31059389	m6A	979	-	31059388	31059389	0,205,0	103	61
1	31059519	31059520	m6A	999	-	31059519	31059520	0,205,0	124	31
1	31259844	31259845	m6A	1000	-	31259844	31259845	0,205,0	228	36
1	31260023	31260024	m6A	1000	-	31260023	31260024	0,205,0	288	16
1	31364264	31364265	m6A	1000	+	31364264	31364265	0,205,0	141	82
1	31364299	31364300	m6A	1000	+	31364299	31364300	0,205,0	192	12
1	31364544	31364545	m6A	1000	+	31364544	31364545	0,205,0	307	63
1	31434528	31434529	m6A	1000	+	31434528	31434529	0,205,0	34	41
1	31434536	31434537	m6A	1000	+	31434536	31434537	0,205,0	36	25
1	31434618	31434619	m6A	1000	+	31434618	31434619	0,205,0	125	43
1	31434644	31434645	m6A	1000	+	31434644	31434645	0,205,0	124	10
1	31487484	31487485	m6A	1000	-	31487484	31487485	0,205,0	26	69
1	31630020	31630021	m6A	1000	-	31630020	31630021	0,205,0	351	16
1	31630509	31630510	m6A	1000	-	31630509	31630510	0,205,0	89	72
1	31630540	31630541	m6A	1000	-	31630540	31630541	0,205,0	115	75
1	31630577	31630578	m6A	1000	-	31630577	31630578	0,205,0	112	36
1	31630646	31630647	m6A	966	-	31630646	31630647	0,205,0	77	16
1	31727406	31727407	m6A	1000	-	31727406	31727407	0,205,0	69	81
1	31906983	31906984	m6A	1000	-	31906983	31906984	0,205,0	1073	17
1	31908744	31908745	m6A	1000	-	31908744	31908745	0,205,0	925	12
1	31908804	31908805	m6A	1000	-	31908804	31908805	0,205,0	861	83
1	31908828	31908829	m6A	1000	-	31908828	31908829	0,205,0	579	13
1	31919265	31919266	m6A	1000	-	31919265	31919266	0,205,0	311	11
1	31919444	31919445	m6A	1000	-	31919444	31919445	0,205,0	902	24
1	31919504	31919505	m6A	1000	-	31919504	31919505	0,205,0	921	13
1	32042614	32042615	m6A	1000	+	32042614	32042615	0,205,0	260	50
1	32043420	32043421	m6A	963	+	32043420	32043421	0,205,0	103	34
1	32043625	32043626	m6A	1000	+	32043625	32043626	0,205,0	1012	11
1	32171016	32171017	m6A	1000	+	32171016	32171017	0,205,0	133	94
1	32171067	32171068	m6A	1000	+	32171067	32171068	0,205,0	172	93
1	32171071	32171072	m6A	1000	+	32171071	32171072	0,205,0	179	25
1	32171106	32171107	m6A	997	+	32171106	32171107	0,205,0	183	22
1	32171117	32171118	m6A	1000	+	32171117	32171118	0,205,0	167	75
1	32171200	32171201	m6A	1000	+	32171200	32171201	0,205,0	73	74
1	32176130	32176131	m6A	1000	+	32176130	32176131	0,205,0	93	46
1	32176227	32176228	m6A	999	+	32176227	32176228	0,205,0	122	15
1	32176232	32176233	m6A	1000	+	32176232	32176233	0,205,0	124	64
1	32176247	32176248	m6A	997	+	32176247	32176248	0,205,0	124	26
1	32176249	32176250	m6A	999	+	32176249	32176250	0,205,0	157	11
1	32176273	32176274	m6A	1000	+	32176273	32176274	0,205,0	185	27
1	32176353	32176354	m6A	1000	+	32176353	32176354	0,205,0	195	13
1	32181337	32181338	m6A	1000	+	32181337	32181338	0,205,0	30	76
1	32195334	32195335	m6A	1000	+	32195334	32195335	0,205,0	254	88
1	32195528	32195529	m6A	977	+	32195528	32195529	0,205,0	214	49
1	32198172	32198173	m6A	1000	+	32198172	32198173	0,205,0	285	17
1	32205296	32205297	m6A	998	+	32205296	32205297	0,205,0	45	17
1	32205307	32205308	m6A	1000	+	32205307	32205308	0,205,0	45	36
1	32207723	32207724	m6A	1000	+	32207723	32207724	0,205,0	11	100
1	32207836	32207837	m6A	1000	+	32207836	32207837	0,205,0	16	100
1	32216468	32216469	m6A	992	-	32216468	32216469	0,205,0	20	60
1	32216507	32216508	m6A	1000	-	32216507	32216508	0,205,0	24	100
1	32216532	32216533	m6A	1000	-	32216532	32216533	0,205,0	22	95
1	32216632	32216633	m6A	953	-	32216632	32216633	0,205,0	21	33
1	32216775	32216776	m6A	1000	-	32216775	32216776	0,205,0	24	71
1	32222406	32222407	m6A	1000	+	32222406	32222407	0,205,0	83	27
1	32231088	32231089	m6A	1000	+	32231088	32231089	0,205,0	16	44
1	32231556	32231557	m6A	1000	+	32231556	32231557	0,205,0	212	41
1	32231729	32231730	m6A	1000	-	32231729	32231730	0,205,0	25	76
1	32231778	32231779	m6A	998	-	32231778	32231779	0,205,0	20	65
1	32327068	32327069	m6A	1000	+	32327068	32327069	0,205,0	360	14
1	32334557	32334558	m6A	1000	-	32334557	32334558	0,205,0	200	65
1	32334583	32334584	m6A	999	-	32334583	32334584	0,205,0	109	26
1	32365651	32365652	m6A	957	-	32365651	32365652	0,205,0	136	24
1	32366084	32366085	m6A	1000	-	32366084	32366085	0,205,0	136	57
1	32366157	32366158	m6A	981	-	32366157	32366158	0,205,0	63	48
1	32366418	32366419	m6A	999	-	32366418	32366419	0,205,0	57	56
1	32366545	32366546	m6A	1000	-	32366545	32366546	0,205,0	129	48
1	32593004	32593005	m6A	998	+	32593004	32593005	0,205,0	39	26
1	32593172	32593173	m6A	1000	+	32593172	32593173	0,205,0	80	96
1	32593191	32593192	m6A	1000	+	32593191	32593192	0,205,0	77	31
1	32593252	32593253	m6A	1000	+	32593252	32593253	0,205,0	53	28
1	32593276	32593277	m6A	1000	+	32593276	32593277	0,205,0	35	91
1	32593691	32593692	m6A	1000	+	32593691	32593692	0,205,0	52	61
1	32600181	32600182	m6A	1000	+	32600181	32600182	0,205,0	17	100
1	32600231	32600232	m6A	1000	+	32600231	32600232	0,205,0	12	75
1	32600464	32600465	m6A	1000	+	32600464	32600465	0,205,0	37	53
1	32600522	32600523	m6A	1000	+	32600522	32600523	0,205,0	36	67
1	32600586	32600587	m6A	1000	+	32600586	32600587	0,205,0	29	52
1	32621633	32621634	m6A	1000	-	32621633	32621634	0,205,0	39	36
1	32621829	32621830	m6A	996	-	32621829	32621830	0,205,0	22	41
1	32621842	32621843	m6A	1000	-	32621842	32621843	0,205,0	17	71
1	32679787	32679788	m6A	1000	+	32679787	32679788	0,205,0	1308	21
1	32680408	32680409	m6A	1000	-	32680408	32680409	0,205,0	61	18
1	32680532	32680533	m6A	1000	-	32680532	32680533	0,205,0	11	100
1	32680702	32680703	m6A	1000	-	32680702	32680703	0,205,0	52	94
1	32680706	32680707	m6A	1000	-	32680706	32680707	0,205,0	54	42
1	32680721	32680722	m6A	1000	-	32680721	32680722	0,205,0	52	96
1	32680742	32680743	m6A	1000	-	32680742	32680743	0,205,0	48	37
1	32680784	32680785	m6A	1000	-	32680784	32680785	0,205,0	44	95
1	32680868	32680869	m6A	1000	-	32680868	32680869	0,205,0	41	61
1	32681261	32681262	m6A	1000	-	32681261	32681262	0,205,0	64	26
1	32681467	32681468	m6A	1000	-	32681467	32681468	0,205,0	36	75
1	32681524	32681525	m6A	1000	-	32681524	32681525	0,205,0	19	100
1	32681771	32681772	m6A	996	-	32681771	32681772	0,205,0	30	40
1	32685625	32685626	m6A	1000	+	32685625	32685626	0,205,0	76	34
1	32685880	32685881	m6A	999	+	32685880	32685881	0,205,0	93	22
1	32685995	32685996	m6A	1000	+	32685995	32685996	0,205,0	120	47
1	32686015	32686016	m6A	1000	+	32686015	32686016	0,205,0	142	29
1	32686047	32686048	m6A	1000	+	32686047	32686048	0,205,0	172	63
1	32770168	32770169	m6A	954	+	32770168	32770169	0,205,0	35	57
1	32770272	32770273	m6A	1000	+	32770272	32770273	0,205,0	58	48
1	32770907	32770908	m6A	1000	+	32770907	32770908	0,205,0	78	86
1	32773214	32773215	m6A	998	+	32773214	32773215	0,205,0	187	42
1	32773282	32773283	m6A	999	+	32773282	32773283	0,205,0	186	22
1	32773393	32773394	m6A	958	+	32773393	32773394	0,205,0	213	30
1	32774539	32774540	m6A	988	+	32774539	32774540	0,205,0	240	29
1	32774647	32774648	m6A	1000	+	32774647	32774648	0,205,0	208	36
1	32775276	32775277	m6A	1000	-	32775276	32775277	0,205,0	233	13
1	32775391	32775392	m6A	1000	-	32775391	32775392	0,205,0	647	12
1	32775552	32775553	m6A	1000	-	32775552	32775553	0,205,0	197	35
1	32775585	32775586	m6A	1000	-	32775585	32775586	0,205,0	459	31
1	32775695	32775696	m6A	1000	-	32775695	32775696	0,205,0	419	20
1	32775782	32775783	m6A	985	-	32775782	32775783	0,205,0	203	16
1	32775846	32775847	m6A	1000	-	32775846	32775847	0,205,0	550	34
1	32775865	32775866	m6A	1000	-	32775865	32775866	0,205,0	683	97
1	32775886	32775887	m6A	1000	-	32775886	32775887	0,205,0	751	21
1	32826413	32826414	m6A	997	+	32826413	32826414	0,205,0	32	30
1	32826476	32826477	m6A	1000	+	32826476	32826477	0,205,0	38	45
1	32826503	32826504	m6A	1000	+	32826503	32826504	0,205,0	39	77
1	32826537	32826538	m6A	1000	+	32826537	32826538	0,205,0	46	70
1	32826609	32826610	m6A	1000	+	32826609	32826610	0,205,0	29	79
1	32826617	32826618	m6A	980	+	32826617	32826618	0,205,0	19	43
1	32826674	32826675	m6A	1000	+	32826674	32826675	0,205,0	49	59
1	32826681	32826682	m6A	1000	+	32826681	32826682	0,205,0	55	49
1	32826709	32826710	m6A	1000	+	32826709	32826710	0,205,0	82	39
1	32826751	32826752	m6A	1000	+	32826751	32826752	0,205,0	103	42
1	32826762	32826763	m6A	1000	+	32826762	32826763	0,205,0	106	83
1	32826837	32826838	m6A	1000	+	32826837	32826838	0,205,0	100	31
1	32856021	32856022	m6A	967	+	32856021	32856022	0,205,0	73	18
1	32856135	32856136	m6A	998	+	32856135	32856136	0,205,0	114	19
1	32856167	32856168	m6A	1000	+	32856167	32856168	0,205,0	98	41
1	33008065	33008066	m6A	1000	-	33008065	33008066	0,205,0	43	32
1	33008179	33008180	m6A	1000	-	33008179	33008180	0,205,0	17	76
1	33008189	33008190	m6A	1000	-	33008189	33008190	0,205,0	19	84
1	33008204	33008205	m6A	1000	-	33008204	33008205	0,205,0	25	68
1	33008484	33008485	m6A	1000	-	33008484	33008485	0,205,0	34	76
1	33008502	33008503	m6A	1000	-	33008502	33008503	0,205,0	27	100
1	33008621	33008622	m6A	1000	-	33008621	33008622	0,205,0	16	100
1	33008706	33008707	m6A	1000	-	33008706	33008707	0,205,0	18	94
1	33008791	33008792	m6A	995	-	33008791	33008792	0,205,0	28	53
1	33009149	33009150	m6A	998	-	33009149	33009150	0,205,0	251	12
1	33009153	33009154	m6A	1000	-	33009153	33009154	0,205,0	264	12
1	33009224	33009225	m6A	1000	-	33009224	33009225	0,205,0	156	13
1	33010107	33010108	m6A	1000	-	33010107	33010108	0,205,0	421	15
1	33010521	33010522	m6A	1000	-	33010521	33010522	0,205,0	200	17
1	33012428	33012429	m6A	973	-	33012428	33012429	0,205,0	106	21
1	33013199	33013200	m6A	1000	-	33013199	33013200	0,205,0	276	71
1	33018300	33018301	m6A	975	-	33018300	33018301	0,205,0	35	26
1	33020007	33020008	m6A	1000	-	33020007	33020008	0,205,0	47	46
1	33070792	33070793	m6A	997	+	33070792	33070793	0,205,0	10	62
1	33323673	33323674	m6A	1000	-	33323673	33323674	0,205,0	162	15
1	33323794	33323795	m6A	1000	-	33323794	33323795	0,205,0	90	33
1	33323798	33323799	m6A	1000	-	33323798	33323799	0,205,0	95	34
1	33323804	33323805	m6A	972	-	33323804	33323805	0,205,0	103	10
1	33324255	33324256	m6A	963	-	33324255	33324256	0,205,0	160	17
1	33324801	33324802	m6A	1000	-	33324801	33324802	0,205,0	52	79
1	33324871	33324872	m6A	1000	-	33324871	33324872	0,205,0	33	94
1	33326596	33326597	m6A	1000	+	33326596	33326597	0,205,0	18	72
1	33327148	33327149	m6A	998	+	33327148	33327149	0,205,0	12	83
1	33327297	33327298	m6A	953	+	33327297	33327298	0,205,0	22	45
1	33327306	33327307	m6A	996	+	33327306	33327307	0,205,0	17	76
1	33327321	33327322	m6A	997	+	33327321	33327322	0,205,0	17	82
1	33327366	33327367	m6A	994	+	33327366	33327367	0,205,0	12	76
1	33327373	33327374	m6A	1000	+	33327373	33327374	0,205,0	13	77
1	33327390	33327391	m6A	999	+	33327390	33327391	0,205,0	10	89
1	33327395	33327396	m6A	1000	+	33327395	33327396	0,205,0	10	100
1	34785149	34785150	m6A	997	+	34785149	34785150	0,205,0	10	90
1	34855144	34855145	m6A	1000	-	34855144	34855145	0,205,0	193	15
1	34855158	34855159	m6A	1000	-	34855158	34855159	0,205,0	188	11
1	34855165	34855166	m6A	1000	-	34855165	34855166	0,205,0	174	29
1	34855417	34855418	m6A	1000	-	34855417	34855418	0,205,0	139	98
1	34855444	34855445	m6A	1000	-	34855444	34855445	0,205,0	98	36
1	34855534	34855535	m6A	997	-	34855534	34855535	0,205,0	38	31
1	34855624	34855625	m6A	1000	-	34855624	34855625	0,205,0	171	44
1	34855637	34855638	m6A	1000	-	34855637	34855638	0,205,0	190	22
1	34855658	34855659	m6A	1000	-	34855658	34855659	0,205,0	199	78
1	34855691	34855692	m6A	1000	-	34855691	34855692	0,205,0	143	99
1	34855723	34855724	m6A	1000	-	34855723	34855724	0,205,0	79	21
1	34855756	34855757	m6A	1000	-	34855756	34855757	0,205,0	45	93
1	34855783	34855784	m6A	996	-	34855783	34855784	0,205,0	28	32
1	34855958	34855959	m6A	1000	-	34855958	34855959	0,205,0	213	10
1	34981639	34981640	m6A	989	-	34981639	34981640	0,205,0	57	10
1	34981830	34981831	m6A	1000	-	34981830	34981831	0,205,0	75	36
1	34981975	34981976	m6A	997	-	34981975	34981976	0,205,0	25	28
1	34983848	34983849	m6A	1000	-	34983848	34983849	0,205,0	131	17
1	34987207	34987208	m6A	1000	-	34987207	34987208	0,205,0	16	87
1	34987283	34987284	m6A	1000	-	34987283	34987284	0,205,0	18	78
1	34987482	34987483	m6A	1000	-	34987482	34987483	0,205,0	17	100
1	34987502	34987503	m6A	1000	-	34987502	34987503	0,205,0	13	100
1	34988204	34988205	m6A	1000	-	34988204	34988205	0,205,0	35	74
1	34988224	34988225	m6A	999	-	34988224	34988225	0,205,0	34	35
1	34988414	34988415	m6A	1000	-	34988414	34988415	0,205,0	24	83
1	34988458	34988459	m6A	978	-	34988458	34988459	0,205,0	22	36
1	35014793	35014794	m6A	1000	-	35014793	35014794	0,205,0	38	39
1	35018618	35018619	m6A	965	-	35018618	35018619	0,205,0	31	19
1	35019361	35019362	m6A	1000	-	35019361	35019362	0,205,0	40	27
1	35097546	35097547	m6A	1000	+	35097546	35097547	0,205,0	27	44
1	35097556	35097557	m6A	980	+	35097556	35097557	0,205,0	33	15
1	35104650	35104651	m6A	1000	+	35104650	35104651	0,205,0	52	17
1	35104662	35104663	m6A	984	+	35104662	35104663	0,205,0	47	10
1	35113106	35113107	m6A	1000	+	35113106	35113107	0,205,0	19	89
1	35113137	35113138	m6A	1000	+	35113137	35113138	0,205,0	17	100
1	35113708	35113709	m6A	1000	+	35113708	35113709	0,205,0	52	92
1	35113745	35113746	m6A	1000	+	35113745	35113746	0,205,0	64	47
1	35113777	35113778	m6A	1000	+	35113777	35113778	0,205,0	54	48
1	35113800	35113801	m6A	1000	+	35113800	35113801	0,205,0	40	42
1	35113900	35113901	m6A	997	+	35113900	35113901	0,205,0	32	40
1	35113915	35113916	m6A	1000	+	35113915	35113916	0,205,0	38	97
1	35114118	35114119	m6A	1000	+	35114118	35114119	0,205,0	16	61
1	35114137	35114138	m6A	1000	+	35114137	35114138	0,205,0	21	81
1	35114257	35114258	m6A	1000	+	35114257	35114258	0,205,0	48	98
1	35114291	35114292	m6A	1000	+	35114291	35114292	0,205,0	49	30
1	35114380	35114381	m6A	1000	+	35114380	35114381	0,205,0	60	24
1	35114483	35114484	m6A	1000	+	35114483	35114484	0,205,0	31	94
1	35114712	35114713	m6A	1000	+	35114712	35114713	0,205,0	35	60
1	35114817	35114818	m6A	1000	+	35114817	35114818	0,205,0	46	100
1	35114838	35114839	m6A	992	+	35114838	35114839	0,205,0	59	21
1	35114883	35114884	m6A	1000	+	35114883	35114884	0,205,0	74	45
1	35114894	35114895	m6A	1000	+	35114894	35114895	0,205,0	68	96
1	35114907	35114908	m6A	1000	+	35114907	35114908	0,205,0	76	44
1	35114922	35114923	m6A	994	+	35114922	35114923	0,205,0	82	15
1	35114966	35114967	m6A	1000	+	35114966	35114967	0,205,0	90	51
1	35115076	35115077	m6A	1000	+	35115076	35115077	0,205,0	60	37
1	35115083	35115084	m6A	1000	+	35115083	35115084	0,205,0	53	83
1	35115112	35115113	m6A	999	+	35115112	35115113	0,205,0	51	37
1	35115135	35115136	m6A	1000	+	35115135	35115136	0,205,0	45	67
1	35115274	35115275	m6A	1000	+	35115274	35115275	0,205,0	33	97
1	35115287	35115288	m6A	1000	+	35115287	35115288	0,205,0	30	93
1	35115340	35115341	m6A	1000	+	35115340	35115341	0,205,0	40	67
1	35115382	35115383	m6A	1000	+	35115382	35115383	0,205,0	46	91
1	35181967	35181968	m6A	1000	-	35181967	35181968	0,205,0	264	19
1	35184615	35184616	m6A	1000	-	35184615	35184616	0,205,0	78	70
1	35190857	35190858	m6A	1000	-	35190857	35190858	0,205,0	1030	73
1	35191412	35191413	m6A	1000	-	35191412	35191413	0,205,0	232	23
1	35359062	35359063	m6A	1000	+	35359062	35359063	0,205,0	67	97
1	35359114	35359115	m6A	990	+	35359114	35359115	0,205,0	70	11
1	35359134	35359135	m6A	1000	+	35359134	35359135	0,205,0	72	90
1	35359248	35359249	m6A	1000	+	35359248	35359249	0,205,0	17	88
1	35381354	35381355	m6A	985	+	35381354	35381355	0,205,0	63	29
1	35381639	35381640	m6A	1000	+	35381639	35381640	0,205,0	144	50
1	35381651	35381652	m6A	1000	+	35381651	35381652	0,205,0	131	60
1	35419567	35419568	m6A	1000	+	35419567	35419568	0,205,0	104	37
1	35419582	35419583	m6A	994	+	35419582	35419583	0,205,0	99	19
1	35419628	35419629	m6A	1000	+	35419628	35419629	0,205,0	92	59
1	35419651	35419652	m6A	1000	+	35419651	35419652	0,205,0	122	79
1	35419722	35419723	m6A	1000	+	35419722	35419723	0,205,0	154	76
1	35419775	35419776	m6A	1000	+	35419775	35419776	0,205,0	113	19
1	35419805	35419806	m6A	1000	+	35419805	35419806	0,205,0	83	54
1	35419860	35419861	m6A	1000	+	35419860	35419861	0,205,0	55	100
1	35419911	35419912	m6A	1000	+	35419911	35419912	0,205,0	112	23
1	35419983	35419984	m6A	1000	+	35419983	35419984	0,205,0	110	27
1	35420132	35420133	m6A	1000	+	35420132	35420133	0,205,0	53	68
1	35421124	35421125	m6A	976	+	35421124	35421125	0,205,0	25	52
1	35421292	35421293	m6A	1000	+	35421292	35421293	0,205,0	60	40
1	35433557	35433558	m6A	1000	-	35433557	35433558	0,205,0	84	38
1	35433584	35433585	m6A	1000	-	35433584	35433585	0,205,0	101	55
1	35433672	35433673	m6A	1000	-	35433672	35433673	0,205,0	116	69
1	35433847	35433848	m6A	1000	-	35433847	35433848	0,205,0	124	66
1	35434006	35434007	m6A	1000	-	35434006	35434007	0,205,0	86	35
1	35434573	35434574	m6A	1000	-	35434573	35434574	0,205,0	68	59
1	35434742	35434743	m6A	995	-	35434742	35434743	0,205,0	87	31
1	35506807	35506808	m6A	1000	-	35506807	35506808	0,205,0	50	72
1	35506871	35506872	m6A	1000	-	35506871	35506872	0,205,0	71	38
1	35506916	35506917	m6A	1000	-	35506916	35506917	0,205,0	75	73
1	35507002	35507003	m6A	1000	-	35507002	35507003	0,205,0	100	80
1	35558219	35558220	m6A	969	+	35558219	35558220	0,205,0	80	15
1	35558319	35558320	m6A	996	+	35558319	35558320	0,205,0	19	46
1	35560500	35560501	m6A	999	+	35560500	35560501	0,205,0	119	23
1	35560507	35560508	m6A	1000	+	35560507	35560508	0,205,0	107	93
1	35560533	35560534	m6A	1000	+	35560533	35560534	0,205,0	85	33
1	35565837	35565838	m6A	998	+	35565837	35565838	0,205,0	78	47
1	35714344	35714345	m6A	1000	-	35714344	35714345	0,205,0	66	71
1	35714389	35714390	m6A	1000	-	35714389	35714390	0,205,0	90	92
1	35714513	35714514	m6A	988	-	35714513	35714514	0,205,0	82	17
1	35714909	35714910	m6A	1000	-	35714909	35714910	0,205,0	171	21
1	35715641	35715642	m6A	1000	-	35715641	35715642	0,205,0	38	63
1	35715959	35715960	m6A	1000	-	35715959	35715960	0,205,0	35	66
1	35716159	35716160	m6A	1000	-	35716159	35716160	0,205,0	19	68
1	35735039	35735040	m6A	1000	-	35735039	35735040	0,205,0	89	81
1	35735162	35735163	m6A	1000	-	35735162	35735163	0,205,0	105	65
1	35735260	35735261	m6A	1000	-	35735260	35735261	0,205,0	123	59
1	35735287	35735288	m6A	1000	-	35735287	35735288	0,205,0	150	75
1	35736334	35736335	m6A	1000	-	35736334	35736335	0,205,0	145	65
1	35736463	35736464	m6A	1000	-	35736463	35736464	0,205,0	113	78
1	35760432	35760433	m6A	1000	-	35760432	35760433	0,205,0	75	76
1	35760850	35760851	m6A	999	-	35760850	35760851	0,205,0	42	47
1	35764419	35764420	m6A	1000	-	35764419	35764420	0,205,0	19	84
1	35853834	35853835	m6A	1000	+	35853834	35853835	0,205,0	38	97
1	35853875	35853876	m6A	1000	+	35853875	35853876	0,205,0	20	80
1	35853887	35853888	m6A	1000	+	35853887	35853888	0,205,0	16	87
1	36055007	36055008	m6A	1000	+	36055007	36055008	0,205,0	50	36
1	36055734	36055735	m6A	1000	+	36055734	36055735	0,205,0	24	79
1	36055775	36055776	m6A	956	+	36055775	36055776	0,205,0	21	57
1	36055831	36055832	m6A	1000	+	36055831	36055832	0,205,0	21	95
1	36055922	36055923	m6A	995	+	36055922	36055923	0,205,0	18	44
1	36093203	36093204	m6A	1000	+	36093203	36093204	0,205,0	137	99
1	36093234	36093235	m6A	1000	+	36093234	36093235	0,205,0	121	73
1	36093240	36093241	m6A	993	+	36093240	36093241	0,205,0	115	22
1	36093501	36093502	m6A	1000	+	36093501	36093502	0,205,0	105	47
1	36093612	36093613	m6A	1000	+	36093612	36093613	0,205,0	78	44
1	36093634	36093635	m6A	1000	+	36093634	36093635	0,205,0	81	38
1	36093642	36093643	m6A	971	+	36093642	36093643	0,205,0	79	24
1	36093698	36093699	m6A	1000	+	36093698	36093699	0,205,0	90	53
1	36136699	36136700	m6A	1000	-	36136699	36136700	0,205,0	127	12
1	36136949	36136950	m6A	1000	-	36136949	36136950	0,205,0	255	74
1	36137049	36137050	m6A	1000	-	36137049	36137050	0,205,0	278	58
1	36137115	36137116	m6A	1000	-	36137115	36137116	0,205,0	394	93
1	36137123	36137124	m6A	1000	-	36137123	36137124	0,205,0	387	34
1	36137170	36137171	m6A	968	-	36137170	36137171	0,205,0	156	24
1	36137227	36137228	m6A	999	-	36137227	36137228	0,205,0	73	17
1	36137877	36137878	m6A	1000	-	36137877	36137878	0,205,0	461	24
1	36180409	36180410	m6A	1000	+	36180409	36180410	0,205,0	375	57
1	36286663	36286664	m6A	1000	+	36286663	36286664	0,205,0	237	94
1	36286842	36286843	m6A	1000	+	36286842	36286843	0,205,0	41	44
1	36287045	36287046	m6A	1000	+	36287045	36287046	0,205,0	150	13
1	36287118	36287119	m6A	1000	+	36287118	36287119	0,205,0	209	51
1	36289207	36289208	m6A	1000	+	36289207	36289208	0,205,0	112	68
1	36305167	36305168	m6A	1000	+	36305167	36305168	0,205,0	475	37
1	36393507	36393508	m6A	1000	-	36393507	36393508	0,205,0	265	19
1	36393585	36393586	m6A	981	-	36393585	36393586	0,205,0	137	13
1	36393767	36393768	m6A	1000	-	36393767	36393768	0,205,0	75	93
1	36393812	36393813	m6A	1000	-	36393812	36393813	0,205,0	78	72
1	36393947	36393948	m6A	1000	-	36393947	36393948	0,205,0	75	97
1	36393977	36393978	m6A	1000	-	36393977	36393978	0,205,0	68	28
1	36393998	36393999	m6A	1000	-	36393998	36393999	0,205,0	43	70
1	36417995	36417996	m6A	1000	-	36417995	36417996	0,205,0	20	65
1	36455797	36455798	m6A	1000	-	36455797	36455798	0,205,0	37	21
1	36455807	36455808	m6A	1000	-	36455807	36455808	0,205,0	38	47
1	37103223	37103224	m6A	989	+	37103223	37103224	0,205,0	16	50
1	37103229	37103230	m6A	961	+	37103229	37103230	0,205,0	16	43
1	37455185	37455186	m6A	1000	-	37455185	37455186	0,205,0	21	100
1	37455225	37455226	m6A	999	-	37455225	37455226	0,205,0	19	58
1	37455584	37455585	m6A	1000	-	37455584	37455585	0,205,0	22	86
1	37455609	37455610	m6A	1000	-	37455609	37455610	0,205,0	25	56
1	37455647	37455648	m6A	1000	-	37455647	37455648	0,205,0	25	96
1	37455663	37455664	m6A	1000	-	37455663	37455664	0,205,0	30	60
1	37493881	37493882	m6A	1000	-	37493881	37493882	0,205,0	220	19
1	37493969	37493970	m6A	1000	-	37493969	37493970	0,205,0	205	32
1	37537057	37537058	m6A	1000	-	37537057	37537058	0,205,0	116	61
1	37537113	37537114	m6A	1000	-	37537113	37537114	0,205,0	101	32
1	37537160	37537161	m6A	997	-	37537160	37537161	0,205,0	87	15
1	37537247	37537248	m6A	953	-	37537247	37537248	0,205,0	113	11
1	37537441	37537442	m6A	1000	-	37537441	37537442	0,205,0	76	62
1	37537509	37537510	m6A	1000	-	37537509	37537510	0,205,0	104	26
1	37537574	37537575	m6A	1000	-	37537574	37537575	0,205,0	132	23
1	37537690	37537691	m6A	1000	-	37537690	37537691	0,205,0	93	81
1	37537885	37537886	m6A	1000	-	37537885	37537886	0,205,0	16	100
1	37537929	37537930	m6A	1000	-	37537929	37537930	0,205,0	35	63
1	37540378	37540379	m6A	1000	-	37540378	37540379	0,205,0	40	97
1	37540401	37540402	m6A	1000	-	37540401	37540402	0,205,0	23	96
1	37569123	37569124	m6A	1000	-	37569123	37569124	0,205,0	161	68
1	37574707	37574708	m6A	1000	-	37574707	37574708	0,205,0	60	20
1	37682992	37682993	m6A	1000	-	37682992	37682993	0,205,0	80	80
1	37683000	37683001	m6A	1000	-	37683000	37683001	0,205,0	79	38
1	37683078	37683079	m6A	1000	-	37683078	37683079	0,205,0	86	37
1	37690463	37690464	m6A	970	-	37690463	37690464	0,205,0	29	22
1	37692097	37692098	m6A	956	-	37692097	37692098	0,205,0	14	36
1	37692708	37692709	m6A	987	+	37692708	37692709	0,205,0	52	18
1	37708388	37708389	m6A	1000	+	37708388	37708389	0,205,0	128	92
1	37708410	37708411	m6A	952	+	37708410	37708411	0,205,0	169	13
1	37708421	37708422	m6A	1000	+	37708421	37708422	0,205,0	169	48
1	37708504	37708505	m6A	957	+	37708504	37708505	0,205,0	198	10
1	37709011	37709012	m6A	1000	+	37709011	37709012	0,205,0	328	19
1	37709369	37709370	m6A	1000	+	37709369	37709370	0,205,0	290	18
1	37799844	37799845	m6A	1000	+	37799844	37799845	0,205,0	115	77
1	37799862	37799863	m6A	1000	+	37799862	37799863	0,205,0	109	75
1	37800433	37800434	m6A	970	+	37800433	37800434	0,205,0	95	50
1	37800438	37800439	m6A	1000	+	37800438	37800439	0,205,0	108	62
1	37800499	37800500	m6A	1000	+	37800499	37800500	0,205,0	171	86
1	37800667	37800668	m6A	999	+	37800667	37800668	0,205,0	113	28
1	37801119	37801120	m6A	1000	+	37801119	37801120	0,205,0	155	32
1	37803675	37803676	m6A	1000	-	37803675	37803676	0,205,0	79	35
1	37803811	37803812	m6A	1000	-	37803811	37803812	0,205,0	191	22
1	37805812	37805813	m6A	1000	+	37805812	37805813	0,205,0	11	100
1	37809127	37809128	m6A	1000	+	37809127	37809128	0,205,0	332	73
1	37809448	37809449	m6A	985	+	37809448	37809449	0,205,0	51	17
1	37857534	37857535	m6A	1000	-	37857534	37857535	0,205,0	27	100
1	37857556	37857557	m6A	1000	-	37857556	37857557	0,205,0	22	91
1	37958194	37958195	m6A	1000	-	37958194	37958195	0,205,0	239	42
1	37997081	37997082	m6A	1000	-	37997081	37997082	0,205,0	284	55
1	37997174	37997175	m6A	1000	-	37997174	37997175	0,205,0	177	40
1	37997328	37997329	m6A	1000	-	37997328	37997329	0,205,0	133	60
1	37997726	37997727	m6A	1000	-	37997726	37997727	0,205,0	171	20
1	38709720	38709721	m6A	997	+	38709720	38709721	0,205,0	26	23
1	38710350	38710351	m6A	966	+	38710350	38710351	0,205,0	38	18
1	38710892	38710893	m6A	1000	+	38710892	38710893	0,205,0	37	38
1	38710925	38710926	m6A	987	+	38710925	38710926	0,205,0	39	18
1	38710930	38710931	m6A	1000	+	38710930	38710931	0,205,0	31	97
1	38710938	38710939	m6A	1000	+	38710938	38710939	0,205,0	19	79
1	38710964	38710965	m6A	1000	+	38710964	38710965	0,205,0	16	100
1	38838295	38838296	m6A	1000	-	38838295	38838296	0,205,0	146	43
1	38838641	38838642	m6A	1000	-	38838641	38838642	0,205,0	224	58
1	38838713	38838714	m6A	1000	-	38838713	38838714	0,205,0	219	32
1	38838770	38838771	m6A	1000	-	38838770	38838771	0,205,0	187	34
1	38838911	38838912	m6A	1000	-	38838911	38838912	0,205,0	58	86
1	38839012	38839013	m6A	1000	-	38839012	38839013	0,205,0	58	45
1	38839031	38839032	m6A	990	-	38839031	38839032	0,205,0	99	13
1	38839065	38839066	m6A	1000	-	38839065	38839066	0,205,0	158	54
1	38839081	38839082	m6A	1000	-	38839081	38839082	0,205,0	177	97
1	38839139	38839140	m6A	1000	-	38839139	38839140	0,205,0	199	95
1	38839181	38839182	m6A	1000	-	38839181	38839182	0,205,0	163	98
1	38839256	38839257	m6A	1000	-	38839256	38839257	0,205,0	170	69
1	38839265	38839266	m6A	1000	-	38839265	38839266	0,205,0	168	19
1	38839313	38839314	m6A	1000	-	38839313	38839314	0,205,0	78	95
1	38839370	38839371	m6A	996	-	38839370	38839371	0,205,0	152	10
1	38839379	38839380	m6A	999	-	38839379	38839380	0,205,0	169	12
1	38839433	38839434	m6A	1000	-	38839433	38839434	0,205,0	168	81
1	38839480	38839481	m6A	1000	-	38839480	38839481	0,205,0	142	42
1	38856954	38856955	m6A	1000	-	38856954	38856955	0,205,0	201	73
1	38863685	38863686	m6A	1000	-	38863685	38863686	0,205,0	97	51
1	38864575	38864576	m6A	1000	-	38864575	38864576	0,205,0	343	11
1	39004163	39004164	m6A	1000	+	39004163	39004164	0,205,0	334	42
1	39004206	39004207	m6A	1000	+	39004206	39004207	0,205,0	304	28
1	39004214	39004215	m6A	1000	+	39004214	39004215	0,205,0	292	42
1	39004262	39004263	m6A	1000	+	39004262	39004263	0,205,0	298	10
1	39026317	39026318	m6A	1000	+	39026317	39026318	0,205,0	35	48
1	39026349	39026350	m6A	1000	+	39026349	39026350	0,205,0	244	15
1	39409664	39409665	m6A	995	+	39409664	39409665	0,205,0	52	71
1	39409764	39409765	m6A	1000	+	39409764	39409765	0,205,0	40	82
1	39409934	39409935	m6A	1000	+	39409934	39409935	0,205,0	88	93
1	39409962	39409963	m6A	1000	+	39409962	39409963	0,205,0	75	95
1	39410118	39410119	m6A	1000	+	39410118	39410119	0,205,0	117	52
1	39410168	39410169	m6A	1000	+	39410168	39410169	0,205,0	78	69
1	39410917	39410918	m6A	1000	+	39410917	39410918	0,205,0	125	69
1	39411417	39411418	m6A	1000	+	39411417	39411418	0,205,0	132	92
1	39411567	39411568	m6A	1000	+	39411567	39411568	0,205,0	158	82
1	39411587	39411588	m6A	1000	+	39411587	39411588	0,205,0	157	79
1	39411609	39411610	m6A	1000	+	39411609	39411610	0,205,0	154	74
1	39411649	39411650	m6A	1000	+	39411649	39411650	0,205,0	82	63
1	39411923	39411924	m6A	978	+	39411923	39411924	0,205,0	122	49
1	39411952	39411953	m6A	1000	+	39411952	39411953	0,205,0	121	78
1	39412005	39412006	m6A	998	+	39412005	39412006	0,205,0	96	70
1	39412241	39412242	m6A	1000	+	39412241	39412242	0,205,0	110	92
1	39412262	39412263	m6A	1000	+	39412262	39412263	0,205,0	106	54
1	39412571	39412572	m6A	1000	+	39412571	39412572	0,205,0	113	88
1	39412577	39412578	m6A	997	+	39412577	39412578	0,205,0	96	52
1	39412599	39412600	m6A	995	+	39412599	39412600	0,205,0	57	70
1	39412727	39412728	m6A	996	+	39412727	39412728	0,205,0	54	20
1	39412763	39412764	m6A	1000	+	39412763	39412764	0,205,0	76	78
1	39412773	39412774	m6A	1000	+	39412773	39412774	0,205,0	82	98
1	39412869	39412870	m6A	1000	+	39412869	39412870	0,205,0	103	76
1	39412909	39412910	m6A	1000	+	39412909	39412910	0,205,0	120	77
1	39414304	39414305	m6A	1000	+	39414304	39414305	0,205,0	155	83
1	39485773	39485774	m6A	1000	+	39485773	39485774	0,205,0	59	59
1	39486699	39486700	m6A	1000	+	39486699	39486700	0,205,0	178	16
1	39486933	39486934	m6A	1000	+	39486933	39486934	0,205,0	116	21
1	39563891	39563892	m6A	997	-	39563891	39563892	0,205,0	273	14
[truncated: 67,834 more rows]
