# Supplementary material for: Sci-ModoM: a quantitative database of transcriptome-wide high-throughput RNA modification sites
Source: Nucleic Acids Res. 2024 Nov 5;53(D1):D310–7. doi: 10.1093/nar/gkae972 (PMC11701610; doi:10.1093/nar/gkae972)
Supplement: gkae972_Supplemental_Files [file gkae972_supplemental_files.zip › sorted_GLORI1.bed]

1	90494	90495	m6A	9	-	90494	90495	0,205,0	9	32
1	139471	139472	m6A	16	-	139471	139472	0,205,0	19	90
1	185037	185038	m6A	13	-	185037	185038	0,205,0	11	44
1	348015	348016	m6A	4	-	348015	348016	0,205,0	11	12
1	348031	348032	m6A	18	-	348031	348032	0,205,0	32	26
1	630154	630155	m6A	5	+	630154	630155	0,205,0	8	11
1	632541	632542	m6A	4	+	632541	632542	0,205,0	5	12
1	632651	632652	m6A	1	-	632651	632652	0,205,0	806	61
1	841506	841507	m6A	17	+	841506	841507	0,205,0	15	83
1	842532	842533	m6A	4	+	842532	842533	0,205,0	6	38
1	842559	842560	m6A	9	+	842559	842560	0,205,0	10	62
1	842683	842684	m6A	15	+	842683	842684	0,205,0	15	75
1	843436	843437	m6A	3	+	843436	843437	0,205,0	5	26
1	853455	853456	m6A	5	+	853455	853456	0,205,0	13	21
1	853888	853889	m6A	17	+	853888	853889	0,205,0	22	50
1	853896	853897	m6A	29	+	853896	853897	0,205,0	32	65
1	853974	853975	m6A	50	+	853974	853975	0,205,0	41	95
1	854230	854231	m6A	29	+	854230	854231	0,205,0	27	82
1	856094	856095	m6A	7	+	856094	856095	0,205,0	11	34
1	856322	856323	m6A	22	+	856322	856323	0,205,0	19	86
1	856327	856328	m6A	10	+	856327	856328	0,205,0	13	52
1	856345	856346	m6A	28	+	856345	856346	0,205,0	25	86
1	856366	856367	m6A	6	+	856366	856367	0,205,0	9	39
1	856410	856411	m6A	30	+	856410	856411	0,205,0	24	96
1	856449	856450	m6A	9	+	856449	856450	0,205,0	15	37
1	856527	856528	m6A	24	+	856527	856528	0,205,0	27	64
1	856584	856585	m6A	38	+	856584	856585	0,205,0	35	83
1	856601	856602	m6A	16	+	856601	856602	0,205,0	21	50
1	856667	856668	m6A	14	+	856667	856668	0,205,0	17	53
1	856706	856707	m6A	27	+	856706	856707	0,205,0	26	79
1	856802	856803	m6A	5	+	856802	856803	0,205,0	8	33
1	856828	856829	m6A	6	+	856828	856829	0,205,0	8	40
1	856904	856905	m6A	42	+	856904	856905	0,205,0	32	100
1	856975	856976	m6A	28	+	856975	856976	0,205,0	24	89
1	856994	856995	m6A	27	+	856994	856995	0,205,0	28	72
1	858231	858232	m6A	8	+	858231	858232	0,205,0	9	60
1	874224	874225	m6A	12	+	874224	874225	0,205,0	10	67
1	905381	905382	m6A	25	+	905381	905382	0,205,0	24	73
1	905980	905981	m6A	2	+	905980	905981	0,205,0	7	16
1	906666	906667	m6A	8	+	906666	906667	0,205,0	10	36
1	907101	907102	m6A	17	+	907101	907102	0,205,0	20	43
1	907937	907938	m6A	4	+	907937	907938	0,205,0	8	15
1	910470	910471	m6A	19	+	910470	910471	0,205,0	16	73
1	910588	910589	m6A	5	+	910588	910589	0,205,0	6	35
1	910607	910608	m6A	20	+	910607	910608	0,205,0	16	80
1	910661	910662	m6A	43	+	910661	910662	0,205,0	29	100
1	910955	910956	m6A	29	+	910955	910956	0,205,0	24	75
1	911011	911012	m6A	40	+	911011	911012	0,205,0	31	84
1	911029	911030	m6A	12	+	911029	911030	0,205,0	14	44
1	911090	911091	m6A	17	+	911090	911091	0,205,0	13	87
1	911296	911297	m6A	33	+	911296	911297	0,205,0	24	92
1	912022	912023	m6A	4	+	912022	912023	0,205,0	6	33
1	912047	912048	m6A	25	+	912047	912048	0,205,0	23	79
1	912098	912099	m6A	23	+	912098	912099	0,205,0	28	54
1	912187	912188	m6A	25	+	912187	912188	0,205,0	23	79
1	912407	912408	m6A	47	+	912407	912408	0,205,0	38	93
1	912562	912563	m6A	23	+	912562	912563	0,205,0	19	90
1	912569	912570	m6A	24	+	912569	912570	0,205,0	18	100
1	912660	912661	m6A	20	+	912660	912661	0,205,0	15	100
1	912734	912735	m6A	47	+	912734	912735	0,205,0	37	95
1	912839	912840	m6A	41	+	912839	912840	0,205,0	37	80
1	912889	912890	m6A	9	+	912889	912890	0,205,0	11	48
1	912901	912902	m6A	7	+	912901	912902	0,205,0	8	53
1	912988	912989	m6A	17	+	912988	912989	0,205,0	19	61
1	913035	913036	m6A	15	+	913035	913036	0,205,0	13	87
1	913158	913159	m6A	6	+	913158	913159	0,205,0	11	26
1	913184	913185	m6A	22	+	913184	913185	0,205,0	36	36
1	913247	913248	m6A	2	+	913247	913248	0,205,0	7	16
1	913378	913379	m6A	4	+	913378	913379	0,205,0	9	19
1	913397	913398	m6A	4	+	913397	913398	0,205,0	9	20
1	913628	913629	m6A	18	+	913628	913629	0,205,0	23	50
1	913683	913684	m6A	3	+	913683	913684	0,205,0	7	18
1	913835	913836	m6A	4	+	913835	913836	0,205,0	8	22
1	914025	914026	m6A	23	+	914025	914026	0,205,0	23	68
1	914181	914182	m6A	5	+	914181	914182	0,205,0	10	28
1	915194	915195	m6A	3	+	915194	915195	0,205,0	5	25
1	917009	917010	m6A	13	-	917009	917010	0,205,0	20	36
1	917069	917070	m6A	58	-	917069	917070	0,205,0	65	60
1	917113	917114	m6A	31	-	917113	917114	0,205,0	35	59
1	917147	917148	m6A	32	-	917147	917148	0,205,0	36	59
1	917442	917443	m6A	4	-	917442	917443	0,205,0	8	21
1	917521	917522	m6A	3	-	917521	917522	0,205,0	5	24
1	917597	917598	m6A	5	-	917597	917598	0,205,0	8	32
1	917603	917604	m6A	3	-	917603	917604	0,205,0	7	23
1	917687	917688	m6A	9	-	917687	917688	0,205,0	15	31
1	917735	917736	m6A	5	+	917735	917736	0,205,0	6	40
1	917870	917871	m6A	3	-	917870	917871	0,205,0	7	13
1	917937	917938	m6A	51	-	917937	917938	0,205,0	51	57
1	917976	917977	m6A	12	-	917976	917977	0,205,0	19	25
1	918048	918049	m6A	27	-	918048	918049	0,205,0	46	34
1	918054	918055	m6A	3	+	918054	918055	0,205,0	5	19
1	918099	918100	m6A	11	-	918099	918100	0,205,0	25	24
1	918114	918115	m6A	15	+	918114	918115	0,205,0	12	80
1	918192	918193	m6A	6	-	918192	918193	0,205,0	15	16
1	918368	918369	m6A	7	-	918368	918369	0,205,0	15	17
1	918441	918442	m6A	30	-	918441	918442	0,205,0	34	46
1	918668	918669	m6A	4	-	918668	918669	0,205,0	7	23
1	918732	918733	m6A	3	-	918732	918733	0,205,0	8	13
1	918797	918798	m6A	20	-	918797	918798	0,205,0	30	29
1	918845	918846	m6A	12	-	918845	918846	0,205,0	21	31
1	918887	918888	m6A	3	-	918887	918888	0,205,0	10	16
1	918979	918980	m6A	59	-	918979	918980	0,205,0	78	38
1	919045	919046	m6A	9	-	919045	919046	0,205,0	20	17
1	919204	919205	m6A	2	-	919204	919205	0,205,0	7	11
1	919701	919702	m6A	41	-	919701	919702	0,205,0	38	64
1	919715	919716	m6A	74	-	919715	919716	0,205,0	60	80
1	919736	919737	m6A	20	-	919736	919737	0,205,0	29	32
1	919784	919785	m6A	9	-	919784	919785	0,205,0	14	25
1	919815	919816	m6A	7	-	919815	919816	0,205,0	12	22
1	919838	919839	m6A	78	-	919838	919839	0,205,0	70	69
1	920011	920012	m6A	47	-	920011	920012	0,205,0	49	53
1	920116	920117	m6A	54	-	920116	920117	0,205,0	52	60
1	920134	920135	m6A	9	-	920134	920135	0,205,0	18	19
1	920181	920182	m6A	21	-	920181	920182	0,205,0	26	39
1	920203	920204	m6A	45	-	920203	920204	0,205,0	33	92
1	920221	920222	m6A	32	-	920221	920222	0,205,0	34	52
1	920264	920265	m6A	27	-	920264	920265	0,205,0	33	42
1	920319	920320	m6A	20	-	920319	920320	0,205,0	28	33
1	920362	920363	m6A	3	-	920362	920363	0,205,0	9	10
1	920371	920372	m6A	71	-	920371	920372	0,205,0	60	75
1	920394	920395	m6A	124	-	920394	920395	0,205,0	92	90
1	920539	920540	m6A	105	-	920539	920540	0,205,0	72	99
1	920569	920570	m6A	7	-	920569	920570	0,205,0	14	19
1	920580	920581	m6A	9	-	920580	920581	0,205,0	16	23
1	920592	920593	m6A	68	-	920592	920593	0,205,0	54	82
1	920613	920614	m6A	41	-	920613	920614	0,205,0	31	86
1	920654	920655	m6A	16	-	920654	920655	0,205,0	16	52
1	920963	920964	m6A	5	-	920963	920964	0,205,0	6	40
1	921157	921158	m6A	5	-	921157	921158	0,205,0	8	20
1	921180	921181	m6A	9	-	921180	921181	0,205,0	11	32
1	921331	921332	m6A	67	-	921331	921332	0,205,0	73	43
1	921345	921346	m6A	25	-	921345	921346	0,205,0	30	36
1	921441	921442	m6A	10	-	921441	921442	0,205,0	21	15
1	922265	922266	m6A	5	-	922265	922266	0,205,0	13	12
1	922373	922374	m6A	104	-	922373	922374	0,205,0	83	73
1	923636	923637	m6A	37	-	923636	923637	0,205,0	28	78
1	923746	923747	m6A	8	-	923746	923747	0,205,0	8	47
1	924037	924038	m6A	9	+	924037	924038	0,205,0	12	35
1	924098	924099	m6A	18	+	924098	924099	0,205,0	19	51
1	924136	924137	m6A	35	+	924136	924137	0,205,0	30	71
1	924171	924172	m6A	19	+	924171	924172	0,205,0	27	33
1	924254	924255	m6A	10	-	924254	924255	0,205,0	9	56
1	924316	924317	m6A	7	+	924316	924317	0,205,0	9	33
1	924452	924453	m6A	9	-	924452	924453	0,205,0	11	32
1	924468	924469	m6A	27	+	924468	924469	0,205,0	35	37
1	924693	924694	m6A	37	+	924693	924694	0,205,0	48	37
1	924823	924824	m6A	6	+	924823	924824	0,205,0	13	18
1	924848	924849	m6A	2	-	924848	924849	0,205,0	5	16
1	924887	924888	m6A	11	-	924887	924888	0,205,0	13	36
1	924893	924894	m6A	31	-	924893	924894	0,205,0	27	60
1	924921	924922	m6A	78	+	924921	924922	0,205,0	63	81
1	925109	925110	m6A	9	+	925109	925110	0,205,0	10	48
1	925509	925510	m6A	21	-	925509	925510	0,205,0	19	66
1	939112	939113	m6A	3	+	939112	939113	0,205,0	5	17
1	939512	939513	m6A	6	+	939512	939513	0,205,0	14	17
1	939879	939880	m6A	9	+	939879	939880	0,205,0	12	32
1	939963	939964	m6A	89	+	939963	939964	0,205,0	71	82
1	940650	940651	m6A	3	+	940650	940651	0,205,0	5	25
1	940811	940812	m6A	24	+	940811	940812	0,205,0	21	70
1	942770	942771	m6A	142	+	942770	942771	0,205,0	163	46
1	942896	942897	m6A	72	+	942896	942897	0,205,0	76	52
1	942902	942903	m6A	6	+	942902	942903	0,205,0	18	13
1	943099	943100	m6A	31	+	943099	943100	0,205,0	26	74
1	944102	944103	m6A	1	+	944102	944103	0,205,0	300	71
1	944312	944313	m6A	22	+	944312	944313	0,205,0	20	62
1	944348	944349	m6A	15	+	944348	944349	0,205,0	18	41
1	944414	944415	m6A	24	+	944414	944415	0,205,0	51	19
1	944420	944421	m6A	223	+	944420	944421	0,205,0	218	60
1	959267	959268	m6A	4	-	959267	959268	0,205,0	14	11
1	959640	959641	m6A	27	-	959640	959641	0,205,0	19	95
1	960011	960012	m6A	8	-	960011	960012	0,205,0	9	45
1	960995	960996	m6A	5	-	960995	960996	0,205,0	6	40
1	962670	962671	m6A	5	-	962670	962671	0,205,0	6	38
1	963270	963271	m6A	16	+	963270	963271	0,205,0	20	28
1	963456	963457	m6A	15	+	963456	963457	0,205,0	31	14
1	963654	963655	m6A	24	+	963654	963655	0,205,0	41	26
1	963795	963796	m6A	7	+	963795	963796	0,205,0	18	15
1	965237	965238	m6A	28	+	965237	965238	0,205,0	48	18
1	965256	965257	m6A	92	+	965256	965257	0,205,0	114	31
1	974497	974498	m6A	3	+	974497	974498	0,205,0	5	17
1	975278	975279	m6A	4	+	975278	975279	0,205,0	5	21
1	975358	975359	m6A	4	+	975358	975359	0,205,0	6	15
1	998994	998995	m6A	46	-	998994	998995	0,205,0	74	29
1	999042	999043	m6A	141	-	999042	999043	0,205,0	185	39
1	1000415	1000416	m6A	5	-	1000415	1000416	0,205,0	7	29
1	1000522	1000523	m6A	9	-	1000522	1000523	0,205,0	11	37
1	1000968	1000969	m6A	6	+	1000968	1000969	0,205,0	8	29
1	1013492	1013493	m6A	3	+	1013492	1013493	0,205,0	8	12
1	1014146	1014147	m6A	67	+	1014146	1014147	0,205,0	111	23
1	1014206	1014207	m6A	73	+	1014206	1014207	0,205,0	106	28
1	1014335	1014336	m6A	15	+	1014335	1014336	0,205,0	41	12
1	1014377	1014378	m6A	12	+	1014377	1014378	0,205,0	37	11
1	1020119	1020120	m6A	226	+	1020119	1020120	0,205,0	272	37
1	1041456	1041457	m6A	3	+	1041456	1041457	0,205,0	5	20
1	1046437	1046438	m6A	46	+	1046437	1046438	0,205,0	129	12
1	1046694	1046695	m6A	5	+	1046694	1046695	0,205,0	11	15
1	1047889	1047890	m6A	14	+	1047889	1047890	0,205,0	43	11
1	1048296	1048297	m6A	25	+	1048296	1048297	0,205,0	60	14
1	1055079	1055080	m6A	1	+	1055079	1055080	0,205,0	756	81
1	1055123	1055124	m6A	26	+	1055123	1055124	0,205,0	64	14
1	1055127	1055128	m6A	91	+	1055127	1055128	0,205,0	123	30
1	1055146	1055147	m6A	92	+	1055146	1055147	0,205,0	84	58
1	1055195	1055196	m6A	1	+	1055195	1055196	0,205,0	386	53
1	1055309	1055310	m6A	193	+	1055309	1055310	0,205,0	197	48
1	1055457	1055458	m6A	1	+	1055457	1055458	0,205,0	417	44
1	1055473	1055474	m6A	38	+	1055473	1055474	0,205,0	106	12
1	1055601	1055602	m6A	1	+	1055601	1055602	0,205,0	845	76
1	1055660	1055661	m6A	122	+	1055660	1055661	0,205,0	173	28
1	1066035	1066036	m6A	3	+	1066035	1066036	0,205,0	7	16
1	1071682	1071683	m6A	18	-	1071682	1071683	0,205,0	16	89
1	1081882	1081883	m6A	18	-	1081882	1081883	0,205,0	33	30
1	1081966	1081967	m6A	4	-	1081966	1081967	0,205,0	17	12
1	1082133	1082134	m6A	9	-	1082133	1082134	0,205,0	29	16
1	1082195	1082196	m6A	66	-	1082195	1082196	0,205,0	91	44
1	1082362	1082363	m6A	18	-	1082362	1082363	0,205,0	37	26
1	1082376	1082377	m6A	3	-	1082376	1082377	0,205,0	14	12
1	1082389	1082390	m6A	102	-	1082389	1082390	0,205,0	92	80
1	1082442	1082443	m6A	137	-	1082442	1082443	0,205,0	111	92
1	1082488	1082489	m6A	133	-	1082488	1082489	0,205,0	106	93
1	1082607	1082608	m6A	3	-	1082607	1082608	0,205,0	9	13
1	1082657	1082658	m6A	12	-	1082657	1082658	0,205,0	25	25
1	1082679	1082680	m6A	51	-	1082679	1082680	0,205,0	60	54
1	1082739	1082740	m6A	32	-	1082739	1082740	0,205,0	45	42
1	1082790	1082791	m6A	48	-	1082790	1082791	0,205,0	60	50
1	1082852	1082853	m6A	15	-	1082852	1082853	0,205,0	22	40
1	1082947	1082948	m6A	8	-	1082947	1082948	0,205,0	18	23
1	1083275	1083276	m6A	8	-	1083275	1083276	0,205,0	10	34
1	1083283	1083284	m6A	14	-	1083283	1083284	0,205,0	14	52
1	1083319	1083320	m6A	22	-	1083319	1083320	0,205,0	18	78
1	1083562	1083563	m6A	6	-	1083562	1083563	0,205,0	7	39
1	1083737	1083738	m6A	3	-	1083737	1083738	0,205,0	6	20
1	1083762	1083763	m6A	10	-	1083762	1083763	0,205,0	11	42
1	1083907	1083908	m6A	3	-	1083907	1083908	0,205,0	5	25
1	1083998	1083999	m6A	4	-	1083998	1083999	0,205,0	8	21
1	1092686	1092687	m6A	8	-	1092686	1092687	0,205,0	9	41
1	1217104	1217105	m6A	124	-	1217104	1217105	0,205,0	103	73
1	1217109	1217110	m6A	246	-	1217109	1217110	0,205,0	186	84
1	1217132	1217133	m6A	27	-	1217132	1217133	0,205,0	76	13
1	1217178	1217179	m6A	55	-	1217178	1217179	0,205,0	139	15
1	1217428	1217429	m6A	148	-	1217428	1217429	0,205,0	354	16
1	1217453	1217454	m6A	57	-	1217453	1217454	0,205,0	153	14
1	1217542	1217543	m6A	1	-	1217542	1217543	0,205,0	531	59
1	1217677	1217678	m6A	12	-	1217677	1217678	0,205,0	38	12
1	1231569	1231570	m6A	3	-	1231569	1231570	0,205,0	8	11
1	1231598	1231599	m6A	4	-	1231598	1231599	0,205,0	9	17
1	1231624	1231625	m6A	2	-	1231624	1231625	0,205,0	5	16
1	1232390	1232391	m6A	11	+	1232390	1232391	0,205,0	35	26
1	1232630	1232631	m6A	19	+	1232630	1232631	0,205,0	37	40
1	1232708	1232709	m6A	10	+	1232708	1232709	0,205,0	36	24
1	1232744	1232745	m6A	25	+	1232744	1232745	0,205,0	65	32
1	1232889	1232890	m6A	13	+	1232889	1232890	0,205,0	40	26
1	1233002	1233003	m6A	42	+	1233002	1233003	0,205,0	76	45
1	1233035	1233036	m6A	55	+	1233035	1233036	0,205,0	87	53
1	1233131	1233132	m6A	83	+	1233131	1233132	0,205,0	88	84
1	1233215	1233216	m6A	31	+	1233215	1233216	0,205,0	69	37
1	1233292	1233293	m6A	99	+	1233292	1233293	0,205,0	104	85
1	1233414	1233415	m6A	37	+	1233414	1233415	0,205,0	80	38
1	1233471	1233472	m6A	107	+	1233471	1233472	0,205,0	138	68
1	1233633	1233634	m6A	70	+	1233633	1233634	0,205,0	109	55
1	1233653	1233654	m6A	88	+	1233653	1233654	0,205,0	117	65
1	1233775	1233776	m6A	32	+	1233775	1233776	0,205,0	30	94
1	1233789	1233790	m6A	32	+	1233789	1233790	0,205,0	50	53
1	1233842	1233843	m6A	55	+	1233842	1233843	0,205,0	52	93
1	1233850	1233851	m6A	16	+	1233850	1233851	0,205,0	26	48
1	1233909	1233910	m6A	76	+	1233909	1233910	0,205,0	67	99
1	1233971	1233972	m6A	121	+	1233971	1233972	0,205,0	121	89
1	1234047	1234048	m6A	7	+	1234047	1234048	0,205,0	25	22
1	1234077	1234078	m6A	61	+	1234077	1234078	0,205,0	72	74
1	1234122	1234123	m6A	18	+	1234122	1234123	0,205,0	27	56
1	1234163	1234164	m6A	17	+	1234163	1234164	0,205,0	33	41
1	1234493	1234494	m6A	5	+	1234493	1234494	0,205,0	14	25
1	1234556	1234557	m6A	67	+	1234556	1234557	0,205,0	68	87
1	1234596	1234597	m6A	28	+	1234596	1234597	0,205,0	28	88
1	1234668	1234669	m6A	107	+	1234668	1234669	0,205,0	93	100
1	1234815	1234816	m6A	44	+	1234815	1234816	0,205,0	38	100
1	1234848	1234849	m6A	82	+	1234848	1234849	0,205,0	84	87
1	1246014	1246015	m6A	10	+	1246014	1246015	0,205,0	12	36
1	1254930	1254931	m6A	23	-	1254930	1254931	0,205,0	39	27
1	1255028	1255029	m6A	48	-	1255028	1255029	0,205,0	75	30
1	1255045	1255046	m6A	58	-	1255045	1255046	0,205,0	68	47
1	1255078	1255079	m6A	4	-	1255078	1255079	0,205,0	9	17
1	1255132	1255133	m6A	131	-	1255132	1255133	0,205,0	116	73
1	1255278	1255279	m6A	206	-	1255278	1255279	0,205,0	180	74
1	1255301	1255302	m6A	264	-	1255301	1255302	0,205,0	209	86
1	1255454	1255455	m6A	8	-	1255454	1255455	0,205,0	20	16
1	1273832	1273833	m6A	7	-	1273832	1273833	0,205,0	15	19
1	1274971	1274972	m6A	3	+	1274971	1274972	0,205,0	6	26
1	1292504	1292505	m6A	7	-	1292504	1292505	0,205,0	12	17
1	1292784	1292785	m6A	94	-	1292784	1292785	0,205,0	76	69
1	1292811	1292812	m6A	13	-	1292811	1292812	0,205,0	21	20
1	1292841	1292842	m6A	13	-	1292841	1292842	0,205,0	21	21
1	1300161	1300162	m6A	10	-	1300161	1300162	0,205,0	16	21
1	1300521	1300522	m6A	20	-	1300521	1300522	0,205,0	29	25
1	1306311	1306312	m6A	10	-	1306311	1306312	0,205,0	9	50
1	1306981	1306982	m6A	7	-	1306981	1306982	0,205,0	8	35
1	1307010	1307011	m6A	29	-	1307010	1307011	0,205,0	22	76
1	1307783	1307784	m6A	3	-	1307783	1307784	0,205,0	7	11
1	1308593	1308594	m6A	3	+	1308593	1308594	0,205,0	5	16
1	1308596	1308597	m6A	5	+	1308596	1308597	0,205,0	8	16
1	1311385	1311386	m6A	11	+	1311385	1311386	0,205,0	24	12
1	1311562	1311563	m6A	45	+	1311562	1311563	0,205,0	50	36
1	1311623	1311624	m6A	40	+	1311623	1311624	0,205,0	53	27
1	1311636	1311637	m6A	32	+	1311636	1311637	0,205,0	47	22
1	1311683	1311684	m6A	103	-	1311683	1311684	0,205,0	114	39
1	1311787	1311788	m6A	84	-	1311787	1311788	0,205,0	95	37
1	1312422	1312423	m6A	25	+	1312422	1312423	0,205,0	20	80
1	1312704	1312705	m6A	7	+	1312704	1312705	0,205,0	7	47
1	1312816	1312817	m6A	6	+	1312816	1312817	0,205,0	8	35
1	1312944	1312945	m6A	4	-	1312944	1312945	0,205,0	6	18
1	1312971	1312972	m6A	25	+	1312971	1312972	0,205,0	17	100
1	1313287	1313288	m6A	18	+	1313287	1313288	0,205,0	14	82
1	1313327	1313328	m6A	4	+	1313327	1313328	0,205,0	5	26
1	1313345	1313346	m6A	20	+	1313345	1313346	0,205,0	16	80
1	1313364	1313365	m6A	5	+	1313364	1313365	0,205,0	6	35
1	1313552	1313553	m6A	12	+	1313552	1313553	0,205,0	11	61
1	1313844	1313845	m6A	17	+	1313844	1313845	0,205,0	13	87
1	1313927	1313928	m6A	7	+	1313927	1313928	0,205,0	8	40
1	1313979	1313980	m6A	23	+	1313979	1313980	0,205,0	17	89
1	1314039	1314040	m6A	10	-	1314039	1314040	0,205,0	9	60
1	1314245	1314246	m6A	19	+	1314245	1314246	0,205,0	15	83
1	1314851	1314852	m6A	22	+	1314851	1314852	0,205,0	19	68
1	1314915	1314916	m6A	24	+	1314915	1314916	0,205,0	16	100
1	1315036	1315037	m6A	4	+	1315036	1315037	0,205,0	6	27
1	1315292	1315293	m6A	15	+	1315292	1315293	0,205,0	12	75
1	1315301	1315302	m6A	6	+	1315301	1315302	0,205,0	7	35
1	1315533	1315534	m6A	33	+	1315533	1315534	0,205,0	22	100
1	1315557	1315558	m6A	4	+	1315557	1315558	0,205,0	6	27
1	1318969	1318970	m6A	51	-	1318969	1318970	0,205,0	38	88
1	1319007	1319008	m6A	23	-	1319007	1319008	0,205,0	22	58
1	1319052	1319053	m6A	6	-	1319052	1319053	0,205,0	11	20
1	1319150	1319151	m6A	10	-	1319150	1319151	0,205,0	14	31
1	1319341	1319342	m6A	175	-	1319341	1319342	0,205,0	145	66
1	1319407	1319408	m6A	20	-	1319407	1319408	0,205,0	43	15
1	1319447	1319448	m6A	32	-	1319447	1319448	0,205,0	80	13
1	1320470	1320471	m6A	17	-	1320470	1320471	0,205,0	45	12
1	1320768	1320769	m6A	5	-	1320768	1320769	0,205,0	6	32
1	1324652	1324653	m6A	3	-	1324652	1324653	0,205,0	6	11
1	1327284	1327285	m6A	10	+	1327284	1327285	0,205,0	43	15
1	1327395	1327396	m6A	38	+	1327395	1327396	0,205,0	61	40
1	1327436	1327437	m6A	10	+	1327436	1327437	0,205,0	31	19
1	1327509	1327510	m6A	14	+	1327509	1327510	0,205,0	45	19
1	1327644	1327645	m6A	34	+	1327644	1327645	0,205,0	56	38
1	1327752	1327753	m6A	150	+	1327752	1327753	0,205,0	158	71
1	1327863	1327864	m6A	3	+	1327863	1327864	0,205,0	19	11
1	1327913	1327914	m6A	145	+	1327913	1327914	0,205,0	113	99
1	1327919	1327920	m6A	7	+	1327919	1327920	0,205,0	19	20
1	1327969	1327970	m6A	7	+	1327969	1327970	0,205,0	24	17
1	1327974	1327975	m6A	4	+	1327974	1327975	0,205,0	22	13
1	1328127	1328128	m6A	43	+	1328127	1328128	0,205,0	64	44
1	1328220	1328221	m6A	6	+	1328220	1328221	0,205,0	34	12
1	1328260	1328261	m6A	182	+	1328260	1328261	0,205,0	156	91
1	1328369	1328370	m6A	12	+	1328369	1328370	0,205,0	27	26
1	1328381	1328382	m6A	64	+	1328381	1328382	0,205,0	61	79
1	1328397	1328398	m6A	3	+	1328397	1328398	0,205,0	13	15
1	1328442	1328443	m6A	187	+	1328442	1328443	0,205,0	178	81
1	1328486	1328487	m6A	16	+	1328486	1328487	0,205,0	34	29
1	1328560	1328561	m6A	231	+	1328560	1328561	0,205,0	202	89
1	1328638	1328639	m6A	3	+	1328638	1328639	0,205,0	15	12
1	1328654	1328655	m6A	25	+	1328654	1328655	0,205,0	42	37
1	1328668	1328669	m6A	58	+	1328668	1328669	0,205,0	75	53
1	1328696	1328697	m6A	5	+	1328696	1328697	0,205,0	18	15
1	1328760	1328761	m6A	48	+	1328760	1328761	0,205,0	74	43
1	1328808	1328809	m6A	6	+	1328808	1328809	0,205,0	23	15
1	1328883	1328884	m6A	2	+	1328883	1328884	0,205,0	5	23
1	1335541	1335542	m6A	20	-	1335541	1335542	0,205,0	31	24
1	1335579	1335580	m6A	9	-	1335579	1335580	0,205,0	23	13
1	1335602	1335603	m6A	4	-	1335602	1335603	0,205,0	8	16
1	1335715	1335716	m6A	35	-	1335715	1335716	0,205,0	67	19
1	1335910	1335911	m6A	78	-	1335910	1335911	0,205,0	142	20
1	1336047	1336048	m6A	3	-	1336047	1336048	0,205,0	7	12
1	1336141	1336142	m6A	1	-	1336141	1336142	0,205,0	337	61
1	1336151	1336152	m6A	1	-	1336151	1336152	0,205,0	360	69
1	1348901	1348902	m6A	34	-	1348901	1348902	0,205,0	41	35
1	1348907	1348908	m6A	11	-	1348907	1348908	0,205,0	23	16
1	1351648	1351649	m6A	12	+	1351648	1351649	0,205,0	13	48
1	1351676	1351677	m6A	7	+	1351676	1351677	0,205,0	10	28
1	1352138	1352139	m6A	7	+	1352138	1352139	0,205,0	11	25
1	1352187	1352188	m6A	12	+	1352187	1352188	0,205,0	16	32
1	1352271	1352272	m6A	43	+	1352271	1352272	0,205,0	33	87
1	1352482	1352483	m6A	7	+	1352482	1352483	0,205,0	10	32
1	1352510	1352511	m6A	3	+	1352510	1352511	0,205,0	5	23
1	1352536	1352537	m6A	7	+	1352536	1352537	0,205,0	8	38
1	1352553	1352554	m6A	6	+	1352553	1352554	0,205,0	7	33
1	1352632	1352633	m6A	4	+	1352632	1352633	0,205,0	5	28
1	1353121	1353122	m6A	3	+	1353121	1353122	0,205,0	5	21
1	1353229	1353230	m6A	11	+	1353229	1353230	0,205,0	12	46
1	1354083	1354084	m6A	9	+	1354083	1354084	0,205,0	11	34
1	1354199	1354200	m6A	4	+	1354199	1354200	0,205,0	6	21
1	1354466	1354467	m6A	12	+	1354466	1354467	0,205,0	12	57
1	1354472	1354473	m6A	7	+	1354472	1354473	0,205,0	8	36
1	1354481	1354482	m6A	8	+	1354481	1354482	0,205,0	10	34
1	1357234	1357235	m6A	10	+	1357234	1357235	0,205,0	12	38
1	1357283	1357284	m6A	30	+	1357283	1357284	0,205,0	23	85
1	1357318	1357319	m6A	20	+	1357318	1357319	0,205,0	22	48
1	1357378	1357379	m6A	6	+	1357378	1357379	0,205,0	9	28
1	1357432	1357433	m6A	26	+	1357432	1357433	0,205,0	24	65
1	1373739	1373740	m6A	161	-	1373739	1373740	0,205,0	152	60
1	1374217	1374218	m6A	1	-	1374217	1374218	0,205,0	446	34
1	1374239	1374240	m6A	38	-	1374239	1374240	0,205,0	139	11
1	1375208	1375209	m6A	3	-	1375208	1375209	0,205,0	7	11
1	1375358	1375359	m6A	3	-	1375358	1375359	0,205,0	5	21
1	1386028	1386029	m6A	29	-	1386028	1386029	0,205,0	27	60
1	1386082	1386083	m6A	42	-	1386082	1386083	0,205,0	41	57
1	1386161	1386162	m6A	11	-	1386161	1386162	0,205,0	11	50
1	1386213	1386214	m6A	28	-	1386213	1386214	0,205,0	26	62
1	1386476	1386477	m6A	7	-	1386476	1386477	0,205,0	11	24
1	1386683	1386684	m6A	9	-	1386683	1386684	0,205,0	13	27
1	1386871	1386872	m6A	20	-	1386871	1386872	0,205,0	68	12
1	1387043	1387044	m6A	103	-	1387043	1387044	0,205,0	120	44
1	1387051	1387052	m6A	1	-	1387051	1387052	0,205,0	230	92
1	1387064	1387065	m6A	7	-	1387064	1387065	0,205,0	27	10
1	1387074	1387075	m6A	1	-	1387074	1387075	0,205,0	257	85
1	1387102	1387103	m6A	30	-	1387102	1387103	0,205,0	61	20
1	1387107	1387108	m6A	25	-	1387107	1387108	0,205,0	62	16
1	1387214	1387215	m6A	317	-	1387214	1387215	0,205,0	276	71
1	1387261	1387262	m6A	13	-	1387261	1387262	0,205,0	34	15
1	1387287	1387288	m6A	10	-	1387287	1387288	0,205,0	30	13
1	1387441	1387442	m6A	132	-	1387441	1387442	0,205,0	142	51
1	1391000	1391001	m6A	25	-	1391000	1391001	0,205,0	51	20
1	1391218	1391219	m6A	8	-	1391218	1391219	0,205,0	15	19
1	1391228	1391229	m6A	12	-	1391228	1391229	0,205,0	19	27
1	1391270	1391271	m6A	8	-	1391270	1391271	0,205,0	12	27
1	1391434	1391435	m6A	143	-	1391434	1391435	0,205,0	164	46
1	1391556	1391557	m6A	206	-	1391556	1391557	0,205,0	173	75
1	1392050	1392051	m6A	81	-	1392050	1392051	0,205,0	104	38
1	1392459	1392460	m6A	11	-	1392459	1392460	0,205,0	19	23
1	1392684	1392685	m6A	47	-	1392684	1392685	0,205,0	93	21
1	1399622	1399623	m6A	17	+	1399622	1399623	0,205,0	34	28
1	1399746	1399747	m6A	11	+	1399746	1399747	0,205,0	12	44
1	1399856	1399857	m6A	3	+	1399856	1399857	0,205,0	6	15
1	1399863	1399864	m6A	24	+	1399863	1399864	0,205,0	23	59
1	1399889	1399890	m6A	3	+	1399889	1399890	0,205,0	6	16
1	1400285	1400286	m6A	8	+	1400285	1400286	0,205,0	23	20
1	1400296	1400297	m6A	21	+	1400296	1400297	0,205,0	34	37
1	1400410	1400411	m6A	8	+	1400410	1400411	0,205,0	9	41
1	1400498	1400499	m6A	4	+	1400498	1400499	0,205,0	5	31
1	1400740	1400741	m6A	30	+	1400740	1400741	0,205,0	38	50
1	1400798	1400799	m6A	28	+	1400798	1400799	0,205,0	36	50
1	1400817	1400818	m6A	49	+	1400817	1400818	0,205,0	44	83
1	1400889	1400890	m6A	13	+	1400889	1400890	0,205,0	29	25
1	1400982	1400983	m6A	151	+	1400982	1400983	0,205,0	115	99
1	1401032	1401033	m6A	5	+	1401032	1401033	0,205,0	17	17
1	1401057	1401058	m6A	77	+	1401057	1401058	0,205,0	62	94
1	1401064	1401065	m6A	7	+	1401064	1401065	0,205,0	15	26
1	1401069	1401070	m6A	73	+	1401069	1401070	0,205,0	57	97
1	1401125	1401126	m6A	3	+	1401125	1401126	0,205,0	6	24
1	1401143	1401144	m6A	3	+	1401143	1401144	0,205,0	5	31
1	1401243	1401244	m6A	5	+	1401243	1401244	0,205,0	15	16
1	1401303	1401304	m6A	13	+	1401303	1401304	0,205,0	17	45
1	1401524	1401525	m6A	6	+	1401524	1401525	0,205,0	16	21
1	1401744	1401745	m6A	5	+	1401744	1401745	0,205,0	7	39
1	1401897	1401898	m6A	25	+	1401897	1401898	0,205,0	29	58
1	1401906	1401907	m6A	10	+	1401906	1401907	0,205,0	14	40
1	1401944	1401945	m6A	54	+	1401944	1401945	0,205,0	55	71
1	1402051	1402052	m6A	11	-	1402051	1402052	0,205,0	11	42
1	1402079	1402080	m6A	146	-	1402079	1402080	0,205,0	113	72
1	1406742	1406743	m6A	3	-	1406742	1406743	0,205,0	5	21
1	1407292	1407293	m6A	56	-	1407292	1407293	0,205,0	57	43
1	1407708	1407709	m6A	3	+	1407708	1407709	0,205,0	6	16
1	1407910	1407911	m6A	8	+	1407910	1407911	0,205,0	14	24
1	1409723	1409724	m6A	8	+	1409723	1409724	0,205,0	10	37
1	1471777	1471778	m6A	3	+	1471777	1471778	0,205,0	5	15
1	1477965	1477966	m6A	8	+	1477965	1477966	0,205,0	13	16
1	1478132	1478133	m6A	4	+	1478132	1478133	0,205,0	8	13
1	1478218	1478219	m6A	7	+	1478218	1478219	0,205,0	10	19
1	1486147	1486148	m6A	3	+	1486147	1486148	0,205,0	5	11
1	1487521	1487522	m6A	6	+	1487521	1487522	0,205,0	7	44
1	1495671	1495672	m6A	41	+	1495671	1495672	0,205,0	65	18
1	1496044	1496045	m6A	15	+	1496044	1496045	0,205,0	18	28
1	1511474	1511475	m6A	24	-	1511474	1511475	0,205,0	18	86
1	1511491	1511492	m6A	12	-	1511491	1511492	0,205,0	13	48
1	1512161	1512162	m6A	14	+	1512161	1512162	0,205,0	20	22
1	1528881	1528882	m6A	4	+	1528881	1528882	0,205,0	10	14
1	1541740	1541741	m6A	1	-	1541740	1541741	0,205,0	1058	76
1	1541948	1541949	m6A	94	-	1541948	1541949	0,205,0	110	49
1	1562902	1562903	m6A	8	-	1562902	1562903	0,205,0	8	53
1	1564774	1564775	m6A	42	-	1564774	1564775	0,205,0	29	100
1	1564802	1564803	m6A	2	-	1564802	1564803	0,205,0	7	13
1	1564878	1564879	m6A	30	-	1564878	1564879	0,205,0	108	13
1	1570589	1570590	m6A	19	+	1570589	1570590	0,205,0	18	62
1	1574880	1574881	m6A	4	-	1574880	1574881	0,205,0	5	26
1	1615111	1615112	m6A	9	-	1615111	1615112	0,205,0	9	53
1	1623456	1623457	m6A	9	+	1623456	1623457	0,205,0	10	30
1	1623857	1623858	m6A	4	+	1623857	1623858	0,205,0	9	10
1	1628585	1628586	m6A	4	+	1628585	1628586	0,205,0	8	13
1	1658994	1658995	m6A	3	-	1658994	1658995	0,205,0	5	11
1	1662791	1662792	m6A	3	-	1662791	1662792	0,205,0	13	12
1	1663732	1663733	m6A	3	-	1663732	1663733	0,205,0	10	15
1	1663766	1663767	m6A	6	-	1663766	1663767	0,205,0	12	27
1	1664991	1664992	m6A	17	-	1664991	1664992	0,205,0	26	38
1	1665212	1665213	m6A	146	-	1665212	1665213	0,205,0	134	80
1	1665236	1665237	m6A	11	-	1665236	1665237	0,205,0	34	17
1	1665251	1665252	m6A	224	-	1665251	1665252	0,205,0	186	90
1	1665347	1665348	m6A	20	-	1665347	1665348	0,205,0	25	48
1	1665358	1665359	m6A	45	-	1665358	1665359	0,205,0	43	74
1	1665526	1665527	m6A	5	-	1665526	1665527	0,205,0	17	15
1	1665563	1665564	m6A	189	-	1665563	1665564	0,205,0	148	96
1	1665574	1665575	m6A	6	-	1665574	1665575	0,205,0	20	16
1	1665579	1665580	m6A	106	-	1665579	1665580	0,205,0	98	79
1	1665615	1665616	m6A	56	-	1665615	1665616	0,205,0	69	52
1	1665621	1665622	m6A	116	-	1665621	1665622	0,205,0	104	82
1	1665685	1665686	m6A	120	-	1665685	1665686	0,205,0	105	85
1	1665718	1665719	m6A	149	-	1665718	1665719	0,205,0	122	92
1	1665746	1665747	m6A	57	-	1665746	1665747	0,205,0	80	44
1	1665800	1665801	m6A	94	-	1665800	1665801	0,205,0	82	85
1	1671511	1671512	m6A	12	-	1671511	1671512	0,205,0	24	26
1	1672800	1672801	m6A	20	-	1672800	1672801	0,205,0	14	93
1	1680511	1680512	m6A	4	+	1680511	1680512	0,205,0	7	18
1	1691175	1691176	m6A	16	-	1691175	1691176	0,205,0	19	54
1	1691212	1691213	m6A	7	-	1691212	1691213	0,205,0	9	47
1	1728701	1728702	m6A	4	-	1728701	1728702	0,205,0	7	13
1	1732398	1732399	m6A	6	-	1732398	1732399	0,205,0	6	32
1	1751394	1751395	m6A	206	-	1751394	1751395	0,205,0	164	74
1	1751470	1751471	m6A	39	-	1751470	1751471	0,205,0	37	53
1	1751515	1751516	m6A	14	-	1751515	1751516	0,205,0	28	16
1	1751551	1751552	m6A	15	-	1751551	1751552	0,205,0	36	13
1	1751579	1751580	m6A	1	-	1751579	1751580	0,205,0	293	79
1	1751693	1751694	m6A	10	-	1751693	1751694	0,205,0	30	10
1	1751759	1751760	m6A	67	-	1751759	1751760	0,205,0	86	32
1	1751806	1751807	m6A	33	-	1751806	1751807	0,205,0	62	19
1	1751945	1751946	m6A	157	-	1751945	1751946	0,205,0	153	52
1	1752204	1752205	m6A	24	-	1752204	1752205	0,205,0	19	70
1	1752307	1752308	m6A	33	-	1752307	1752308	0,205,0	53	23
1	1752724	1752725	m6A	12	-	1752724	1752725	0,205,0	15	30
1	1752846	1752847	m6A	59	-	1752846	1752847	0,205,0	114	18
1	1753983	1753984	m6A	2	-	1753983	1753984	0,205,0	5	16
1	1757054	1757055	m6A	4	-	1757054	1757055	0,205,0	5	28
1	1757100	1757101	m6A	4	-	1757100	1757101	0,205,0	5	26
1	1760095	1760096	m6A	13	-	1760095	1760096	0,205,0	12	60
1	1760306	1760307	m6A	20	-	1760306	1760307	0,205,0	15	88
1	1760750	1760751	m6A	8	-	1760750	1760751	0,205,0	8	50
1	1786944	1786945	m6A	39	-	1786944	1786945	0,205,0	80	12
1	1891034	1891035	m6A	6	-	1891034	1891035	0,205,0	7	23
1	1891038	1891039	m6A	3	-	1891038	1891039	0,205,0	5	12
1	1891086	1891087	m6A	12	-	1891086	1891087	0,205,0	18	15
1	1891623	1891624	m6A	8	+	1891623	1891624	0,205,0	16	46
1	2011172	2011173	m6A	5	+	2011172	2011173	0,205,0	6	32
1	2184660	2184661	m6A	26	-	2184660	2184661	0,205,0	17	100
1	2184703	2184704	m6A	54	-	2184703	2184704	0,205,0	35	100
1	2184719	2184720	m6A	5	-	2184719	2184720	0,205,0	7	22
1	2185032	2185033	m6A	6	+	2185032	2185033	0,205,0	11	18
1	2185045	2185046	m6A	3	+	2185045	2185046	0,205,0	7	11
1	2185053	2185054	m6A	18	+	2185053	2185054	0,205,0	20	37
1	2185115	2185116	m6A	6	+	2185115	2185116	0,205,0	8	27
1	2185149	2185150	m6A	4	-	2185149	2185150	0,205,0	7	21
1	2185177	2185178	m6A	50	-	2185177	2185178	0,205,0	33	97
1	2185221	2185222	m6A	37	+	2185221	2185222	0,205,0	39	42
1	2185259	2185260	m6A	3	+	2185259	2185260	0,205,0	8	10
1	2185317	2185318	m6A	38	+	2185317	2185318	0,205,0	33	61
1	2185362	2185363	m6A	21	-	2185362	2185363	0,205,0	17	71
1	2185379	2185380	m6A	7	-	2185379	2185380	0,205,0	7	39
1	2189669	2189670	m6A	11	-	2189669	2189670	0,205,0	37	11
1	2190033	2190034	m6A	4	-	2190033	2190034	0,205,0	5	33
1	2192109	2192110	m6A	13	-	2192109	2192110	0,205,0	11	65
1	2192175	2192176	m6A	4	-	2192175	2192176	0,205,0	5	33
1	2194771	2194772	m6A	14	-	2194771	2194772	0,205,0	13	54
1	2207539	2207540	m6A	7	+	2207539	2207540	0,205,0	7	39
1	2228032	2228033	m6A	25	+	2228032	2228033	0,205,0	20	80
1	2228823	2228824	m6A	23	+	2228823	2228824	0,205,0	33	36
1	2229072	2229073	m6A	5	+	2229072	2229073	0,205,0	15	14
1	2229077	2229078	m6A	30	+	2229077	2229078	0,205,0	42	39
1	2229148	2229149	m6A	7	+	2229148	2229149	0,205,0	23	14
1	2229307	2229308	m6A	24	+	2229307	2229308	0,205,0	32	40
1	2229511	2229512	m6A	226	+	2229511	2229512	0,205,0	163	98
1	2229526	2229527	m6A	3	+	2229526	2229527	0,205,0	15	10
1	2229571	2229572	m6A	24	+	2229571	2229572	0,205,0	38	32
1	2229576	2229577	m6A	135	+	2229576	2229577	0,205,0	106	90
1	2306922	2306923	m6A	14	+	2306922	2306923	0,205,0	24	28
1	2307032	2307033	m6A	122	+	2307032	2307033	0,205,0	87	99
1	2307040	2307041	m6A	4	+	2307040	2307041	0,205,0	9	18
1	2307244	2307245	m6A	61	+	2307244	2307245	0,205,0	62	62
1	2307288	2307289	m6A	72	+	2307288	2307289	0,205,0	73	63
1	2307324	2307325	m6A	74	+	2307324	2307325	0,205,0	66	75
1	2307351	2307352	m6A	30	+	2307351	2307352	0,205,0	49	30
1	2307468	2307469	m6A	10	+	2307468	2307469	0,205,0	24	18
1	2307646	2307647	m6A	126	+	2307646	2307647	0,205,0	92	97
1	2307732	2307733	m6A	47	+	2307732	2307733	0,205,0	38	84
1	2307779	2307780	m6A	115	+	2307779	2307780	0,205,0	83	98
1	2307892	2307893	m6A	75	+	2307892	2307893	0,205,0	60	87
1	2307897	2307898	m6A	144	+	2307897	2307898	0,205,0	108	95
1	2307946	2307947	m6A	35	+	2307946	2307947	0,205,0	53	34
1	2307988	2307989	m6A	26	+	2307988	2307989	0,205,0	38	35
1	2308283	2308284	m6A	28	+	2308283	2308284	0,205,0	42	35
1	2308290	2308291	m6A	203	+	2308290	2308291	0,205,0	147	98
1	2308348	2308349	m6A	42	+	2308348	2308349	0,205,0	57	40
1	2308411	2308412	m6A	57	+	2308411	2308412	0,205,0	46	85
1	2309146	2309147	m6A	71	+	2309146	2309147	0,205,0	76	58
1	2350564	2350565	m6A	6	-	2350564	2350565	0,205,0	8	53
1	2350992	2350993	m6A	7	-	2350992	2350993	0,205,0	10	53
1	2351018	2351019	m6A	13	-	2351018	2351019	0,205,0	16	70
1	2351149	2351150	m6A	20	-	2351149	2351150	0,205,0	19	90
1	2351281	2351282	m6A	21	-	2351281	2351282	0,205,0	19	95
1	2351477	2351478	m6A	4	-	2351477	2351478	0,205,0	7	39
1	2352642	2352643	m6A	16	-	2352642	2352643	0,205,0	16	89
1	2353499	2353500	m6A	6	-	2353499	2353500	0,205,0	8	33
1	2353519	2353520	m6A	4	-	2353519	2353520	0,205,0	6	24
1	2353792	2353793	m6A	6	-	2353792	2353793	0,205,0	7	44
1	2353803	2353804	m6A	15	-	2353803	2353804	0,205,0	12	75
1	2353873	2353874	m6A	11	-	2353873	2353874	0,205,0	10	67
1	2355023	2355024	m6A	5	-	2355023	2355024	0,205,0	6	35
1	2382223	2382224	m6A	4	-	2382223	2382224	0,205,0	5	26
1	2387512	2387513	m6A	2	-	2387512	2387513	0,205,0	5	13
1	2391548	2391549	m6A	3	-	2391548	2391549	0,205,0	5	19
1	2391553	2391554	m6A	4	-	2391553	2391554	0,205,0	5	28
1	2391798	2391799	m6A	3	+	2391798	2391799	0,205,0	5	22
1	2391814	2391815	m6A	3	+	2391814	2391815	0,205,0	8	12
1	2391841	2391842	m6A	17	+	2391841	2391842	0,205,0	45	11
1	2392643	2392644	m6A	3	+	2392643	2392644	0,205,0	7	17
1	2392746	2392747	m6A	5	+	2392746	2392747	0,205,0	9	19
1	2393019	2393020	m6A	11	+	2393019	2393020	0,205,0	11	52
1	2393050	2393051	m6A	11	+	2393050	2393051	0,205,0	17	29
1	2393080	2393081	m6A	5	+	2393080	2393081	0,205,0	8	22
1	2393169	2393170	m6A	28	+	2393169	2393170	0,205,0	26	65
1	2393261	2393262	m6A	18	+	2393261	2393262	0,205,0	28	28
1	2403131	2403132	m6A	117	+	2403131	2403132	0,205,0	163	27
1	2403158	2403159	m6A	83	+	2403158	2403159	0,205,0	117	26
1	2403261	2403262	m6A	6	+	2403261	2403262	0,205,0	8	24
1	2403286	2403287	m6A	60	+	2403286	2403287	0,205,0	78	29
1	2403312	2403313	m6A	10	+	2403312	2403313	0,205,0	24	12
1	2403327	2403328	m6A	41	+	2403327	2403328	0,205,0	60	25
1	2403573	2403574	m6A	222	+	2403573	2403574	0,205,0	198	57
1	2403603	2403604	m6A	265	+	2403603	2403604	0,205,0	243	55
1	2403678	2403679	m6A	37	+	2403678	2403679	0,205,0	51	26
1	2404027	2404028	m6A	7	+	2404027	2404028	0,205,0	14	13
1	2404295	2404296	m6A	7	-	2404295	2404296	0,205,0	8	44
1	2404353	2404354	m6A	5	+	2404353	2404354	0,205,0	14	10
1	2404370	2404371	m6A	30	+	2404370	2404371	0,205,0	34	35
1	2404481	2404482	m6A	10	+	2404481	2404482	0,205,0	15	22
1	2404856	2404857	m6A	31	+	2404856	2404857	0,205,0	37	33
1	2404956	2404957	m6A	6	+	2404956	2404957	0,205,0	11	16
1	2405037	2405038	m6A	4	+	2405037	2405038	0,205,0	10	11
1	2405051	2405052	m6A	7	-	2405051	2405052	0,205,0	17	14
1	2405071	2405072	m6A	12	+	2405071	2405072	0,205,0	20	19
1	2405118	2405119	m6A	10	+	2405118	2405119	0,205,0	16	19
1	2405220	2405221	m6A	75	-	2405220	2405221	0,205,0	63	71
1	2405364	2405365	m6A	63	-	2405364	2405365	0,205,0	44	92
1	2405494	2405495	m6A	6	-	2405494	2405495	0,205,0	14	13
1	2405529	2405530	m6A	75	-	2405529	2405530	0,205,0	81	47
1	2405556	2405557	m6A	21	-	2405556	2405557	0,205,0	34	23
1	2405667	2405668	m6A	6	-	2405667	2405668	0,205,0	9	24
1	2408731	2408732	m6A	8	-	2408731	2408732	0,205,0	21	14
1	2508578	2508579	m6A	31	-	2508578	2508579	0,205,0	30	50
1	2508669	2508670	m6A	16	-	2508669	2508670	0,205,0	20	31
1	2508702	2508703	m6A	4	-	2508702	2508703	0,205,0	9	11
1	2508748	2508749	m6A	80	-	2508748	2508749	0,205,0	61	76
1	2508778	2508779	m6A	10	-	2508778	2508779	0,205,0	14	24
1	2508828	2508829	m6A	161	-	2508828	2508829	0,205,0	115	85
1	2508970	2508971	m6A	18	-	2508970	2508971	0,205,0	27	24
1	2517782	2517783	m6A	8	-	2517782	2517783	0,205,0	8	44
1	2572034	2572035	m6A	6	+	2572034	2572035	0,205,0	9	25
1	2844821	2844822	m6A	9	+	2844821	2844822	0,205,0	10	40
1	3136579	3136580	m6A	4	+	3136579	3136580	0,205,0	5	31
1	3356432	3356433	m6A	31	+	3356432	3356433	0,205,0	22	96
1	3377367	3377368	m6A	15	+	3377367	3377368	0,205,0	17	45
1	3410677	3410678	m6A	13	+	3410677	3410678	0,205,0	13	57
1	3463220	3463221	m6A	41	+	3463220	3463221	0,205,0	49	38
1	3463384	3463385	m6A	16	+	3463384	3463385	0,205,0	17	46
1	3463419	3463420	m6A	3	+	3463419	3463420	0,205,0	8	10
1	3463445	3463446	m6A	26	+	3463445	3463446	0,205,0	37	28
1	3463490	3463491	m6A	33	+	3463490	3463491	0,205,0	32	52
1	3463496	3463497	m6A	6	+	3463496	3463497	0,205,0	10	19
1	3463502	3463503	m6A	19	+	3463502	3463503	0,205,0	21	43
1	3477945	3477946	m6A	3	+	3477945	3477946	0,205,0	8	10
1	3480501	3480502	m6A	9	+	3480501	3480502	0,205,0	18	16
1	3480579	3480580	m6A	3	+	3480579	3480580	0,205,0	8	12
1	3480680	3480681	m6A	5	+	3480680	3480681	0,205,0	13	12
1	3480904	3480905	m6A	86	+	3480904	3480905	0,205,0	63	85
1	3480987	3480988	m6A	5	+	3480987	3480988	0,205,0	10	17
1	3489373	3489374	m6A	43	-	3489373	3489374	0,205,0	33	85
1	3489641	3489642	m6A	22	-	3489641	3489642	0,205,0	17	81
1	3489701	3489702	m6A	18	-	3489701	3489702	0,205,0	17	57
1	3489886	3489887	m6A	53	-	3489886	3489887	0,205,0	36	97
1	3490127	3490128	m6A	59	-	3490127	3490128	0,205,0	47	80
1	3490216	3490217	m6A	54	-	3490216	3490217	0,205,0	40	89
1	3490223	3490224	m6A	57	-	3490223	3490224	0,205,0	44	85
1	3490286	3490287	m6A	6	-	3490286	3490287	0,205,0	11	21
1	3490388	3490389	m6A	5	-	3490388	3490389	0,205,0	10	18
1	3490450	3490451	m6A	76	-	3490450	3490451	0,205,0	57	88
1	3499688	3499689	m6A	3	-	3499688	3499689	0,205,0	7	13
1	3503809	3503810	m6A	15	-	3503809	3503810	0,205,0	13	72
1	3628533	3628534	m6A	8	+	3628533	3628534	0,205,0	20	11
1	3628683	3628684	m6A	20	+	3628683	3628684	0,205,0	26	29
1	3628808	3628809	m6A	78	+	3628808	3628809	0,205,0	53	91
1	3628844	3628845	m6A	195	+	3628844	3628845	0,205,0	161	69
1	3629788	3629789	m6A	27	+	3629788	3629789	0,205,0	44	21
1	3629854	3629855	m6A	12	+	3629854	3629855	0,205,0	35	11
1	3629951	3629952	m6A	104	+	3629951	3629952	0,205,0	103	50
1	3630037	3630038	m6A	7	+	3630037	3630038	0,205,0	18	11
1	3630061	3630062	m6A	4	+	3630061	3630062	0,205,0	7	14
1	3631188	3631189	m6A	6	-	3631188	3631189	0,205,0	9	30
1	3631306	3631307	m6A	3	-	3631306	3631307	0,205,0	5	18
1	3631317	3631318	m6A	20	-	3631317	3631318	0,205,0	18	67
1	3631396	3631397	m6A	22	-	3631396	3631397	0,205,0	20	67
1	3631440	3631441	m6A	7	-	3631440	3631441	0,205,0	10	31
1	3631626	3631627	m6A	7	-	3631626	3631627	0,205,0	12	12
1	3737418	3737419	m6A	18	-	3737418	3737419	0,205,0	20	56
1	3737570	3737571	m6A	5	-	3737570	3737571	0,205,0	8	31
1	3737652	3737653	m6A	12	-	3737652	3737653	0,205,0	16	41
1	3738019	3738020	m6A	8	-	3738019	3738020	0,205,0	11	35
1	3738166	3738167	m6A	44	-	3738166	3738167	0,205,0	37	84
1	3738180	3738181	m6A	45	-	3738180	3738181	0,205,0	36	90
1	3738250	3738251	m6A	29	-	3738250	3738251	0,205,0	22	96
1	3738304	3738305	m6A	5	-	3738304	3738305	0,205,0	8	31
1	3738565	3738566	m6A	10	-	3738565	3738566	0,205,0	14	38
1	3738731	3738732	m6A	23	-	3738731	3738732	0,205,0	23	62
1	3739102	3739103	m6A	11	-	3739102	3739103	0,205,0	14	40
1	3740238	3740239	m6A	10	-	3740238	3740239	0,205,0	13	39
1	3742819	3742820	m6A	6	-	3742819	3742820	0,205,0	14	21
1	3742838	3742839	m6A	7	-	3742838	3742839	0,205,0	16	19
1	3742905	3742906	m6A	11	-	3742905	3742906	0,205,0	17	32
1	3745627	3745628	m6A	34	-	3745627	3745628	0,205,0	36	61
1	3745638	3745639	m6A	4	-	3745638	3745639	0,205,0	10	19
1	3745706	3745707	m6A	7	-	3745706	3745707	0,205,0	12	27
1	3745829	3745830	m6A	50	-	3745829	3745830	0,205,0	45	78
1	3745896	3745897	m6A	4	-	3745896	3745897	0,205,0	9	19
1	3746239	3746240	m6A	55	-	3746239	3746240	0,205,0	43	91
1	3746289	3746290	m6A	16	-	3746289	3746290	0,205,0	24	36
1	3746412	3746413	m6A	4	-	3746412	3746413	0,205,0	10	19
1	3746427	3746428	m6A	43	-	3746427	3746428	0,205,0	39	76
1	3746540	3746541	m6A	11	-	3746540	3746541	0,205,0	19	30
1	3746574	3746575	m6A	3	-	3746574	3746575	0,205,0	10	14
1	3746587	3746588	m6A	9	-	3746587	3746588	0,205,0	16	26
1	3746650	3746651	m6A	15	-	3746650	3746651	0,205,0	20	41
1	3746659	3746660	m6A	59	-	3746659	3746660	0,205,0	46	92
1	3746873	3746874	m6A	14	-	3746873	3746874	0,205,0	23	32
1	3746883	3746884	m6A	5	-	3746883	3746884	0,205,0	14	17
1	3746960	3746961	m6A	5	-	3746960	3746961	0,205,0	11	19
1	3780268	3780269	m6A	18	-	3780268	3780269	0,205,0	29	24
1	3780393	3780394	m6A	60	-	3780393	3780394	0,205,0	75	36
1	3781101	3781102	m6A	153	-	3781101	3781102	0,205,0	170	45
1	3786891	3786892	m6A	80	-	3786891	3786892	0,205,0	85	48
1	3787026	3787027	m6A	3	-	3787026	3787027	0,205,0	6	12
1	3787257	3787258	m6A	19	-	3787257	3787258	0,205,0	35	21
1	3795897	3795898	m6A	33	-	3795897	3795898	0,205,0	58	22
1	3795927	3795928	m6A	24	-	3795927	3795928	0,205,0	46	19
1	3795979	3795980	m6A	25	-	3795979	3795980	0,205,0	53	17
1	3796490	3796491	m6A	3	-	3796490	3796491	0,205,0	7	13
1	3814213	3814214	m6A	51	-	3814213	3814214	0,205,0	38	81
1	3814673	3814674	m6A	5	-	3814673	3814674	0,205,0	7	26
1	3814827	3814828	m6A	5	-	3814827	3814828	0,205,0	8	21
1	3814999	3815000	m6A	2	-	3814999	3815000	0,205,0	5	12
1	3815012	3815013	m6A	9	-	3815012	3815013	0,205,0	10	40
1	3815174	3815175	m6A	8	-	3815174	3815175	0,205,0	14	19
1	3815189	3815190	m6A	37	-	3815189	3815190	0,205,0	40	43
1	3815329	3815330	m6A	147	-	3815329	3815330	0,205,0	112	79
1	3815440	3815441	m6A	8	-	3815440	3815441	0,205,0	10	30
1	3816351	3816352	m6A	3	-	3816351	3816352	0,205,0	5	13
1	3834937	3834938	m6A	11	-	3834937	3834938	0,205,0	13	35
1	3883577	3883578	m6A	15	+	3883577	3883578	0,205,0	11	65
1	3884410	3884411	m6A	3	+	3884410	3884411	0,205,0	5	15
1	3884481	3884482	m6A	8	+	3884481	3884482	0,205,0	10	23
1	3885187	3885188	m6A	6	+	3885187	3885188	0,205,0	6	35
1	3889789	3889790	m6A	3	-	3889789	3889790	0,205,0	8	11
1	3889841	3889842	m6A	12	-	3889841	3889842	0,205,0	15	31
1	3890783	3890784	m6A	108	-	3890783	3890784	0,205,0	83	77
1	3890800	3890801	m6A	144	-	3890800	3890801	0,205,0	108	80
1	3890927	3890928	m6A	5	-	3890927	3890928	0,205,0	11	13
1	3890994	3890995	m6A	5	-	3890994	3890995	0,205,0	7	23
1	3900257	3900258	m6A	4	-	3900257	3900258	0,205,0	6	19
1	3906190	3906191	m6A	11	+	3906190	3906191	0,205,0	14	38
1	4055291	4055292	m6A	13	+	4055291	4055292	0,205,0	11	73
1	4143626	4143627	m6A	27	+	4143626	4143627	0,205,0	25	64
1	4487942	4487943	m6A	4	+	4487942	4487943	0,205,0	7	19
1	4533566	4533567	m6A	20	+	4533566	4533567	0,205,0	16	76
1	5503976	5503977	m6A	4	+	5503976	5503977	0,205,0	5	26
1	5506757	5506758	m6A	12	-	5506757	5506758	0,205,0	11	65
1	5625795	5625796	m6A	10	+	5625795	5625796	0,205,0	15	27
1	5850315	5850316	m6A	12	-	5850315	5850316	0,205,0	15	37
1	5862985	5862986	m6A	27	-	5862985	5862986	0,205,0	30	32
1	5863034	5863035	m6A	90	-	5863034	5863035	0,205,0	64	77
1	5863116	5863117	m6A	3	-	5863116	5863117	0,205,0	5	10
1	5906036	5906037	m6A	18	+	5906036	5906037	0,205,0	14	82
1	5956465	5956466	m6A	63	+	5956465	5956466	0,205,0	111	25
1	5984102	5984103	m6A	22	-	5984102	5984103	0,205,0	15	100
1	5990024	5990025	m6A	21	+	5990024	5990025	0,205,0	16	84
1	6050078	6050079	m6A	4	+	6050078	6050079	0,205,0	10	15
1	6064013	6064014	m6A	13	+	6064013	6064014	0,205,0	13	52
1	6096372	6096373	m6A	3	+	6096372	6096373	0,205,0	5	24
1	6096672	6096673	m6A	3	+	6096672	6096673	0,205,0	6	12
1	6098560	6098561	m6A	147	+	6098560	6098561	0,205,0	112	84
1	6098597	6098598	m6A	1	+	6098597	6098598	0,205,0	281	88
1	6098754	6098755	m6A	185	+	6098754	6098755	0,205,0	160	70
1	6098802	6098803	m6A	6	+	6098802	6098803	0,205,0	20	11
1	6099269	6099270	m6A	8	+	6099269	6099270	0,205,0	17	18
1	6099284	6099285	m6A	73	+	6099284	6099285	0,205,0	72	55
1	6099572	6099573	m6A	151	+	6099572	6099573	0,205,0	137	64
1	6099655	6099656	m6A	17	+	6099655	6099656	0,205,0	30	22
1	6099744	6099745	m6A	17	+	6099744	6099745	0,205,0	23	33
1	6099813	6099814	m6A	3	+	6099813	6099814	0,205,0	7	12
1	6100178	6100179	m6A	6	+	6100178	6100179	0,205,0	10	20
1	6100897	6100898	m6A	62	+	6100897	6100898	0,205,0	84	33
1	6101088	6101089	m6A	116	+	6101088	6101089	0,205,0	121	51
1	6185682	6185683	m6A	17	-	6185682	6185683	0,205,0	37	12
1	6186435	6186436	m6A	32	-	6186435	6186436	0,205,0	64	14
1	6186628	6186629	m6A	12	-	6186628	6186629	0,205,0	27	12
1	6199164	6199165	m6A	4	-	6199164	6199165	0,205,0	5	28
1	6199557	6199558	m6A	4	-	6199557	6199558	0,205,0	8	15
1	6205821	6205822	m6A	7	+	6205821	6205822	0,205,0	8	42
1	6207603	6207604	m6A	3	+	6207603	6207604	0,205,0	7	17
1	6207618	6207619	m6A	3	+	6207618	6207619	0,205,0	8	15
1	6207702	6207703	m6A	14	+	6207702	6207703	0,205,0	12	71
1	6207791	6207792	m6A	3	+	6207791	6207792	0,205,0	5	23
1	6207934	6207935	m6A	3	+	6207934	6207935	0,205,0	5	17
1	6208015	6208016	m6A	3	+	6208015	6208016	0,205,0	7	16
1	6208670	6208671	m6A	14	+	6208670	6208671	0,205,0	19	32
1	6210699	6210700	m6A	23	+	6210699	6210700	0,205,0	17	68
1	6211635	6211636	m6A	10	+	6211635	6211636	0,205,0	11	46
1	6219453	6219454	m6A	3	+	6219453	6219454	0,205,0	5	12
1	6219466	6219467	m6A	6	+	6219466	6219467	0,205,0	8	22
1	6220281	6220282	m6A	7	+	6220281	6220282	0,205,0	11	18
1	6220397	6220398	m6A	33	+	6220397	6220398	0,205,0	33	39
1	6220512	6220513	m6A	27	+	6220512	6220513	0,205,0	25	45
1	6220531	6220532	m6A	21	+	6220531	6220532	0,205,0	24	30
1	6221135	6221136	m6A	5	+	6221135	6221136	0,205,0	5	33
1	6221770	6221771	m6A	14	-	6221770	6221771	0,205,0	21	33
1	6222703	6222704	m6A	12	-	6222703	6222704	0,205,0	34	16
1	6222889	6222890	m6A	32	-	6222889	6222890	0,205,0	44	39
1	6222958	6222959	m6A	7	-	6222958	6222959	0,205,0	16	18
1	6222987	6222988	m6A	11	-	6222987	6222988	0,205,0	29	18
1	6223052	6223053	m6A	125	-	6223052	6223053	0,205,0	108	79
1	6223089	6223090	m6A	47	-	6223089	6223090	0,205,0	45	68
1	6223411	6223412	m6A	3	-	6223411	6223412	0,205,0	9	12
1	6223572	6223573	m6A	3	-	6223572	6223573	0,205,0	9	13
1	6223602	6223603	m6A	5	-	6223602	6223603	0,205,0	14	15
1	6223657	6223658	m6A	15	-	6223657	6223658	0,205,0	25	30
1	6223667	6223668	m6A	28	-	6223667	6223668	0,205,0	41	35
1	6223724	6223725	m6A	10	-	6223724	6223725	0,205,0	55	10
1	6223874	6223875	m6A	145	-	6223874	6223875	0,205,0	202	40
1	6223885	6223886	m6A	1	-	6223885	6223886	0,205,0	443	91
1	6224579	6224580	m6A	25	-	6224579	6224580	0,205,0	35	37
1	6224618	6224619	m6A	4	-	6224618	6224619	0,205,0	13	13
1	6224722	6224723	m6A	1	-	6224722	6224723	0,205,0	304	97
1	6224740	6224741	m6A	307	-	6224740	6224741	0,205,0	221	99
1	6224796	6224797	m6A	38	-	6224796	6224797	0,205,0	67	29
1	6224856	6224857	m6A	13	-	6224856	6224857	0,205,0	17	40
1	6224869	6224870	m6A	15	-	6224869	6224870	0,205,0	28	25
1	6224918	6224919	m6A	97	-	6224918	6224919	0,205,0	139	38
1	6224994	6224995	m6A	284	-	6224994	6224995	0,205,0	224	90
1	6225023	6225024	m6A	1	-	6225023	6225024	0,205,0	340	94
1	6225028	6225029	m6A	1	-	6225028	6225029	0,205,0	365	96
1	6225060	6225061	m6A	156	-	6225060	6225061	0,205,0	206	43
1	6225086	6225087	m6A	1	-	6225086	6225087	0,205,0	302	85
1	6247529	6247530	m6A	13	-	6247529	6247530	0,205,0	15	44
1	6247597	6247598	m6A	2	-	6247597	6247598	0,205,0	6	13
1	6247752	6247753	m6A	64	-	6247752	6247753	0,205,0	51	82
1	6248526	6248527	m6A	10	-	6248526	6248527	0,205,0	16	26
1	6248739	6248740	m6A	4	-	6248739	6248740	0,205,0	11	12
1	6248962	6248963	m6A	21	-	6248962	6248963	0,205,0	18	72
1	6249006	6249007	m6A	18	-	6249006	6249007	0,205,0	15	75
1	6249053	6249054	m6A	68	-	6249053	6249054	0,205,0	59	73
1	6249084	6249085	m6A	8	-	6249084	6249085	0,205,0	12	27
1	6249145	6249146	m6A	10	-	6249145	6249146	0,205,0	14	31
1	6249270	6249271	m6A	23	-	6249270	6249271	0,205,0	22	59
1	6249314	6249315	m6A	17	-	6249314	6249315	0,205,0	18	51
1	6249335	6249336	m6A	12	-	6249335	6249336	0,205,0	18	29
1	6249359	6249360	m6A	137	-	6249359	6249360	0,205,0	94	99
1	6249830	6249831	m6A	9	-	6249830	6249831	0,205,0	12	35
1	6249908	6249909	m6A	40	-	6249908	6249909	0,205,0	37	66
1	6249965	6249966	m6A	8	-	6249965	6249966	0,205,0	12	27
1	6250122	6250123	m6A	4	-	6250122	6250123	0,205,0	6	30
1	6250152	6250153	m6A	29	-	6250152	6250153	0,205,0	21	91
1	6250458	6250459	m6A	19	-	6250458	6250459	0,205,0	19	54
1	6250569	6250570	m6A	36	-	6250569	6250570	0,205,0	32	68
1	6393376	6393377	m6A	47	-	6393376	6393377	0,205,0	60	25
1	6393731	6393732	m6A	4	-	6393731	6393732	0,205,0	8	12
1	6413129	6413130	m6A	4	-	6413129	6413130	0,205,0	6	25
1	6413238	6413239	m6A	4	-	6413238	6413239	0,205,0	8	18
1	6415316	6415317	m6A	11	-	6415316	6415317	0,205,0	15	43
1	6415325	6415326	m6A	33	-	6415325	6415326	0,205,0	31	78
1	6415375	6415376	m6A	3	-	6415375	6415376	0,205,0	5	25
1	6415565	6415566	m6A	17	-	6415565	6415566	0,205,0	21	52
1	6415576	6415577	m6A	43	-	6415576	6415577	0,205,0	38	86
1	6415594	6415595	m6A	22	-	6415594	6415595	0,205,0	21	78
1	6415671	6415672	m6A	5	-	6415671	6415672	0,205,0	13	20
1	6415684	6415685	m6A	3	-	6415684	6415685	0,205,0	9	16
1	6415744	6415745	m6A	19	-	6415744	6415745	0,205,0	22	56
1	6416144	6416145	m6A	31	-	6416144	6416145	0,205,0	38	54
1	6416245	6416246	m6A	6	-	6416245	6416246	0,205,0	9	38
1	6416628	6416629	m6A	3	-	6416628	6416629	0,205,0	12	12
1	6416768	6416769	m6A	19	-	6416768	6416769	0,205,0	28	41
1	6416791	6416792	m6A	13	-	6416791	6416792	0,205,0	20	38
1	6416997	6416998	m6A	56	-	6416997	6416998	0,205,0	58	71
1	6417019	6417020	m6A	8	-	6417019	6417020	0,205,0	13	37
1	6417921	6417922	m6A	11	-	6417921	6417922	0,205,0	15	43
1	6418214	6418215	m6A	48	-	6418214	6418215	0,205,0	38	97
1	6418411	6418412	m6A	53	-	6418411	6418412	0,205,0	57	66
1	6418498	6418499	m6A	4	-	6418498	6418499	0,205,0	10	23
1	6418567	6418568	m6A	34	-	6418567	6418568	0,205,0	37	65
1	6418572	6418573	m6A	74	-	6418572	6418573	0,205,0	56	100
1	6418716	6418717	m6A	62	-	6418716	6418717	0,205,0	53	90
1	6418729	6418730	m6A	63	-	6418729	6418730	0,205,0	54	90
1	6418818	6418819	m6A	74	-	6418818	6418819	0,205,0	60	95
1	6418833	6418834	m6A	80	-	6418833	6418834	0,205,0	66	93
1	6418852	6418853	m6A	11	-	6418852	6418853	0,205,0	23	28
1	6419873	6419874	m6A	3	-	6419873	6419874	0,205,0	11	15
1	6420419	6420420	m6A	5	-	6420419	6420420	0,205,0	9	22
1	6420448	6420449	m6A	15	-	6420448	6420449	0,205,0	16	47
1	6420552	6420553	m6A	24	-	6420552	6420553	0,205,0	16	100
1	6420714	6420715	m6A	6	-	6420714	6420715	0,205,0	7	37
1	6421459	6421460	m6A	4	-	6421459	6421460	0,205,0	6	29
1	6423472	6423473	m6A	6	-	6423472	6423473	0,205,0	7	33
1	6423495	6423496	m6A	3	-	6423495	6423496	0,205,0	7	17
1	6425001	6425002	m6A	4	+	6425001	6425002	0,205,0	9	12
1	6445705	6445706	m6A	7	+	6445705	6445706	0,205,0	15	11
1	6454755	6454756	m6A	5	+	6454755	6454756	0,205,0	7	18
1	6455073	6455074	m6A	28	+	6455073	6455074	0,205,0	17	100
1	6456126	6456127	m6A	4	+	6456126	6456127	0,205,0	5	23
1	6460473	6460474	m6A	10	+	6460473	6460474	0,205,0	17	16
1	6460803	6460804	m6A	4	+	6460803	6460804	0,205,0	9	11
1	6468089	6468090	m6A	35	-	6468089	6468090	0,205,0	25	89
1	6468155	6468156	m6A	20	-	6468155	6468156	0,205,0	18	58
1	6468349	6468350	m6A	34	-	6468349	6468350	0,205,0	23	96
1	6468388	6468389	m6A	57	-	6468388	6468389	0,205,0	41	89
1	6480993	6480994	m6A	4	+	6480993	6480994	0,205,0	5	31
1	6524546	6524547	m6A	3	-	6524546	6524547	0,205,0	5	15
1	6524560	6524561	m6A	20	-	6524560	6524561	0,205,0	16	55
1	6524566	6524567	m6A	14	-	6524566	6524567	0,205,0	13	42
1	6524686	6524687	m6A	9	-	6524686	6524687	0,205,0	8	47
1	6525774	6525775	m6A	4	-	6525774	6525775	0,205,0	6	15
1	6525783	6525784	m6A	51	-	6525783	6525784	0,205,0	34	83
1	6525987	6525988	m6A	11	-	6525987	6525988	0,205,0	11	37
1	6580700	6580701	m6A	27	+	6580700	6580701	0,205,0	24	67
1	6580841	6580842	m6A	57	+	6580841	6580842	0,205,0	39	98
1	6580960	6580961	m6A	3	+	6580960	6580961	0,205,0	6	16
1	6580971	6580972	m6A	45	+	6580971	6580972	0,205,0	31	97
1	6581024	6581025	m6A	3	+	6581024	6581025	0,205,0	5	22
1	6581074	6581075	m6A	31	+	6581074	6581075	0,205,0	23	85
1	6581234	6581235	m6A	12	+	6581234	6581235	0,205,0	12	52
1	6589121	6589122	m6A	34	+	6589121	6589122	0,205,0	33	58
1	6589198	6589199	m6A	38	+	6589198	6589199	0,205,0	35	61
1	6590993	6590994	m6A	9	-	6590993	6590994	0,205,0	14	31
1	6591047	6591048	m6A	3	-	6591047	6591048	0,205,0	12	12
1	6591420	6591421	m6A	7	-	6591420	6591421	0,205,0	26	13
1	6592695	6592696	m6A	36	-	6592695	6592696	0,205,0	79	21
1	6592789	6592790	m6A	33	-	6592789	6592790	0,205,0	31	67
1	6592797	6592798	m6A	46	-	6592797	6592798	0,205,0	41	73
1	6592935	6592936	m6A	5	-	6592935	6592936	0,205,0	8	24
1	6593008	6593009	m6A	24	-	6593008	6593009	0,205,0	24	62
1	6593014	6593015	m6A	73	-	6593014	6593015	0,205,0	57	89
1	6593282	6593283	m6A	111	-	6593282	6593283	0,205,0	79	99
1	6593327	6593328	m6A	12	-	6593327	6593328	0,205,0	25	22
1	6593383	6593384	m6A	20	-	6593383	6593384	0,205,0	32	31
1	6593410	6593411	m6A	93	-	6593410	6593411	0,205,0	82	76
1	6593431	6593432	m6A	148	-	6593431	6593432	0,205,0	110	95
1	6593514	6593515	m6A	6	-	6593514	6593515	0,205,0	21	13
1	6593549	6593550	m6A	113	-	6593549	6593550	0,205,0	95	81
1	6593575	6593576	m6A	46	-	6593575	6593576	0,205,0	56	46
1	6593583	6593584	m6A	144	-	6593583	6593584	0,205,0	111	91
1	6599063	6599064	m6A	27	-	6599063	6599064	0,205,0	44	30
1	6599118	6599119	m6A	39	-	6599118	6599119	0,205,0	61	32
1	6599235	6599236	m6A	78	-	6599235	6599236	0,205,0	96	46
1	6599274	6599275	m6A	10	-	6599274	6599275	0,205,0	26	18
1	6599327	6599328	m6A	77	-	6599327	6599328	0,205,0	81	58
1	6601927	6601928	m6A	53	-	6601927	6601928	0,205,0	63	48
1	6602257	6602258	m6A	10	-	6602257	6602258	0,205,0	17	27
1	6602361	6602362	m6A	118	-	6602361	6602362	0,205,0	109	71
1	6602389	6602390	m6A	70	-	6602389	6602390	0,205,0	82	49
1	6602398	6602399	m6A	33	-	6602398	6602399	0,205,0	52	32
1	6602542	6602543	m6A	67	-	6602542	6602543	0,205,0	76	52
1	6602710	6602711	m6A	6	-	6602710	6602711	0,205,0	15	18
1	6619986	6619987	m6A	7	+	6619986	6619987	0,205,0	12	26
1	6620175	6620176	m6A	154	+	6620175	6620176	0,205,0	148	67
1	6620240	6620241	m6A	14	+	6620240	6620241	0,205,0	12	71
1	6620255	6620256	m6A	20	+	6620255	6620256	0,205,0	18	72
1	6621569	6621570	m6A	134	+	6621569	6621570	0,205,0	137	61
1	6621632	6621633	m6A	216	+	6621632	6621633	0,205,0	163	93
1	6621636	6621637	m6A	14	+	6621636	6621637	0,205,0	32	19
1	6621718	6621719	m6A	66	+	6621718	6621719	0,205,0	72	54
1	6621772	6621773	m6A	147	+	6621772	6621773	0,205,0	110	94
1	6621792	6621793	m6A	173	+	6621792	6621793	0,205,0	124	98
1	6621872	6621873	m6A	209	+	6621872	6621873	0,205,0	151	97
1	6621877	6621878	m6A	47	+	6621877	6621878	0,205,0	64	39
1	6622043	6622044	m6A	25	+	6622043	6622044	0,205,0	37	33
1	6622270	6622271	m6A	9	+	6622270	6622271	0,205,0	16	26
1	6622860	6622861	m6A	11	+	6622860	6622861	0,205,0	21	23
1	6623555	6623556	m6A	22	+	6623555	6623556	0,205,0	34	32
1	6623568	6623569	m6A	39	+	6623568	6623569	0,205,0	60	33
1	6632665	6632666	m6A	19	+	6632665	6632666	0,205,0	14	88
1	6632864	6632865	m6A	11	+	6632864	6632865	0,205,0	23	24
1	6632907	6632908	m6A	36	+	6632907	6632908	0,205,0	32	80
1	6632929	6632930	m6A	8	+	6632929	6632930	0,205,0	11	37
1	6633040	6633041	m6A	19	+	6633040	6633041	0,205,0	22	56
1	6633093	6633094	m6A	19	+	6633093	6633094	0,205,0	24	49
1	6633148	6633149	m6A	56	+	6633148	6633149	0,205,0	44	94
1	6633167	6633168	m6A	105	+	6633167	6633168	0,205,0	80	98
1	6633212	6633213	m6A	13	+	6633212	6633213	0,205,0	25	28
1	6633257	6633258	m6A	26	+	6633257	6633258	0,205,0	37	42
1	6633351	6633352	m6A	30	+	6633351	6633352	0,205,0	46	38
1	6633483	6633484	m6A	19	+	6633483	6633484	0,205,0	37	27
1	6634367	6634368	m6A	7	-	6634367	6634368	0,205,0	13	14
1	6634416	6634417	m6A	47	-	6634416	6634417	0,205,0	78	21
1	6634523	6634524	m6A	38	-	6634523	6634524	0,205,0	52	27
1	6634635	6634636	m6A	65	-	6634635	6634636	0,205,0	83	30
1	6634653	6634654	m6A	21	-	6634653	6634654	0,205,0	42	15
1	6634860	6634861	m6A	4	-	6634860	6634861	0,205,0	7	13
1	6634865	6634866	m6A	18	-	6634865	6634866	0,205,0	20	37
1	6635034	6635035	m6A	49	-	6635034	6635035	0,205,0	74	24
1	6635116	6635117	m6A	55	-	6635116	6635117	0,205,0	46	62
1	6635134	6635135	m6A	35	-	6635134	6635135	0,205,0	34	48
1	6635461	6635462	m6A	116	-	6635461	6635462	0,205,0	128	39
1	6635487	6635488	m6A	290	-	6635487	6635488	0,205,0	196	91
1	6635527	6635528	m6A	180	-	6635527	6635528	0,205,0	124	88
1	6646338	6646339	m6A	24	-	6646338	6646339	0,205,0	27	47
1	6648973	6648974	m6A	3	-	6648973	6648974	0,205,0	6	20
1	6651069	6651070	m6A	14	-	6651069	6651070	0,205,0	18	36
1	6651169	6651170	m6A	4	-	6651169	6651170	0,205,0	8	17
1	6651205	6651206	m6A	6	-	6651205	6651206	0,205,0	8	28
1	6651329	6651330	m6A	2	-	6651329	6651330	0,205,0	5	16
1	6651469	6651470	m6A	4	-	6651469	6651470	0,205,0	7	23
1	6653216	6653217	m6A	9	-	6653216	6653217	0,205,0	10	45
1	6834363	6834364	m6A	4	-	6834363	6834364	0,205,0	7	25
1	6886985	6886986	m6A	6	+	6886985	6886986	0,205,0	9	17
1	6887799	6887800	m6A	54	+	6887799	6887800	0,205,0	43	61
1	6931109	6931110	m6A	13	+	6931109	6931110	0,205,0	13	54
1	7043270	7043271	m6A	46	+	7043270	7043271	0,205,0	87	23
1	7099000	7099001	m6A	3	-	7099000	7099001	0,205,0	6	15
1	7152041	7152042	m6A	21	-	7152041	7152042	0,205,0	83	11
1	7317022	7317023	m6A	6	+	7317022	7317023	0,205,0	7	41
1	7317026	7317027	m6A	9	+	7317026	7317027	0,205,0	9	53
1	7761513	7761514	m6A	22	+	7761513	7761514	0,205,0	16	73
1	7771304	7771305	m6A	23	+	7771304	7771305	0,205,0	56	11
1	7771780	7771781	m6A	13	+	7771780	7771781	0,205,0	13	52
1	7771921	7771922	m6A	20	+	7771921	7771922	0,205,0	19	58
1	7771955	7771956	m6A	57	+	7771955	7771956	0,205,0	48	75
1	7772107	7772108	m6A	8	+	7772107	7772108	0,205,0	9	39
1	7772148	7772149	m6A	26	+	7772148	7772149	0,205,0	19	90
1	7772350	7772351	m6A	42	+	7772350	7772351	0,205,0	30	94
1	7772371	7772372	m6A	37	+	7772371	7772372	0,205,0	28	88
1	7772993	7772994	m6A	16	+	7772993	7772994	0,205,0	15	58
1	7773151	7773152	m6A	22	+	7773151	7773152	0,205,0	16	89
1	7780605	7780606	m6A	21	+	7780605	7780606	0,205,0	44	13
1	7780671	7780672	m6A	11	+	7780671	7780672	0,205,0	23	13
1	7780836	7780837	m6A	37	+	7780836	7780837	0,205,0	55	21
1	7780914	7780915	m6A	3	+	7780914	7780915	0,205,0	7	10
1	7781020	7781021	m6A	9	+	7781020	7781021	0,205,0	18	13
1	7781235	7781236	m6A	57	+	7781235	7781236	0,205,0	87	20
1	7827486	7827487	m6A	7	+	7827486	7827487	0,205,0	7	29
1	7827488	7827489	m6A	6	+	7827488	7827489	0,205,0	6	32
1	7827497	7827498	m6A	4	+	7827497	7827498	0,205,0	5	18
1	7844695	7844696	m6A	11	+	7844695	7844696	0,205,0	9	47
1	7961664	7961665	m6A	21	+	7961664	7961665	0,205,0	29	24
1	7985049	7985050	m6A	279	+	7985049	7985050	0,205,0	406	23
1	7985062	7985063	m6A	91	+	7985062	7985063	0,205,0	224	12
1	8006314	8006315	m6A	6	+	8006314	8006315	0,205,0	7	41
1	8013033	8013034	m6A	3	-	8013033	8013034	0,205,0	6	21
1	8013097	8013098	m6A	13	-	8013097	8013098	0,205,0	14	64
1	8013208	8013209	m6A	53	-	8013208	8013209	0,205,0	49	83
1	8013279	8013280	m6A	11	-	8013279	8013280	0,205,0	11	73
1	8013312	8013313	m6A	10	-	8013312	8013313	0,205,0	17	37
1	8013384	8013385	m6A	22	-	8013384	8013385	0,205,0	18	95
1	8013500	8013501	m6A	19	-	8013500	8013501	0,205,0	18	82
1	8013612	8013613	m6A	4	-	8013612	8013613	0,205,0	16	15
1	8013629	8013630	m6A	3	-	8013629	8013630	0,205,0	11	14
1	8013842	8013843	m6A	7	-	8013842	8013843	0,205,0	17	23
1	8013983	8013984	m6A	45	-	8013983	8013984	0,205,0	47	71
1	8014044	8014045	m6A	6	-	8014044	8014045	0,205,0	8	42
1	8014059	8014060	m6A	33	-	8014059	8014060	0,205,0	28	90
1	8014095	8014096	m6A	107	-	8014095	8014096	0,205,0	86	98
1	8014194	8014195	m6A	99	-	8014194	8014195	0,205,0	125	56
1	8014207	8014208	m6A	9	-	8014207	8014208	0,205,0	31	17
1	8014247	8014248	m6A	51	-	8014247	8014248	0,205,0	41	98
1	8158696	8158697	m6A	36	+	8158696	8158697	0,205,0	44	42
1	8354299	8354300	m6A	6	-	8354299	8354300	0,205,0	13	12
1	8354311	8354312	m6A	7	-	8354311	8354312	0,205,0	13	14
1	8354366	8354367	m6A	14	-	8354366	8354367	0,205,0	16	31
1	8354840	8354841	m6A	12	-	8354840	8354841	0,205,0	21	16
1	8354845	8354846	m6A	14	-	8354845	8354846	0,205,0	23	19
1	8354898	8354899	m6A	11	-	8354898	8354899	0,205,0	18	18
1	8358349	8358350	m6A	63	-	8358349	8358350	0,205,0	49	70
1	8358400	8358401	m6A	82	-	8358400	8358401	0,205,0	60	79
1	8358530	8358531	m6A	5	-	8358530	8358531	0,205,0	11	11
1	8358689	8358690	m6A	52	-	8358689	8358690	0,205,0	64	31
1	8358771	8358772	m6A	137	-	8358771	8358772	0,205,0	98	82
1	8361103	8361104	m6A	5	-	8361103	8361104	0,205,0	10	13
1	8361234	8361235	m6A	13	-	8361234	8361235	0,205,0	23	17
1	8361329	8361330	m6A	127	-	8361329	8361330	0,205,0	91	82
1	8361335	8361336	m6A	22	-	8361335	8361336	0,205,0	29	27
1	8361347	8361348	m6A	10	-	8361347	8361348	0,205,0	16	19
1	8361386	8361387	m6A	3	-	8361386	8361387	0,205,0	6	11
1	8496297	8496298	m6A	17	+	8496297	8496298	0,205,0	13	87
1	8602540	8602541	m6A	37	+	8602540	8602541	0,205,0	32	73
1	8656032	8656033	m6A	5	-	8656032	8656033	0,205,0	5	33
1	8699337	8699338	m6A	23	+	8699337	8699338	0,205,0	16	94
1	8786277	8786278	m6A	5	-	8786277	8786278	0,205,0	5	14
1	8799473	8799474	m6A	3	+	8799473	8799474	0,205,0	5	10
1	8865774	8865775	m6A	7	-	8865774	8865775	0,205,0	9	36
1	8865837	8865838	m6A	10	-	8865837	8865838	0,205,0	13	37
1	8869892	8869893	m6A	35	-	8869892	8869893	0,205,0	40	47
1	8870104	8870105	m6A	36	-	8870104	8870105	0,205,0	28	85
1	8870119	8870120	m6A	27	-	8870119	8870120	0,205,0	30	48
1	8870189	8870190	m6A	60	-	8870189	8870190	0,205,0	66	49
1	8870316	8870317	m6A	10	-	8870316	8870317	0,205,0	18	21
1	8870336	8870337	m6A	6	-	8870336	8870337	0,205,0	15	15
1	8878682	8878683	m6A	1	-	8878682	8878683	0,205,0	1124	14
1	8878685	8878686	m6A	1	-	8878685	8878686	0,205,0	1563	33
1	8878708	8878709	m6A	10	-	8878708	8878709	0,205,0	45	10
1	8878711	8878712	m6A	160	-	8878711	8878712	0,205,0	171	52
1	8878719	8878720	m6A	7	-	8878719	8878720	0,205,0	16	17
1	8879057	8879058	m6A	13	-	8879057	8879058	0,205,0	20	28
1	9068402	9068403	m6A	4	+	9068402	9068403	0,205,0	5	28
1	9100598	9100599	m6A	55	-	9100598	9100599	0,205,0	49	71
1	9100759	9100760	m6A	17	-	9100759	9100760	0,205,0	25	33
1	9101758	9101759	m6A	27	-	9101758	9101759	0,205,0	24	71
1	9102539	9102540	m6A	7	-	9102539	9102540	0,205,0	11	28
1	9102623	9102624	m6A	9	-	9102623	9102624	0,205,0	13	32
1	9102983	9102984	m6A	4	-	9102983	9102984	0,205,0	7	24
1	9103816	9103817	m6A	30	-	9103816	9103817	0,205,0	32	54
1	9103922	9103923	m6A	32	-	9103922	9103923	0,205,0	26	81
1	9104066	9104067	m6A	46	-	9104066	9104067	0,205,0	36	86
1	9104085	9104086	m6A	17	-	9104085	9104086	0,205,0	18	51
1	9104095	9104096	m6A	20	-	9104095	9104096	0,205,0	19	63
1	9104112	9104113	m6A	50	-	9104112	9104113	0,205,0	36	95
1	9104433	9104434	m6A	65	-	9104433	9104434	0,205,0	54	79
1	9104444	9104445	m6A	69	-	9104444	9104445	0,205,0	52	91
1	9128738	9128739	m6A	5	-	9128738	9128739	0,205,0	13	15
1	9129101	9129102	m6A	3	-	9129101	9129102	0,205,0	5	25
1	9149869	9149870	m6A	6	-	9149869	9149870	0,205,0	6	38
1	9150005	9150006	m6A	4	-	9150005	9150006	0,205,0	5	25
1	9245005	9245006	m6A	18	+	9245005	9245006	0,205,0	21	51
1	9245040	9245041	m6A	4	+	9245040	9245041	0,205,0	7	23
1	9245055	9245056	m6A	4	+	9245055	9245056	0,205,0	6	27
1	9245068	9245069	m6A	27	+	9245068	9245069	0,205,0	23	82
1	9245199	9245200	m6A	47	+	9245199	9245200	0,205,0	39	85
1	9245280	9245281	m6A	21	+	9245280	9245281	0,205,0	19	76
1	9245301	9245302	m6A	5	+	9245301	9245302	0,205,0	8	27
1	9245500	9245501	m6A	7	+	9245500	9245501	0,205,0	10	36
1	9245507	9245508	m6A	8	+	9245507	9245508	0,205,0	10	45
1	9263580	9263581	m6A	22	+	9263580	9263581	0,205,0	19	79
1	9263616	9263617	m6A	7	+	9263616	9263617	0,205,0	11	32
1	9263646	9263647	m6A	8	+	9263646	9263647	0,205,0	11	39
1	9263742	9263743	m6A	19	+	9263742	9263743	0,205,0	22	52
1	9263788	9263789	m6A	33	+	9263788	9263789	0,205,0	27	87
1	9263859	9263860	m6A	5	+	9263859	9263860	0,205,0	13	19
1	9263925	9263926	m6A	53	+	9263925	9263926	0,205,0	44	85
1	9263943	9263944	m6A	53	+	9263943	9263944	0,205,0	46	81
1	9263951	9263952	m6A	28	+	9263951	9263952	0,205,0	31	55
1	9264027	9264028	m6A	68	+	9264027	9264028	0,205,0	50	98
1	9264117	9264118	m6A	42	+	9264117	9264118	0,205,0	32	94
1	9264201	9264202	m6A	23	+	9264201	9264202	0,205,0	27	50
1	9264256	9264257	m6A	12	+	9264256	9264257	0,205,0	17	35
1	9264492	9264493	m6A	23	+	9264492	9264493	0,205,0	24	62
1	9264846	9264847	m6A	86	+	9264846	9264847	0,205,0	63	98
1	9264974	9264975	m6A	45	+	9264974	9264975	0,205,0	42	71
1	9265011	9265012	m6A	32	+	9265011	9265012	0,205,0	28	78
1	9265275	9265276	m6A	19	+	9265275	9265276	0,205,0	18	69
1	9265290	9265291	m6A	4	+	9265290	9265291	0,205,0	6	30
1	9265374	9265375	m6A	47	+	9265374	9265375	0,205,0	38	88
1	9266322	9266323	m6A	3	+	9266322	9266323	0,205,0	7	21
1	9266683	9266684	m6A	21	+	9266683	9266684	0,205,0	24	53
1	9267765	9267766	m6A	4	+	9267765	9267766	0,205,0	7	27
1	9268856	9268857	m6A	10	+	9268856	9268857	0,205,0	11	55
1	9269029	9269030	m6A	13	+	9269029	9269030	0,205,0	13	59
1	9269057	9269058	m6A	11	+	9269057	9269058	0,205,0	12	57
1	9269142	9269143	m6A	3	+	9269142	9269143	0,205,0	5	21
1	9269154	9269155	m6A	16	+	9269154	9269155	0,205,0	14	74
1	9269168	9269169	m6A	11	+	9269168	9269169	0,205,0	14	44
1	9269199	9269200	m6A	4	+	9269199	9269200	0,205,0	9	18
1	9269257	9269258	m6A	97	+	9269257	9269258	0,205,0	74	95
1	9269262	9269263	m6A	13	+	9269262	9269263	0,205,0	23	27
1	9269282	9269283	m6A	8	+	9269282	9269283	0,205,0	16	22
1	9269327	9269328	m6A	4	+	9269327	9269328	0,205,0	6	30
1	9269479	9269480	m6A	44	+	9269479	9269480	0,205,0	38	79
1	9269797	9269798	m6A	16	+	9269797	9269798	0,205,0	14	78
1	9269831	9269832	m6A	4	+	9269831	9269832	0,205,0	7	23
1	9269851	9269852	m6A	5	+	9269851	9269852	0,205,0	9	27
1	9270066	9270067	m6A	24	+	9270066	9270067	0,205,0	25	60
1	9270121	9270122	m6A	3	+	9270121	9270122	0,205,0	5	21
1	9270156	9270157	m6A	10	+	9270156	9270157	0,205,0	12	44
1	9270445	9270446	m6A	11	+	9270445	9270446	0,205,0	12	55
1	9270623	9270624	m6A	5	+	9270623	9270624	0,205,0	8	27
1	9270679	9270680	m6A	4	+	9270679	9270680	0,205,0	6	27
1	9270743	9270744	m6A	32	+	9270743	9270744	0,205,0	30	70
1	9290566	9290567	m6A	63	+	9290566	9290567	0,205,0	47	89
1	9355921	9355922	m6A	7	+	9355921	9355922	0,205,0	11	31
1	9355928	9355929	m6A	13	+	9355928	9355929	0,205,0	18	41
1	9355937	9355938	m6A	10	+	9355937	9355938	0,205,0	16	30
1	9356015	9356016	m6A	17	+	9356015	9356016	0,205,0	31	29
1	9356144	9356145	m6A	83	+	9356144	9356145	0,205,0	60	100
1	9356211	9356212	m6A	54	+	9356211	9356212	0,205,0	48	79
1	9356318	9356319	m6A	59	+	9356318	9356319	0,205,0	50	85
1	9356398	9356399	m6A	26	+	9356398	9356399	0,205,0	34	45
1	9356414	9356415	m6A	3	+	9356414	9356415	0,205,0	11	11
1	9356441	9356442	m6A	5	+	9356441	9356442	0,205,0	12	18
1	9356449	9356450	m6A	42	+	9356449	9356450	0,205,0	44	64
1	9356472	9356473	m6A	69	+	9356472	9356473	0,205,0	51	98
1	9356499	9356500	m6A	42	+	9356499	9356500	0,205,0	39	75
1	9356514	9356515	m6A	71	+	9356514	9356515	0,205,0	56	93
1	9356577	9356578	m6A	55	+	9356577	9356578	0,205,0	54	70
1	9367664	9367665	m6A	3	+	9367664	9367665	0,205,0	10	13
1	9367684	9367685	m6A	32	+	9367684	9367685	0,205,0	46	40
1	9367731	9367732	m6A	16	+	9367731	9367732	0,205,0	32	25
1	9367737	9367738	m6A	70	+	9367737	9367738	0,205,0	77	60
1	9367834	9367835	m6A	10	+	9367834	9367835	0,205,0	12	50
1	9367847	9367848	m6A	14	+	9367847	9367848	0,205,0	17	49
1	9368077	9368078	m6A	4	+	9368077	9368078	0,205,0	7	23
1	9368086	9368087	m6A	3	+	9368086	9368087	0,205,0	5	20
1	9368097	9368098	m6A	6	+	9368097	9368098	0,205,0	9	33
1	9368118	9368119	m6A	42	+	9368118	9368119	0,205,0	35	88
1	9539488	9539489	m6A	4	+	9539488	9539489	0,205,0	6	18
1	9580146	9580147	m6A	46	+	9580146	9580147	0,205,0	42	56
1	9580175	9580176	m6A	26	+	9580175	9580176	0,205,0	31	34
1	9582404	9582405	m6A	175	+	9582404	9582405	0,205,0	130	81
1	9582586	9582587	m6A	10	+	9582586	9582587	0,205,0	10	42
1	9582634	9582635	m6A	9	+	9582634	9582635	0,205,0	9	39
1	9595972	9595973	m6A	7	+	9595972	9595973	0,205,0	17	15
1	9601211	9601212	m6A	21	+	9601211	9601212	0,205,0	34	24
1	9602290	9602291	m6A	20	+	9602290	9602291	0,205,0	17	68
1	9602304	9602305	m6A	3	+	9602304	9602305	0,205,0	6	17
1	9602556	9602557	m6A	24	+	9602556	9602557	0,205,0	29	39
1	9602652	9602653	m6A	4	+	9602652	9602653	0,205,0	11	13
1	9604543	9604544	m6A	6	+	9604543	9604544	0,205,0	12	16
1	9604562	9604563	m6A	3	+	9604562	9604563	0,205,0	9	12
1	9604805	9604806	m6A	14	+	9604805	9604806	0,205,0	21	26
1	9613150	9613151	m6A	5	+	9613150	9613151	0,205,0	12	13
1	9613208	9613209	m6A	154	+	9613208	9613209	0,205,0	103	98
1	9613214	9613215	m6A	129	+	9613214	9613215	0,205,0	93	90
1	9613226	9613227	m6A	38	+	9613226	9613227	0,205,0	41	46
1	9613251	9613252	m6A	92	+	9613251	9613252	0,205,0	61	98
1	9613332	9613333	m6A	7	+	9613332	9613333	0,205,0	13	18
1	9613374	9613375	m6A	3	+	9613374	9613375	0,205,0	8	13
1	9613423	9613424	m6A	6	+	9613423	9613424	0,205,0	11	20
1	9613426	9613427	m6A	3	+	9613426	9613427	0,205,0	7	11
1	9613432	9613433	m6A	11	+	9613432	9613433	0,205,0	17	26
1	9613497	9613498	m6A	87	+	9613497	9613498	0,205,0	68	81
1	9613686	9613687	m6A	6	+	9613686	9613687	0,205,0	10	22
1	9613853	9613854	m6A	41	+	9613853	9613854	0,205,0	38	59
1	9613896	9613897	m6A	39	+	9613896	9613897	0,205,0	47	39
1	9613946	9613947	m6A	68	+	9613946	9613947	0,205,0	69	52
1	9614083	9614084	m6A	7	+	9614083	9614084	0,205,0	12	23
1	9641765	9641766	m6A	13	+	9641765	9641766	0,205,0	15	41
1	9720802	9720803	m6A	4	+	9720802	9720803	0,205,0	6	19
1	9727005	9727006	m6A	40	+	9727005	9727006	0,205,0	36	60
1	9727032	9727033	m6A	9	+	9727032	9727033	0,205,0	14	24
1	9727134	9727135	m6A	54	+	9727134	9727135	0,205,0	41	82
1	9727154	9727155	m6A	7	+	9727154	9727155	0,205,0	11	23
1	9727300	9727301	m6A	28	+	9727300	9727301	0,205,0	37	32
1	9727346	9727347	m6A	195	+	9727346	9727347	0,205,0	131	96
1	9727391	9727392	m6A	5	+	9727391	9727392	0,205,0	15	11
1	9727486	9727487	m6A	197	+	9727486	9727487	0,205,0	150	82
1	9727639	9727640	m6A	5	+	9727639	9727640	0,205,0	9	17
1	9727710	9727711	m6A	23	+	9727710	9727711	0,205,0	30	32
1	9728164	9728165	m6A	7	+	9728164	9728165	0,205,0	13	19
1	9728260	9728261	m6A	3	+	9728260	9728261	0,205,0	6	12
1	9728374	9728375	m6A	5	+	9728374	9728375	0,205,0	12	13
1	9728394	9728395	m6A	10	+	9728394	9728395	0,205,0	19	19
1	9728444	9728445	m6A	155	+	9728444	9728445	0,205,0	110	90
1	9728493	9728494	m6A	4	+	9728493	9728494	0,205,0	9	12
1	9729146	9729147	m6A	50	-	9729146	9729147	0,205,0	107	17
1	9729217	9729218	m6A	176	-	9729217	9729218	0,205,0	240	31
1	9729340	9729341	m6A	6	-	9729340	9729341	0,205,0	11	19
1	9729583	9729584	m6A	33	-	9729583	9729584	0,205,0	60	21
1	9729609	9729610	m6A	6	-	9729609	9729610	0,205,0	15	12
1	9729784	9729785	m6A	1	-	9729784	9729785	0,205,0	397	88
1	9729959	9729960	m6A	167	-	9729959	9729960	0,205,0	163	54
1	9730021	9730022	m6A	17	-	9730021	9730022	0,205,0	25	26
1	9730154	9730155	m6A	68	-	9730154	9730155	0,205,0	106	25
1	9730202	9730203	m6A	1	-	9730202	9730203	0,205,0	601	91
1	9730354	9730355	m6A	1	-	9730354	9730355	0,205,0	414	44
1	9730469	9730470	m6A	1	-	9730469	9730470	0,205,0	413	43
1	9781414	9781415	m6A	5	+	9781414	9781415	0,205,0	9	12
1	9823959	9823960	m6A	8	-	9823959	9823960	0,205,0	21	12
1	9849602	9849603	m6A	4	-	9849602	9849603	0,205,0	5	19
1	9850124	9850125	m6A	7	-	9850124	9850125	0,205,0	8	28
1	9850194	9850195	m6A	10	-	9850194	9850195	0,205,0	11	30
1	9850506	9850507	m6A	25	-	9850506	9850507	0,205,0	19	66
1	9920339	9920340	m6A	3	+	9920339	9920340	0,205,0	6	13
1	9929728	9929729	m6A	8	-	9929728	9929729	0,205,0	10	27
1	9930163	9930164	m6A	56	-	9930163	9930164	0,205,0	40	83
1	9930172	9930173	m6A	34	-	9930172	9930173	0,205,0	32	50
1	9930190	9930191	m6A	21	-	9930190	9930191	0,205,0	25	32
1	9942757	9942758	m6A	6	-	9942757	9942758	0,205,0	10	16
1	9982399	9982400	m6A	8	+	9982399	9982400	0,205,0	11	23
1	9982519	9982520	m6A	11	+	9982519	9982520	0,205,0	11	41
1	9982695	9982696	m6A	11	+	9982695	9982696	0,205,0	10	50
1	9982725	9982726	m6A	4	+	9982725	9982726	0,205,0	6	21
1	9982765	9982766	m6A	11	+	9982765	9982766	0,205,0	10	50
1	9983830	9983831	m6A	16	+	9983830	9983831	0,205,0	17	40
1	9983841	9983842	m6A	22	+	9983841	9983842	0,205,0	23	41
1	9983887	9983888	m6A	8	+	9983887	9983888	0,205,0	11	25
1	9983997	9983998	m6A	3	+	9983997	9983998	0,205,0	6	11
1	9984491	9984492	m6A	20	+	9984491	9984492	0,205,0	18	53
1	10033333	10033334	m6A	55	+	10033333	10033334	0,205,0	53	43
1	10033534	10033535	m6A	60	+	10033534	10033535	0,205,0	61	39
1	10033585	10033586	m6A	24	+	10033585	10033586	0,205,0	58	11
1	10153528	10153529	m6A	41	+	10153528	10153529	0,205,0	33	79
1	10180113	10180114	m6A	9	+	10180113	10180114	0,205,0	11	26
1	10180184	10180185	m6A	91	+	10180184	10180185	0,205,0	72	63
1	10180347	10180348	m6A	80	+	10180347	10180348	0,205,0	68	54
1	10210569	10210570	m6A	10	+	10210569	10210570	0,205,0	11	33
1	10292095	10292096	m6A	47	+	10292095	10292096	0,205,0	85	19
1	10303308	10303309	m6A	4	+	10303308	10303309	0,205,0	6	22
1	10303314	10303315	m6A	6	+	10303314	10303315	0,205,0	7	30
1	10303411	10303412	m6A	5	+	10303411	10303412	0,205,0	8	17
1	10303436	10303437	m6A	57	+	10303436	10303437	0,205,0	49	60
1	10303517	10303518	m6A	6	+	10303517	10303518	0,205,0	9	21
1	10303532	10303533	m6A	54	+	10303532	10303533	0,205,0	38	84
1	10303556	10303557	m6A	6	+	10303556	10303557	0,205,0	10	19
1	10303779	10303780	m6A	8	+	10303779	10303780	0,205,0	8	38
1	10303935	10303936	m6A	3	+	10303935	10303936	0,205,0	8	11
1	10303976	10303977	m6A	29	+	10303976	10303977	0,205,0	23	70
1	10304093	10304094	m6A	48	+	10304093	10304094	0,205,0	39	66
1	10304110	10304111	m6A	36	+	10304110	10304111	0,205,0	31	61
1	10304405	10304406	m6A	23	+	10304405	10304406	0,205,0	28	31
1	10304436	10304437	m6A	26	+	10304436	10304437	0,205,0	31	34
1	10304440	10304441	m6A	134	+	10304440	10304441	0,205,0	88	95
1	10304495	10304496	m6A	8	+	10304495	10304496	0,205,0	11	24
1	10304545	10304546	m6A	104	+	10304545	10304546	0,205,0	69	93
1	10304598	10304599	m6A	28	+	10304598	10304599	0,205,0	33	35
1	10304659	10304660	m6A	41	+	10304659	10304660	0,205,0	29	85
1	10304663	10304664	m6A	4	+	10304663	10304664	0,205,0	6	19
1	10304689	10304690	m6A	71	+	10304689	10304690	0,205,0	48	91
1	10308176	10308177	m6A	5	+	10308176	10308177	0,205,0	8	16
1	10376590	10376591	m6A	4	+	10376590	10376591	0,205,0	10	11
1	10377378	10377379	m6A	4	+	10377378	10377379	0,205,0	7	13
1	10378213	10378214	m6A	8	+	10378213	10378214	0,205,0	11	24
1	10378315	10378316	m6A	62	+	10378315	10378316	0,205,0	42	91
1	10378441	10378442	m6A	19	+	10378441	10378442	0,205,0	18	47
1	10378470	10378471	m6A	13	+	10378470	10378471	0,205,0	13	43
1	10378505	10378506	m6A	22	+	10378505	10378506	0,205,0	28	30
1	10378589	10378590	m6A	50	+	10378589	10378590	0,205,0	46	54
1	10378615	10378616	m6A	16	+	10378615	10378616	0,205,0	21	27
1	10378679	10378680	m6A	12	+	10378679	10378680	0,205,0	17	23
1	10378861	10378862	m6A	11	+	10378861	10378862	0,205,0	13	32
1	10378873	10378874	m6A	4	+	10378873	10378874	0,205,0	5	24
1	10378991	10378992	m6A	41	+	10378991	10378992	0,205,0	30	79
1	10379059	10379060	m6A	47	+	10379059	10379060	0,205,0	36	75
1	10379177	10379178	m6A	24	+	10379177	10379178	0,205,0	20	62
1	10379311	10379312	m6A	17	+	10379311	10379312	0,205,0	17	46
1	10380331	10380332	m6A	35	+	10380331	10380332	0,205,0	39	38
1	10380657	10380658	m6A	3	+	10380657	10380658	0,205,0	6	14
1	10380770	10380771	m6A	31	+	10380770	10380771	0,205,0	30	48
1	10381313	10381314	m6A	5	+	10381313	10381314	0,205,0	9	14
1	10399033	10399034	m6A	10	+	10399033	10399034	0,205,0	18	23
1	10399068	10399069	m6A	39	+	10399068	10399069	0,205,0	97	12
1	10411424	10411425	m6A	3	+	10411424	10411425	0,205,0	5	13
1	10419664	10419665	m6A	70	+	10419664	10419665	0,205,0	140	15
1	10419790	10419791	m6A	1	+	10419790	10419791	0,205,0	608	44
1	10419869	10419870	m6A	90	+	10419869	10419870	0,205,0	95	40
1	10419947	10419948	m6A	133	+	10419947	10419948	0,205,0	206	22
1	10420358	10420359	m6A	9	+	10420358	10420359	0,205,0	19	12
1	10430910	10430911	m6A	12	+	10430910	10430911	0,205,0	22	19
1	10431016	10431017	m6A	5	+	10431016	10431017	0,205,0	13	13
1	10431214	10431215	m6A	17	+	10431214	10431215	0,205,0	18	44
1	10431272	10431273	m6A	18	+	10431272	10431273	0,205,0	13	81
1	10431396	10431397	m6A	6	+	10431396	10431397	0,205,0	7	32
1	10456794	10456795	m6A	7	-	10456794	10456795	0,205,0	8	30
1	10456802	10456803	m6A	3	-	10456802	10456803	0,205,0	5	15
1	10457040	10457041	m6A	3	-	10457040	10457041	0,205,0	5	13
1	10459246	10459247	m6A	20	-	10459246	10459247	0,205,0	18	51
1	10460527	10460528	m6A	6	-	10460527	10460528	0,205,0	9	18
1	10460893	10460894	m6A	5	-	10460893	10460894	0,205,0	9	14
1	10461303	10461304	m6A	225	-	10461303	10461304	0,205,0	146	92
1	10461404	10461405	m6A	156	-	10461404	10461405	0,205,0	157	43
1	10461415	10461416	m6A	75	-	10461415	10461416	0,205,0	98	27
1	10461437	10461438	m6A	16	-	10461437	10461438	0,205,0	39	11
1	10461635	10461636	m6A	63	-	10461635	10461636	0,205,0	50	65
1	10461652	10461653	m6A	18	-	10461652	10461653	0,205,0	20	34
1	10461658	10461659	m6A	12	-	10461658	10461659	0,205,0	16	23
1	10462470	10462471	m6A	26	-	10462470	10462471	0,205,0	19	73
1	10462481	10462482	m6A	3	-	10462481	10462482	0,205,0	5	15
1	10462808	10462809	m6A	24	-	10462808	10462809	0,205,0	21	54
1	10462836	10462837	m6A	25	-	10462836	10462837	0,205,0	20	65
1	10462956	10462957	m6A	83	-	10462956	10462957	0,205,0	79	48
1	10463019	10463020	m6A	13	-	10463019	10463020	0,205,0	19	22
1	10474953	10474954	m6A	5	+	10474953	10474954	0,205,0	7	19
1	10474960	10474961	m6A	3	+	10474960	10474961	0,205,0	6	11
1	10541615	10541616	m6A	11	+	10541615	10541616	0,205,0	10	67
1	10541692	10541693	m6A	6	+	10541692	10541693	0,205,0	7	39
1	10629763	10629764	m6A	4	+	10629763	10629764	0,205,0	5	20
1	10629865	10629866	m6A	10	+	10629865	10629866	0,205,0	11	31
1	10629874	10629875	m6A	58	+	10629874	10629875	0,205,0	36	97
1	10629898	10629899	m6A	13	+	10629898	10629899	0,205,0	10	62
1	10629982	10629983	m6A	41	+	10629982	10629983	0,205,0	38	49
1	10630298	10630299	m6A	19	+	10630298	10630299	0,205,0	35	16
1	10653519	10653520	m6A	4	-	10653519	10653520	0,205,0	6	21
1	10653852	10653853	m6A	29	-	10653852	10653853	0,205,0	21	78
1	10653876	10653877	m6A	11	-	10653876	10653877	0,205,0	11	41
1	10659734	10659735	m6A	4	-	10659734	10659735	0,205,0	5	21
1	10660514	10660515	m6A	4	-	10660514	10660515	0,205,0	6	21
1	10873689	10873690	m6A	33	+	10873689	10873690	0,205,0	28	72
1	11012653	11012654	m6A	32	+	11012653	11012654	0,205,0	38	40
1	11022343	11022344	m6A	31	+	11022343	11022344	0,205,0	45	30
1	11022523	11022524	m6A	9	+	11022523	11022524	0,205,0	31	11
1	11022963	11022964	m6A	60	+	11022963	11022964	0,205,0	50	74
1	11023013	11023014	m6A	6	+	11023013	11023014	0,205,0	8	27
1	11023388	11023389	m6A	15	+	11023388	11023389	0,205,0	44	13
1	11023425	11023426	m6A	1	+	11023425	11023426	0,205,0	602	96
1	11023434	11023435	m6A	22	+	11023434	11023435	0,205,0	76	12
1	11023446	11023447	m6A	174	+	11023446	11023447	0,205,0	225	37
1	11023511	11023512	m6A	268	+	11023511	11023512	0,205,0	194	91
1	11023530	11023531	m6A	41	+	11023530	11023531	0,205,0	70	24
1	11023639	11023640	m6A	61	+	11023639	11023640	0,205,0	52	71
1	11023659	11023660	m6A	16	+	11023659	11023660	0,205,0	21	32
1	11023841	11023842	m6A	56	+	11023841	11023842	0,205,0	50	67
1	11023870	11023871	m6A	254	+	11023870	11023871	0,205,0	264	52
1	11025176	11025177	m6A	4	+	11025176	11025177	0,205,0	10	13
1	11054705	11054706	m6A	274	-	11054705	11054706	0,205,0	332	28
1	11060043	11060044	m6A	36	-	11060043	11060044	0,205,0	34	42
1	11082834	11082835	m6A	78	-	11082834	11082835	0,205,0	73	45
1	11099508	11099509	m6A	14	+	11099508	11099509	0,205,0	14	56
1	11099799	11099800	m6A	13	+	11099799	11099800	0,205,0	11	69
1	11106682	11106683	m6A	6	-	11106682	11106683	0,205,0	8	17
1	11106736	11106737	m6A	6	-	11106736	11106737	0,205,0	9	17
1	11106756	11106757	m6A	6	-	11106756	11106757	0,205,0	12	10
1	11106792	11106793	m6A	29	-	11106792	11106793	0,205,0	42	19
1	11106975	11106976	m6A	48	-	11106975	11106976	0,205,0	47	38
1	11107033	11107034	m6A	11	-	11107033	11107034	0,205,0	18	14
1	11107042	11107043	m6A	40	-	11107042	11107043	0,205,0	40	37
1	11107161	11107162	m6A	10	-	11107161	11107162	0,205,0	10	29
1	11107262	11107263	m6A	114	-	11107262	11107263	0,205,0	73	87
1	11107415	11107416	m6A	6	-	11107415	11107416	0,205,0	7	22
1	11273310	11273311	m6A	3	+	11273310	11273311	0,205,0	5	23
1	11273389	11273390	m6A	18	+	11273389	11273390	0,205,0	24	36
1	11273582	11273583	m6A	32	+	11273582	11273583	0,205,0	25	86
1	11273598	11273599	m6A	4	+	11273598	11273599	0,205,0	7	22
1	11273604	11273605	m6A	4	+	11273604	11273605	0,205,0	8	22
1	11273619	11273620	m6A	4	+	11273619	11273620	0,205,0	10	15
1	11273847	11273848	m6A	57	+	11273847	11273848	0,205,0	48	79
1	11273888	11273889	m6A	49	+	11273888	11273889	0,205,0	57	48
1	11273898	11273899	m6A	13	+	11273898	11273899	0,205,0	28	20
1	11285820	11285821	m6A	55	+	11285820	11285821	0,205,0	57	57
1	11285902	11285903	m6A	8	+	11285902	11285903	0,205,0	25	13
1	11285946	11285947	m6A	7	+	11285946	11285947	0,205,0	24	12
1	11286007	11286008	m6A	157	+	11286007	11286008	0,205,0	111	97
1	11286034	11286035	m6A	64	+	11286034	11286035	0,205,0	66	57
1	11286047	11286048	m6A	181	+	11286047	11286048	0,205,0	130	96
1	11286073	11286074	m6A	180	+	11286073	11286074	0,205,0	126	98
1	11286135	11286136	m6A	7	+	11286135	11286136	0,205,0	17	16
1	11286432	11286433	m6A	13	+	11286432	11286433	0,205,0	19	33
1	11453537	11453538	m6A	6	+	11453537	11453538	0,205,0	7	37
1	11587469	11587470	m6A	23	+	11587469	11587470	0,205,0	29	38
1	11648468	11648469	m6A	109	-	11648468	11648469	0,205,0	133	32
1	11654428	11654429	m6A	20	-	11654428	11654429	0,205,0	20	43
1	11654430	11654431	m6A	3	-	11654430	11654431	0,205,0	5	19
1	11654517	11654518	m6A	7	-	11654517	11654518	0,205,0	8	42
1	11654883	11654884	m6A	4	+	11654883	11654884	0,205,0	5	25
1	11654893	11654894	m6A	3	+	11654893	11654894	0,205,0	5	18
1	11656013	11656014	m6A	5	+	11656013	11656014	0,205,0	11	12
1	11661196	11661197	m6A	6	+	11661196	11661197	0,205,0	12	13
1	11661304	11661305	m6A	5	+	11661304	11661305	0,205,0	11	11
1	11661852	11661853	m6A	6	+	11661852	11661853	0,205,0	7	26
1	11661862	11661863	m6A	4	+	11661862	11661863	0,205,0	5	22
1	11661900	11661901	m6A	3	+	11661900	11661901	0,205,0	7	11
1	11661967	11661968	m6A	3	+	11661967	11661968	0,205,0	6	14
1	11662038	11662039	m6A	5	+	11662038	11662039	0,205,0	10	14
1	11662157	11662158	m6A	7	+	11662157	11662158	0,205,0	17	10
1	11662202	11662203	m6A	7	+	11662202	11662203	0,205,0	16	11
1	11674735	11674736	m6A	1	-	11674735	11674736	0,205,0	315	57
1	11680967	11680968	m6A	13	-	11680967	11680968	0,205,0	14	48
1	11681147	11681148	m6A	6	-	11681147	11681148	0,205,0	6	35
1	11736135	11736136	m6A	3	+	11736135	11736136	0,205,0	7	12
1	11750280	11750281	m6A	259	+	11750280	11750281	0,205,0	237	66
1	11750311	11750312	m6A	13	+	11750311	11750312	0,205,0	37	14
1	11750377	11750378	m6A	40	+	11750377	11750378	0,205,0	87	19
1	11750522	11750523	m6A	1	+	11750522	11750523	0,205,0	310	77
1	11787341	11787342	m6A	10	-	11787341	11787342	0,205,0	14	36
1	11788642	11788643	m6A	3	-	11788642	11788643	0,205,0	5	17
1	11788887	11788888	m6A	3	-	11788887	11788888	0,205,0	5	25
1	11789580	11789581	m6A	11	-	11789580	11789581	0,205,0	11	61
1	11789737	11789738	m6A	4	-	11789737	11789738	0,205,0	5	29
1	11790176	11790177	m6A	69	-	11790176	11790177	0,205,0	49	98
1	11790313	11790314	m6A	22	-	11790313	11790314	0,205,0	17	85
1	11790324	11790325	m6A	28	-	11790324	11790325	0,205,0	22	88
1	11790416	11790417	m6A	15	-	11790416	11790417	0,205,0	13	72
1	11790478	11790479	m6A	30	-	11790478	11790479	0,205,0	31	56
1	11790485	11790486	m6A	22	-	11790485	11790486	0,205,0	25	50
1	11790508	11790509	m6A	41	-	11790508	11790509	0,205,0	36	73
1	11790538	11790539	m6A	37	-	11790538	11790539	0,205,0	28	90
1	11790552	11790553	m6A	23	-	11790552	11790553	0,205,0	24	55
1	11790603	11790604	m6A	75	-	11790603	11790604	0,205,0	69	70
1	11790764	11790765	m6A	7	-	11790764	11790765	0,205,0	9	35
1	11790776	11790777	m6A	7	-	11790776	11790777	0,205,0	10	31
1	11790782	11790783	m6A	26	-	11790782	11790783	0,205,0	24	67
1	11837381	11837382	m6A	3	+	11837381	11837382	0,205,0	5	13
1	11840412	11840413	m6A	84	+	11840412	11840413	0,205,0	52	91
1	11840622	11840623	m6A	10	+	11840622	11840623	0,205,0	8	53
1	11840740	11840741	m6A	5	+	11840740	11840741	0,205,0	6	18
1	11842352	11842353	m6A	8	+	11842352	11842353	0,205,0	9	24
1	11842721	11842722	m6A	3	+	11842721	11842722	0,205,0	5	14
1	11842785	11842786	m6A	26	+	11842785	11842786	0,205,0	25	40
1	11919701	11919702	m6A	60	-	11919701	11919702	0,205,0	70	55
1	11919717	11919718	m6A	50	-	11919717	11919718	0,205,0	65	47
1	11919989	11919990	m6A	27	-	11919989	11919990	0,205,0	23	82
1	11920050	11920051	m6A	71	-	11920050	11920051	0,205,0	93	47
1	11920077	11920078	m6A	12	-	11920077	11920078	0,205,0	24	26
1	11920109	11920110	m6A	11	-	11920109	11920110	0,205,0	22	27
1	11920309	11920310	m6A	11	-	11920309	11920310	0,205,0	45	14
1	11920539	11920540	m6A	9	-	11920539	11920540	0,205,0	11	35
1	11921285	11921286	m6A	9	-	11921285	11921286	0,205,0	10	43
1	11921361	11921362	m6A	7	-	11921361	11921362	0,205,0	8	36
1	11921475	11921476	m6A	6	-	11921475	11921476	0,205,0	7	41
1	11922672	11922673	m6A	23	-	11922672	11922673	0,205,0	75	17
1	11922762	11922763	m6A	1	-	11922762	11922763	0,205,0	444	59
1	11922825	11922826	m6A	246	-	11922825	11922826	0,205,0	257	66
1	11922936	11922937	m6A	228	-	11922936	11922937	0,205,0	237	66
1	11923239	11923240	m6A	30	-	11923239	11923240	0,205,0	94	18
1	11923290	11923291	m6A	33	-	11923290	11923291	0,205,0	89	20
1	11925266	11925267	m6A	7	-	11925266	11925267	0,205,0	38	11
1	11925299	11925300	m6A	114	-	11925299	11925300	0,205,0	116	68
1	11925579	11925580	m6A	1	-	11925579	11925580	0,205,0	275	90
1	11925665	11925666	m6A	1	-	11925665	11925666	0,205,0	323	95
1	11925875	11925876	m6A	1	-	11925875	11925876	0,205,0	425	88
1	11925935	11925936	m6A	184	-	11925935	11925936	0,205,0	221	54
1	11926201	11926202	m6A	136	-	11926201	11926202	0,205,0	184	45
1	11934688	11934689	m6A	8	+	11934688	11934689	0,205,0	9	41
1	11934722	11934723	m6A	8	+	11934722	11934723	0,205,0	32	12
1	11974831	11974832	m6A	1	+	11974831	11974832	0,205,0	919	82
1	11974874	11974875	m6A	130	+	11974874	11974875	0,205,0	257	25
1	11974917	11974918	m6A	49	+	11974917	11974918	0,205,0	162	15
1	11974952	11974953	m6A	18	+	11974952	11974953	0,205,0	55	15
1	11974984	11974985	m6A	42	+	11974984	11974985	0,205,0	118	17
1	11975022	11975023	m6A	323	+	11975022	11975023	0,205,0	488	35
1	11975037	11975038	m6A	45	+	11975037	11975038	0,205,0	169	14
1	11975066	11975067	m6A	1	+	11975066	11975067	0,205,0	1253	94
1	11975135	11975136	m6A	1	+	11975135	11975136	0,205,0	523	79
1	11975146	11975147	m6A	38	+	11975146	11975147	0,205,0	103	18
1	11975175	11975176	m6A	1	+	11975175	11975176	0,205,0	713	91
1	11975234	11975235	m6A	1	+	11975234	11975235	0,205,0	818	94
1	11975261	11975262	m6A	297	+	11975261	11975262	0,205,0	381	44
1	11975274	11975275	m6A	86	+	11975274	11975275	0,205,0	208	20
1	11975300	11975301	m6A	1	+	11975300	11975301	0,205,0	1243	98
1	11975365	11975366	m6A	11	+	11975365	11975366	0,205,0	48	12
1	11975489	11975490	m6A	58	+	11975489	11975490	0,205,0	77	41
1	11975503	11975504	m6A	10	+	11975503	11975504	0,205,0	23	19
1	11980445	11980446	m6A	8	+	11980445	11980446	0,205,0	16	16
1	12011780	12011781	m6A	1	+	12011780	12011781	0,205,0	483	95
1	12011802	12011803	m6A	1	+	12011802	12011803	0,205,0	454	94
1	12012002	12012003	m6A	262	+	12012002	12012003	0,205,0	244	56
1	12012041	12012042	m6A	1	+	12012041	12012042	0,205,0	565	82
1	12012336	12012337	m6A	19	+	12012336	12012337	0,205,0	57	11
1	12012580	12012581	m6A	41	+	12012580	12012581	0,205,0	100	14
1	12012623	12012624	m6A	195	+	12012623	12012624	0,205,0	235	36
1	12012644	12012645	m6A	48	+	12012644	12012645	0,205,0	90	19
1	12012662	12012663	m6A	62	+	12012662	12012663	0,205,0	106	21
1	12012805	12012806	m6A	34	+	12012805	12012806	0,205,0	62	19
1	12013063	12013064	m6A	313	+	12013063	12013064	0,205,0	281	59
1	12013122	12013123	m6A	88	+	12013122	12013123	0,205,0	118	30
1	12019497	12019498	m6A	6	+	12019497	12019498	0,205,0	10	18
1	12021743	12021744	m6A	18	+	12021743	12021744	0,205,0	28	21
1	12022130	12022131	m6A	12	+	12022130	12022131	0,205,0	29	11
1	12029401	12029402	m6A	9	+	12029401	12029402	0,205,0	10	40
1	12031810	12031811	m6A	12	+	12031810	12031811	0,205,0	24	14
1	12273112	12273113	m6A	3	+	12273112	12273113	0,205,0	5	12
1	12276037	12276038	m6A	3	+	12276037	12276038	0,205,0	6	12
1	12276055	12276056	m6A	32	+	12276055	12276056	0,205,0	28	52
1	12276229	12276230	m6A	15	+	12276229	12276230	0,205,0	15	39
1	12276373	12276374	m6A	4	+	12276373	12276374	0,205,0	6	18
1	12276472	12276473	m6A	83	+	12276472	12276473	0,205,0	54	90
1	12276582	12276583	m6A	6	+	12276582	12276583	0,205,0	11	15
1	12276661	12276662	m6A	37	+	12276661	12276662	0,205,0	26	76
1	12276725	12276726	m6A	26	+	12276725	12276726	0,205,0	26	38
1	12276877	12276878	m6A	5	+	12276877	12276878	0,205,0	7	16
1	12277108	12277109	m6A	18	+	12277108	12277109	0,205,0	18	39
1	12277125	12277126	m6A	39	+	12277125	12277126	0,205,0	27	79
1	12277258	12277259	m6A	8	+	12277258	12277259	0,205,0	8	40
1	12277514	12277515	m6A	14	+	12277514	12277515	0,205,0	12	50
1	12277584	12277585	m6A	26	+	12277584	12277585	0,205,0	26	40
1	12277620	12277621	m6A	3	+	12277620	12277621	0,205,0	5	10
1	12277632	12277633	m6A	4	+	12277632	12277633	0,205,0	6	18
1	12277699	12277700	m6A	23	+	12277699	12277700	0,205,0	16	76
1	12277787	12277788	m6A	47	+	12277787	12277788	0,205,0	34	74
1	12277796	12277797	m6A	30	+	12277796	12277797	0,205,0	25	57
1	12277870	12277871	m6A	28	+	12277870	12277871	0,205,0	22	61
1	12277877	12277878	m6A	15	+	12277877	12277878	0,205,0	14	41
1	12282750	12282751	m6A	8	+	12282750	12282751	0,205,0	10	24
1	12282877	12282878	m6A	9	+	12282877	12282878	0,205,0	11	28
1	12283007	12283008	m6A	54	+	12283007	12283008	0,205,0	41	68
1	12283047	12283048	m6A	68	+	12283047	12283048	0,205,0	43	93
1	12283082	12283083	m6A	29	+	12283082	12283083	0,205,0	26	49
1	12283125	12283126	m6A	29	+	12283125	12283126	0,205,0	21	72
1	12283161	12283162	m6A	4	+	12283161	12283162	0,205,0	7	15
1	12283371	12283372	m6A	61	+	12283371	12283372	0,205,0	41	84
1	12283593	12283594	m6A	16	+	12283593	12283594	0,205,0	14	52
1	12416754	12416755	m6A	6	+	12416754	12416755	0,205,0	8	21
1	12507001	12507002	m6A	21	+	12507001	12507002	0,205,0	25	27
1	12508966	12508967	m6A	12	+	12508966	12508967	0,205,0	12	36
1	12508984	12508985	m6A	23	+	12508984	12508985	0,205,0	21	48
1	12509016	12509017	m6A	72	+	12509016	12509017	0,205,0	52	75
1	12509630	12509631	m6A	3	+	12509630	12509631	0,205,0	6	12
1	12509991	12509992	m6A	12	+	12509991	12509992	0,205,0	11	44
1	12510932	12510933	m6A	4	+	12510932	12510933	0,205,0	5	24
1	12567956	12567957	m6A	12	-	12567956	12567957	0,205,0	27	15
1	12568030	12568031	m6A	11	-	12568030	12568031	0,205,0	38	10
1	12568100	12568101	m6A	35	-	12568100	12568101	0,205,0	35	50
1	12568168	12568169	m6A	1	-	12568168	12568169	0,205,0	235	97
1	12568181	12568182	m6A	34	-	12568181	12568182	0,205,0	62	20
1	12568361	12568362	m6A	9	-	12568361	12568362	0,205,0	20	16
1	12617270	12617271	m6A	39	-	12617270	12617271	0,205,0	60	25
1	12617763	12617764	m6A	3	-	12617763	12617764	0,205,0	7	10
1	12617924	12617925	m6A	9	-	12617924	12617925	0,205,0	14	21
1	12618020	12618021	m6A	21	-	12618020	12618021	0,205,0	22	45
1	12618491	12618492	m6A	4	-	12618491	12618492	0,205,0	5	33
1	12883216	12883217	m6A	3	+	12883216	12883217	0,205,0	5	17
1	13390392	13390393	m6A	6	+	13390392	13390393	0,205,0	16	57
1	13778508	13778509	m6A	3	+	13778508	13778509	0,205,0	5	18
1	13778975	13778976	m6A	12	+	13778975	13778976	0,205,0	12	52
1	13779155	13779156	m6A	23	+	13779155	13779156	0,205,0	21	64
1	13779539	13779540	m6A	7	+	13779539	13779540	0,205,0	8	42
1	13779758	13779759	m6A	45	+	13779758	13779759	0,205,0	34	85
1	13780049	13780050	m6A	6	+	13780049	13780050	0,205,0	9	24
1	13780222	13780223	m6A	31	+	13780222	13780223	0,205,0	24	83
1	13780312	13780313	m6A	8	+	13780312	13780313	0,205,0	9	38
1	13781321	13781322	m6A	24	+	13781321	13781322	0,205,0	17	94
1	13781476	13781477	m6A	18	+	13781476	13781477	0,205,0	18	55
1	13781492	13781493	m6A	13	+	13781492	13781493	0,205,0	14	48
1	13781957	13781958	m6A	17	+	13781957	13781958	0,205,0	15	65
1	13781988	13781989	m6A	15	+	13781988	13781989	0,205,0	13	65
1	13786646	13786647	m6A	4	+	13786646	13786647	0,205,0	5	25
1	13786787	13786788	m6A	11	+	13786787	13786788	0,205,0	11	50
1	13786806	13786807	m6A	45	+	13786806	13786807	0,205,0	32	91
1	13786861	13786862	m6A	4	+	13786861	13786862	0,205,0	5	33
1	14064346	14064347	m6A	4	+	14064346	14064347	0,205,0	8	15
1	14079453	14079454	m6A	18	+	14079453	14079454	0,205,0	16	70
1	14213747	14213748	m6A	5	+	14213747	14213748	0,205,0	7	27
1	14666103	14666104	m6A	9	+	14666103	14666104	0,205,0	12	35
1	15192989	15192990	m6A	3	-	15192989	15192990	0,205,0	6	13
1	15215024	15215025	m6A	17	+	15215024	15215025	0,205,0	15	79
1	15215060	15215061	m6A	35	+	15215060	15215061	0,205,0	33	75
1	15215237	15215238	m6A	3	+	15215237	15215238	0,205,0	6	23
1	15219552	15219553	m6A	33	+	15219552	15219553	0,205,0	27	90
1	15219571	15219572	m6A	4	+	15219571	15219572	0,205,0	6	32
1	15219624	15219625	m6A	38	+	15219624	15219625	0,205,0	29	97
1	15219797	15219798	m6A	52	+	15219797	15219798	0,205,0	43	90
1	15219903	15219904	m6A	44	+	15219903	15219904	0,205,0	39	83
1	15219979	15219980	m6A	9	+	15219979	15219980	0,205,0	16	29
1	15220176	15220177	m6A	36	+	15220176	15220177	0,205,0	29	91
1	15220214	15220215	m6A	21	+	15220214	15220215	0,205,0	20	74
1	15220233	15220234	m6A	33	+	15220233	15220234	0,205,0	28	88
1	15332269	15332270	m6A	3	+	15332269	15332270	0,205,0	10	11
1	15409903	15409904	m6A	3	+	15409903	15409904	0,205,0	5	13
1	15410125	15410126	m6A	64	+	15410125	15410126	0,205,0	95	23
1	15428821	15428822	m6A	95	+	15428821	15428822	0,205,0	148	22
1	15428834	15428835	m6A	13	+	15428834	15428835	0,205,0	37	10
1	15430065	15430066	m6A	88	+	15430065	15430066	0,205,0	134	23
1	15491878	15491879	m6A	4	-	15491878	15491879	0,205,0	6	23
1	15492469	15492470	m6A	10	-	15492469	15492470	0,205,0	24	13
1	15492624	15492625	m6A	9	-	15492624	15492625	0,205,0	25	11
1	15492683	15492684	m6A	84	-	15492683	15492684	0,205,0	95	39
1	15492743	15492744	m6A	7	-	15492743	15492744	0,205,0	9	26
1	15492845	15492846	m6A	268	-	15492845	15492846	0,205,0	197	82
1	15492864	15492865	m6A	257	-	15492864	15492865	0,205,0	191	81
1	15492950	15492951	m6A	3	-	15492950	15492951	0,205,0	7	12
1	15492963	15492964	m6A	35	-	15492963	15492964	0,205,0	31	57
1	15518256	15518257	m6A	9	-	15518256	15518257	0,205,0	19	14
1	15524214	15524215	m6A	4	-	15524214	15524215	0,205,0	8	15
1	15567921	15567922	m6A	13	+	15567921	15567922	0,205,0	14	44
1	15567973	15567974	m6A	14	+	15567973	15567974	0,205,0	12	60
1	15568016	15568017	m6A	43	+	15568016	15568017	0,205,0	35	73
1	15568167	15568168	m6A	10	+	15568167	15568168	0,205,0	11	39
1	15568172	15568173	m6A	32	+	15568172	15568173	0,205,0	22	92
1	15568434	15568435	m6A	97	+	15568434	15568435	0,205,0	65	96
1	15568542	15568543	m6A	31	+	15568542	15568543	0,205,0	29	56
1	15568630	15568631	m6A	17	+	15568630	15568631	0,205,0	21	36
1	15568944	15568945	m6A	11	+	15568944	15568945	0,205,0	12	39
1	15568953	15568954	m6A	7	+	15568953	15568954	0,205,0	10	26
1	15570143	15570144	m6A	6	+	15570143	15570144	0,205,0	9	22
1	15571423	15571424	m6A	9	+	15571423	15571424	0,205,0	11	31
1	15583351	15583352	m6A	4	-	15583351	15583352	0,205,0	7	13
1	15604527	15604528	m6A	1	+	15604527	15604528	0,205,0	572	56
1	15659921	15659922	m6A	8	+	15659921	15659922	0,205,0	17	15
1	15659998	15659999	m6A	148	+	15659998	15659999	0,205,0	119	73
1	15660014	15660015	m6A	8	+	15660014	15660015	0,205,0	17	15
1	15660061	15660062	m6A	7	+	15660061	15660062	0,205,0	9	31
1	15660180	15660181	m6A	45	+	15660180	15660181	0,205,0	37	69
1	15660340	15660341	m6A	5	+	15660340	15660341	0,205,0	8	20
1	15660389	15660390	m6A	44	+	15660389	15660390	0,205,0	30	91
1	15660451	15660452	m6A	49	+	15660451	15660452	0,205,0	40	70
1	15660606	15660607	m6A	9	+	15660606	15660607	0,205,0	11	33
1	15660688	15660689	m6A	10	+	15660688	15660689	0,205,0	14	26
1	15660703	15660704	m6A	3	+	15660703	15660704	0,205,0	6	13
1	15660810	15660811	m6A	15	+	15660810	15660811	0,205,0	17	39
1	15660831	15660832	m6A	7	+	15660831	15660832	0,205,0	9	26
1	15660941	15660942	m6A	66	+	15660941	15660942	0,205,0	58	62
1	15660950	15660951	m6A	58	+	15660950	15660951	0,205,0	49	65
1	15661048	15661049	m6A	34	+	15661048	15661049	0,205,0	29	63
1	15661065	15661066	m6A	85	+	15661065	15661066	0,205,0	59	91
1	15661094	15661095	m6A	128	+	15661094	15661095	0,205,0	84	97
1	15661201	15661202	m6A	4	+	15661201	15661202	0,205,0	7	18
1	15661276	15661277	m6A	47	+	15661276	15661277	0,205,0	45	54
1	15661352	15661353	m6A	6	+	15661352	15661353	0,205,0	9	20
1	15661376	15661377	m6A	4	+	15661376	15661377	0,205,0	9	11
1	15661386	15661387	m6A	68	+	15661386	15661387	0,205,0	54	74
1	15661435	15661436	m6A	20	+	15661435	15661436	0,205,0	19	53
1	15661468	15661469	m6A	3	+	15661468	15661469	0,205,0	8	11
1	15661529	15661530	m6A	18	+	15661529	15661530	0,205,0	31	20
1	15661600	15661601	m6A	30	+	15661600	15661601	0,205,0	40	30
1	15661672	15661673	m6A	23	+	15661672	15661673	0,205,0	32	28
1	15661702	15661703	m6A	5	+	15661702	15661703	0,205,0	8	20
1	15661721	15661722	m6A	62	+	15661721	15661722	0,205,0	39	100
1	15662115	15662116	m6A	152	+	15662115	15662116	0,205,0	103	94
1	15662130	15662131	m6A	74	+	15662130	15662131	0,205,0	70	55
1	15662523	15662524	m6A	11	+	15662523	15662524	0,205,0	10	53
1	15666678	15666679	m6A	4	+	15666678	15666679	0,205,0	8	13
1	15667680	15667681	m6A	2	+	15667680	15667681	0,205,0	5	12
1	15668531	15668532	m6A	36	+	15668531	15668532	0,205,0	39	42
1	15668785	15668786	m6A	10	+	15668785	15668786	0,205,0	10	42
1	15668868	15668869	m6A	5	+	15668868	15668869	0,205,0	9	17
1	15684292	15684293	m6A	24	+	15684292	15684293	0,205,0	18	86
1	15727120	15727121	m6A	8	+	15727120	15727121	0,205,0	19	15
1	15727159	15727160	m6A	237	+	15727159	15727160	0,205,0	177	87
1	15727168	15727169	m6A	115	+	15727168	15727169	0,205,0	113	56
1	15727270	15727271	m6A	259	+	15727270	15727271	0,205,0	186	91
1	15727336	15727337	m6A	99	+	15727336	15727337	0,205,0	121	40
1	15727429	15727430	m6A	106	+	15727429	15727430	0,205,0	118	45
1	15727459	15727460	m6A	1	+	15727459	15727460	0,205,0	342	97
1	15727491	15727492	m6A	55	+	15727491	15727492	0,205,0	88	26
1	15727604	15727605	m6A	15	+	15727604	15727605	0,205,0	17	40
1	15727707	15727708	m6A	11	+	15727707	15727708	0,205,0	31	13
1	15727771	15727772	m6A	53	+	15727771	15727772	0,205,0	54	51
1	15727859	15727860	m6A	5	+	15727859	15727860	0,205,0	6	40
1	15728330	15728331	m6A	101	+	15728330	15728331	0,205,0	116	43
1	15734076	15734077	m6A	19	+	15734076	15734077	0,205,0	46	16
1	15734259	15734260	m6A	7	+	15734259	15734260	0,205,0	23	11
1	15734276	15734277	m6A	63	+	15734276	15734277	0,205,0	57	63
1	15734280	15734281	m6A	15	+	15734280	15734281	0,205,0	21	30
1	15734288	15734289	m6A	38	+	15734288	15734289	0,205,0	47	38
1	15734371	15734372	m6A	21	+	15734371	15734372	0,205,0	49	16
1	15734647	15734648	m6A	98	+	15734647	15734648	0,205,0	143	30
1	15736491	15736492	m6A	7	+	15736491	15736492	0,205,0	6	33
1	15784681	15784682	m6A	5	+	15784681	15784682	0,205,0	6	30
1	15784685	15784686	m6A	5	+	15784685	15784686	0,205,0	6	27
1	15784715	15784716	m6A	11	+	15784715	15784716	0,205,0	11	46
1	15784871	15784872	m6A	13	+	15784871	15784872	0,205,0	13	45
1	15807364	15807365	m6A	14	-	15807364	15807365	0,205,0	21	18
1	15834369	15834370	m6A	10	-	15834369	15834370	0,205,0	11	55
1	15834411	15834412	m6A	11	-	15834411	15834412	0,205,0	11	65
1	15834670	15834671	m6A	42	-	15834670	15834671	0,205,0	34	89
1	15872886	15872887	m6A	3	+	15872886	15872887	0,205,0	8	12
1	15872895	15872896	m6A	44	+	15872895	15872896	0,205,0	38	69
1	15872949	15872950	m6A	28	+	15872949	15872950	0,205,0	32	44
1	15872961	15872962	m6A	12	+	15872961	15872962	0,205,0	19	26
1	15872971	15872972	m6A	49	+	15872971	15872972	0,205,0	49	56
1	15873112	15873113	m6A	86	+	15873112	15873113	0,205,0	58	98
1	15873127	15873128	m6A	51	+	15873127	15873128	0,205,0	37	90
1	15873315	15873316	m6A	3	+	15873315	15873316	0,205,0	5	23
1	15873946	15873947	m6A	20	+	15873946	15873947	0,205,0	16	76
1	15873988	15873989	m6A	20	+	15873988	15873989	0,205,0	14	93
1	15874014	15874015	m6A	35	+	15874014	15874015	0,205,0	25	93
1	15874028	15874029	m6A	28	+	15874028	15874029	0,205,0	23	77
1	15874052	15874053	m6A	5	+	15874052	15874053	0,205,0	6	35
1	15874192	15874193	m6A	42	+	15874192	15874193	0,205,0	30	94
1	15876231	15876232	m6A	5	+	15876231	15876232	0,205,0	10	17
1	15876246	15876247	m6A	14	+	15876246	15876247	0,205,0	17	39
1	15876280	15876281	m6A	13	+	15876280	15876281	0,205,0	15	41
1	15876285	15876286	m6A	3	+	15876285	15876286	0,205,0	6	13
1	15876325	15876326	m6A	122	+	15876325	15876326	0,205,0	84	97
1	15876402	15876403	m6A	117	+	15876402	15876403	0,205,0	91	83
1	15876567	15876568	m6A	20	+	15876567	15876568	0,205,0	34	25
1	15928185	15928186	m6A	39	+	15928185	15928186	0,205,0	43	46
1	15928380	15928381	m6A	3	+	15928380	15928381	0,205,0	5	19
1	15928386	15928387	m6A	3	+	15928386	15928387	0,205,0	5	19
1	15928567	15928568	m6A	15	+	15928567	15928568	0,205,0	26	24
1	15928572	15928573	m6A	10	+	15928572	15928573	0,205,0	19	20
1	15928858	15928859	m6A	12	+	15928858	15928859	0,205,0	18	26
1	15929022	15929023	m6A	17	+	15929022	15929023	0,205,0	28	26
1	15929403	15929404	m6A	40	+	15929403	15929404	0,205,0	38	60
1	15929407	15929408	m6A	12	+	15929407	15929408	0,205,0	18	27
1	15929433	15929434	m6A	139	+	15929433	15929434	0,205,0	107	85
1	15930011	15930012	m6A	54	+	15930011	15930012	0,205,0	61	45
1	15930247	15930248	m6A	14	+	15930247	15930248	0,205,0	17	36
1	15930261	15930262	m6A	38	+	15930261	15930262	0,205,0	39	53
1	15930502	15930503	m6A	22	+	15930502	15930503	0,205,0	18	72
1	15930642	15930643	m6A	18	+	15930642	15930643	0,205,0	20	44
1	15931129	15931130	m6A	7	+	15931129	15931130	0,205,0	15	16
1	15931871	15931872	m6A	11	+	15931871	15931872	0,205,0	16	27
1	15932502	15932503	m6A	5	+	15932502	15932503	0,205,0	9	20
1	15932767	15932768	m6A	4	+	15932767	15932768	0,205,0	11	12
1	15932844	15932845	m6A	3	+	15932844	15932845	0,205,0	6	14
1	15932913	15932914	m6A	16	+	15932913	15932914	0,205,0	25	26
1	15933500	15933501	m6A	66	+	15933500	15933501	0,205,0	67	54
1	15933609	15933610	m6A	6	+	15933609	15933610	0,205,0	21	11
1	15933665	15933666	m6A	22	+	15933665	15933666	0,205,0	39	23
1	15933858	15933859	m6A	57	+	15933858	15933859	0,205,0	74	37
1	15933969	15933970	m6A	54	+	15933969	15933970	0,205,0	53	58
1	15934010	15934011	m6A	4	+	15934010	15934011	0,205,0	9	13
1	15934017	15934018	m6A	17	+	15934017	15934018	0,205,0	25	30
1	15934268	15934269	m6A	6	+	15934268	15934269	0,205,0	17	13
1	15934311	15934312	m6A	6	+	15934311	15934312	0,205,0	19	12
1	15934520	15934521	m6A	13	+	15934520	15934521	0,205,0	20	26
1	15934665	15934666	m6A	14	+	15934665	15934666	0,205,0	23	26
1	15934770	15934771	m6A	109	+	15934770	15934771	0,205,0	92	74
1	15934900	15934901	m6A	5	+	15934900	15934901	0,205,0	19	10
1	15935273	15935274	m6A	191	+	15935273	15935274	0,205,0	143	88
1	15935498	15935499	m6A	180	+	15935498	15935499	0,205,0	149	76
1	15935541	15935542	m6A	155	+	15935541	15935542	0,205,0	129	75
1	15935945	15935946	m6A	5	+	15935945	15935946	0,205,0	12	15
1	15937486	15937487	m6A	30	+	15937486	15937487	0,205,0	60	20
1	15937545	15937546	m6A	67	+	15937545	15937546	0,205,0	78	43
1	15939486	15939487	m6A	7	+	15939486	15939487	0,205,0	10	26
1	15939524	15939525	m6A	17	+	15939524	15939525	0,205,0	24	32
1	15939528	15939529	m6A	4	+	15939528	15939529	0,205,0	11	11
1	15939585	15939586	m6A	7	+	15939585	15939586	0,205,0	24	12
1	15939643	15939644	m6A	88	+	15939643	15939644	0,205,0	107	41
1	15939662	15939663	m6A	264	+	15939662	15939663	0,205,0	180	98
1	15939670	15939671	m6A	79	+	15939670	15939671	0,205,0	86	48
1	15939771	15939772	m6A	29	+	15939771	15939772	0,205,0	23	79
1	15939794	15939795	m6A	50	+	15939794	15939795	0,205,0	53	50
1	15939800	15939801	m6A	206	+	15939800	15939801	0,205,0	139	99
1	15939867	15939868	m6A	134	+	15939867	15939868	0,205,0	110	77
1	15939885	15939886	m6A	157	+	15939885	15939886	0,205,0	127	79
1	15939904	15939905	m6A	54	+	15939904	15939905	0,205,0	69	37
1	15939920	15939921	m6A	123	+	15939920	15939921	0,205,0	104	74
1	15940075	15940076	m6A	17	+	15940075	15940076	0,205,0	20	40
1	15940314	15940315	m6A	179	+	15940314	15940315	0,205,0	156	70
1	15941951	15941952	m6A	56	-	15941951	15941952	0,205,0	43	74
1	15942125	15942126	m6A	11	-	15942125	15942126	0,205,0	14	26
1	15944489	15944490	m6A	4	-	15944489	15944490	0,205,0	9	13
1	16014040	16014041	m6A	11	-	16014040	16014041	0,205,0	15	21
1	16014262	16014263	m6A	103	-	16014262	16014263	0,205,0	145	24
1	16014911	16014912	m6A	14	-	16014911	16014912	0,205,0	38	10
1	16015267	16015268	m6A	8	-	16015267	16015268	0,205,0	13	18
1	16015448	16015449	m6A	22	-	16015448	16015449	0,205,0	56	11
1	16015496	16015497	m6A	79	-	16015496	16015497	0,205,0	102	28
1	16018042	16018043	m6A	120	-	16018042	16018043	0,205,0	101	60
1	16034898	16034899	m6A	56	-	16034898	16034899	0,205,0	81	53
1	16057794	16057795	m6A	25	-	16057794	16057795	0,205,0	36	23
1	16058083	16058084	m6A	19	-	16058083	16058084	0,205,0	27	23
1	16058157	16058158	m6A	12	-	16058157	16058158	0,205,0	12	43
1	16058479	16058480	m6A	71	-	16058479	16058480	0,205,0	77	38
1	16058523	16058524	m6A	7	-	16058523	16058524	0,205,0	15	12
1	16073627	16073628	m6A	4	-	16073627	16073628	0,205,0	6	16
1	16124777	16124778	m6A	13	-	16124777	16124778	0,205,0	31	16
1	16124782	16124783	m6A	159	-	16124782	16124783	0,205,0	132	77
1	16124789	16124790	m6A	70	-	16124789	16124790	0,205,0	73	53
1	16124927	16124928	m6A	34	-	16124927	16124928	0,205,0	48	32
1	16125053	16125054	m6A	163	-	16125053	16125054	0,205,0	153	63
1	16125126	16125127	m6A	1	-	16125126	16125127	0,205,0	234	96
1	16137991	16137992	m6A	28	-	16137991	16137992	0,205,0	52	22
1	16148463	16148464	m6A	208	-	16148463	16148464	0,205,0	159	86
1	16148505	16148506	m6A	260	-	16148505	16148506	0,205,0	198	87
1	16148560	16148561	m6A	11	-	16148560	16148561	0,205,0	44	11
1	16148814	16148815	m6A	21	-	16148814	16148815	0,205,0	47	18
1	16148820	16148821	m6A	66	-	16148820	16148821	0,205,0	90	34
1	16148848	16148849	m6A	90	-	16148848	16148849	0,205,0	99	49
1	16148889	16148890	m6A	145	-	16148889	16148890	0,205,0	138	62
1	16155577	16155578	m6A	8	+	16155577	16155578	0,205,0	8	50
1	16155948	16155949	m6A	2	-	16155948	16155949	0,205,0	6	12
1	16198277	16198278	m6A	18	-	16198277	16198278	0,205,0	41	16
1	16198316	16198317	m6A	234	-	16198316	16198317	0,205,0	182	79
1	16198349	16198350	m6A	11	-	16198349	16198350	0,205,0	22	16
1	16198447	16198448	m6A	31	-	16198447	16198448	0,205,0	33	45
1	16198566	16198567	m6A	12	-	16198566	16198567	0,205,0	27	15
1	16198607	16198608	m6A	5	-	16198607	16198608	0,205,0	12	13
1	16229601	16229602	m6A	5	-	16229601	16229602	0,205,0	8	25
1	16231495	16231496	m6A	7	-	16231495	16231496	0,205,0	8	38
1	16231587	16231588	m6A	6	-	16231587	16231588	0,205,0	8	28
1	16231682	16231683	m6A	9	-	16231682	16231683	0,205,0	11	37
1	16231691	16231692	m6A	17	-	16231691	16231692	0,205,0	18	56
1	16231840	16231841	m6A	10	-	16231840	16231841	0,205,0	13	41
1	16231859	16231860	m6A	10	-	16231859	16231860	0,205,0	10	59
1	16231954	16231955	m6A	24	-	16231954	16231955	0,205,0	17	100
1	16232099	16232100	m6A	23	-	16232099	16232100	0,205,0	21	68
1	16232258	16232259	m6A	2	-	16232258	16232259	0,205,0	5	17
1	16247210	16247211	m6A	3	-	16247210	16247211	0,205,0	5	20
1	16250744	16250745	m6A	26	-	16250744	16250745	0,205,0	18	100
1	16250762	16250763	m6A	24	-	16250762	16250763	0,205,0	23	66
1	16250807	16250808	m6A	25	-	16250807	16250808	0,205,0	29	48
1	16250865	16250866	m6A	9	-	16250865	16250866	0,205,0	9	56
1	16250874	16250875	m6A	45	-	16250874	16250875	0,205,0	32	97
1	16250904	16250905	m6A	86	-	16250904	16250905	0,205,0	61	98
1	16250990	16250991	m6A	180	-	16250990	16250991	0,205,0	126	99
1	16251223	16251224	m6A	21	-	16251223	16251224	0,205,0	26	44
1	16251227	16251228	m6A	26	-	16251227	16251228	0,205,0	29	52
1	16251259	16251260	m6A	62	-	16251259	16251260	0,205,0	43	100
1	16251267	16251268	m6A	60	-	16251267	16251268	0,205,0	43	98
1	16251386	16251387	m6A	102	-	16251386	16251387	0,205,0	73	97
1	16251453	16251454	m6A	114	-	16251453	16251454	0,205,0	87	91
1	16251481	16251482	m6A	3	-	16251481	16251482	0,205,0	9	15
1	16251568	16251569	m6A	43	-	16251568	16251569	0,205,0	34	87
1	16251717	16251718	m6A	40	-	16251717	16251718	0,205,0	54	39
1	16395228	16395229	m6A	1	+	16395228	16395229	0,205,0	519	93
1	16395251	16395252	m6A	131	+	16395251	16395252	0,205,0	207	25
1	16395261	16395262	m6A	30	+	16395261	16395262	0,205,0	110	10
1	16395291	16395292	m6A	68	+	16395291	16395292	0,205,0	195	13
1	16395307	16395308	m6A	1	+	16395307	16395308	0,205,0	569	35
1	16395427	16395428	m6A	106	+	16395427	16395428	0,205,0	108	50
1	16397911	16397912	m6A	67	+	16397911	16397912	0,205,0	82	36
1	16397986	16397987	m6A	13	+	16397986	16397987	0,205,0	28	16
1	16458915	16458916	m6A	32	+	16458915	16458916	0,205,0	55	28
1	16459161	16459162	m6A	1	+	16459161	16459162	0,205,0	231	95
1	16459169	16459170	m6A	182	+	16459169	16459170	0,205,0	162	75
1	16459187	16459188	m6A	9	+	16459187	16459188	0,205,0	26	15
1	16459243	16459244	m6A	5	+	16459243	16459244	0,205,0	20	10
1	16459487	16459488	m6A	13	+	16459487	16459488	0,205,0	29	20
1	16459506	16459507	m6A	1	+	16459506	16459507	0,205,0	249	96
1	16459676	16459677	m6A	15	+	16459676	16459677	0,205,0	16	55
1	16459786	16459787	m6A	47	+	16459786	16459787	0,205,0	75	31
1	16459854	16459855	m6A	47	+	16459854	16459855	0,205,0	40	78
1	16460008	16460009	m6A	29	+	16460008	16460009	0,205,0	28	65
1	16535956	16535957	m6A	8	+	16535956	16535957	0,205,0	8	47
1	16563242	16563243	m6A	4	-	16563242	16563243	0,205,0	6	14
1	16563732	16563733	m6A	3	-	16563732	16563733	0,205,0	5	11
1	16563761	16563762	m6A	53	-	16563761	16563762	0,205,0	41	64
1	16564015	16564016	m6A	47	-	16564015	16564016	0,205,0	33	77
1	16618372	16618373	m6A	8	-	16618372	16618373	0,205,0	9	29
1	16618878	16618879	m6A	15	-	16618878	16618879	0,205,0	24	18
1	16645052	16645053	m6A	15	+	16645052	16645053	0,205,0	15	56
1	16648981	16648982	m6A	6	+	16648981	16648982	0,205,0	7	30
1	16686250	16686251	m6A	16	-	16686250	16686251	0,205,0	13	76
1	16888700	16888701	m6A	2	-	16888700	16888701	0,205,0	5	28
1	16888703	16888704	m6A	3	-	16888703	16888704	0,205,0	15	15
1	16888736	16888737	m6A	117	-	16888736	16888737	0,205,0	151	62
1	16888761	16888762	m6A	3	-	16888761	16888762	0,205,0	14	15
1	16951491	16951492	m6A	4	+	16951491	16951492	0,205,0	5	31
1	16965776	16965777	m6A	4	+	16965776	16965777	0,205,0	6	13
1	16972507	16972508	m6A	5	+	16972507	16972508	0,205,0	6	22
1	16986647	16986648	m6A	4	-	16986647	16986648	0,205,0	5	28
1	17011927	17011928	m6A	7	-	17011927	17011928	0,205,0	9	19
1	17054028	17054029	m6A	24	-	17054028	17054029	0,205,0	50	12
1	17054110	17054111	m6A	6	-	17054110	17054111	0,205,0	11	21
1	17283304	17283305	m6A	9	+	17283304	17283305	0,205,0	9	23
1	17373465	17373466	m6A	13	+	17373465	17373466	0,205,0	14	50
1	17407106	17407107	m6A	8	-	17407106	17407107	0,205,0	21	11
1	17407138	17407139	m6A	3	-	17407138	17407139	0,205,0	7	10
1	17407203	17407204	m6A	85	-	17407203	17407204	0,205,0	117	28
1	17407760	17407761	m6A	7	-	17407760	17407761	0,205,0	9	24
1	17407838	17407839	m6A	60	-	17407838	17407839	0,205,0	38	97
1	17407891	17407892	m6A	17	-	17407891	17407892	0,205,0	34	16
1	17407991	17407992	m6A	1	-	17407991	17407992	0,205,0	397	37
1	17408108	17408109	m6A	109	-	17408108	17408109	0,205,0	76	87
1	17408250	17408251	m6A	67	-	17408250	17408251	0,205,0	73	41
1	17408962	17408963	m6A	12	-	17408962	17408963	0,205,0	14	34
1	17416539	17416540	m6A	10	-	17416539	17416540	0,205,0	17	20
1	17420043	17420044	m6A	20	+	17420043	17420044	0,205,0	15	88
1	17697285	17697286	m6A	13	+	17697285	17697286	0,205,0	15	32
1	17697339	17697340	m6A	90	+	17697339	17697340	0,205,0	59	94
1	17697463	17697464	m6A	82	+	17697463	17697464	0,205,0	55	90
1	17697481	17697482	m6A	61	+	17697481	17697482	0,205,0	40	93
1	17697492	17697493	m6A	4	+	17697492	17697493	0,205,0	6	22
1	17697684	17697685	m6A	39	+	17697684	17697685	0,205,0	37	49
1	17823128	17823129	m6A	4	+	17823128	17823129	0,205,0	6	15
1	17826085	17826086	m6A	28	+	17826085	17826086	0,205,0	16	100
1	17978475	17978476	m6A	5	+	17978475	17978476	0,205,0	6	40
1	18057535	18057536	m6A	5	+	18057535	18057536	0,205,0	7	32
1	18158424	18158425	m6A	9	+	18158424	18158425	0,205,0	9	50
1	18250301	18250302	m6A	7	+	18250301	18250302	0,205,0	15	18
1	18254667	18254668	m6A	18	+	18254667	18254668	0,205,0	17	59
1	18871719	18871720	m6A	62	-	18871719	18871720	0,205,0	48	66
1	18871901	18871902	m6A	40	-	18871901	18871902	0,205,0	46	32
1	18872055	18872056	m6A	13	-	18872055	18872056	0,205,0	23	15
1	18872402	18872403	m6A	14	-	18872402	18872403	0,205,0	20	21
1	18872547	18872548	m6A	14	-	18872547	18872548	0,205,0	14	36
1	18907630	18907631	m6A	3	-	18907630	18907631	0,205,0	5	20
1	18908290	18908291	m6A	8	-	18908290	18908291	0,205,0	8	47
1	18908415	18908416	m6A	40	-	18908415	18908416	0,205,0	30	81
1	18908452	18908453	m6A	37	-	18908452	18908453	0,205,0	26	90
1	19021042	19021043	m6A	13	+	19021042	19021043	0,205,0	11	73
1	19021053	19021054	m6A	5	+	19021053	19021054	0,205,0	6	40
1	19083495	19083496	m6A	5	+	19083495	19083496	0,205,0	11	15
1	19095000	19095001	m6A	3	-	19095000	19095001	0,205,0	5	10
1	19095008	19095009	m6A	4	-	19095008	19095009	0,205,0	6	13
1	19104858	19104859	m6A	7	-	19104858	19104859	0,205,0	10	30
1	19112681	19112682	m6A	26	-	19112681	19112682	0,205,0	49	12
1	19176688	19176689	m6A	5	-	19176688	19176689	0,205,0	9	11
1	19177893	19177894	m6A	4	+	19177893	19177894	0,205,0	6	24
1	19185279	19185280	m6A	3	-	19185279	19185280	0,205,0	5	10
1	19210260	19210261	m6A	5	-	19210260	19210261	0,205,0	5	23
1	19211402	19211403	m6A	3	+	19211402	19211403	0,205,0	5	17
1	19218738	19218739	m6A	5	-	19218738	19218739	0,205,0	10	11
1	19218773	19218774	m6A	26	-	19218773	19218774	0,205,0	33	27
1	19219086	19219087	m6A	63	-	19219086	19219087	0,205,0	85	26
1	19219099	19219100	m6A	20	-	19219099	19219100	0,205,0	36	16
1	19219153	19219154	m6A	29	-	19219153	19219154	0,205,0	38	26
1	19219185	19219186	m6A	145	-	19219185	19219186	0,205,0	105	78
1	19219224	19219225	m6A	33	-	19219224	19219225	0,205,0	43	27
1	19219264	19219265	m6A	5	-	19219264	19219265	0,205,0	8	16
1	19219292	19219293	m6A	51	-	19219292	19219293	0,205,0	34	87
1	19219298	19219299	m6A	8	-	19219298	19219299	0,205,0	10	23
1	19219341	19219342	m6A	285	-	19219341	19219342	0,205,0	188	90
1	19219462	19219463	m6A	16	-	19219462	19219463	0,205,0	37	12
1	19251521	19251522	m6A	17	-	19251521	19251522	0,205,0	26	19
1	19251794	19251795	m6A	20	+	19251794	19251795	0,205,0	36	23
1	19251804	19251805	m6A	22	+	19251804	19251805	0,205,0	56	18
1	19258810	19258811	m6A	6	+	19258810	19258811	0,205,0	26	11
1	19258825	19258826	m6A	14	+	19258825	19258826	0,205,0	40	16
1	19258835	19258836	m6A	289	+	19258835	19258836	0,205,0	272	68
1	19258842	19258843	m6A	1	+	19258842	19258843	0,205,0	343	65
1	19258878	19258879	m6A	50	+	19258878	19258879	0,205,0	163	14
1	19258887	19258888	m6A	1	+	19258887	19258888	0,205,0	924	90
1	19258940	19258941	m6A	9	+	19258940	19258941	0,205,0	40	11
1	19258974	19258975	m6A	317	+	19258974	19258975	0,205,0	260	83
1	19259015	19259016	m6A	29	+	19259015	19259016	0,205,0	37	41
1	19259221	19259222	m6A	10	+	19259221	19259222	0,205,0	43	11
1	19259867	19259868	m6A	37	+	19259867	19259868	0,205,0	61	29
1	19260274	19260275	m6A	6	+	19260274	19260275	0,205,0	10	26
1	19260779	19260780	m6A	6	+	19260779	19260780	0,205,0	7	39
1	19299060	19299061	m6A	6	-	19299060	19299061	0,205,0	7	39
1	19312325	19312326	m6A	4	+	19312325	19312326	0,205,0	5	24
1	19328668	19328669	m6A	4	+	19328668	19328669	0,205,0	7	18
1	19328710	19328711	m6A	30	+	19328710	19328711	0,205,0	29	55
1	19328768	19328769	m6A	8	+	19328768	19328769	0,205,0	18	16
1	19328858	19328859	m6A	3	+	19328858	19328859	0,205,0	6	12
1	19328933	19328934	m6A	103	+	19328933	19328934	0,205,0	76	86
1	19328940	19328941	m6A	108	+	19328940	19328941	0,205,0	74	95
1	19329033	19329034	m6A	3	+	19329033	19329034	0,205,0	5	15
1	19339293	19339294	m6A	106	-	19339293	19339294	0,205,0	172	17
1	19485532	19485533	m6A	4	-	19485532	19485533	0,205,0	7	13
1	19485538	19485539	m6A	3	-	19485538	19485539	0,205,0	5	14
1	19596983	19596984	m6A	4	+	19596983	19596984	0,205,0	7	12
1	19597017	19597018	m6A	3	+	19597017	19597018	0,205,0	6	11
[truncated: 135,675 more rows]
