# Supplementary material for: Sci-ModoM: a quantitative database of transcriptome-wide high-throughput RNA modification sites
Source: Nucleic Acids Res. 2024 Nov 5;53(D1):D310–7. doi: 10.1093/nar/gkae972 (PMC11701610; doi:10.1093/nar/gkae972)
Supplement: gkae972_Supplemental_Files [file gkae972_supplemental_files.zip › sorted_m6A-SAC.bed]

1	14637	14638	m6A	2	-	14637	14638	0,0,0	47	69
1	16764	16765	m6A	2	-	16764	16765	0,0,0	27	21
1	632042	632043	m6A	44	+	632042	632043	0,0,0	15825	3
1	632133	632134	m6A	72	+	632133	632134	0,0,0	15799	5
1	634378	634379	m6A	64	+	634378	634379	0,0,0	1824	7
1	726144	726145	m6A	1	-	726144	726145	0,0,0	65	50
1	728535	728536	m6A	4	-	728535	728536	0,0,0	63	46
1	736561	736562	m6A	2	-	736561	736562	0,0,0	49	17
1	917937	917938	m6A	2	-	917937	917938	0,0,0	107	11
1	942896	942897	m6A	4	+	942896	942897	0,0,0	142	13
1	944282	944283	m6A	5	+	944282	944283	0,0,0	29	23
1	944312	944313	m6A	5	+	944312	944313	0,0,0	17	51
1	999042	999043	m6A	4	-	999042	999043	0,0,0	145	12
1	1048160	1048161	m6A	13	+	1048160	1048161	0,0,0	507	15
1	1055195	1055196	m6A	3	+	1055195	1055196	0,0,0	153	27
1	1082488	1082489	m6A	1	-	1082488	1082489	0,0,0	23	23
1	1082679	1082680	m6A	2	-	1082679	1082680	0,0,0	56	16
1	1233131	1233132	m6A	2	+	1233131	1233132	0,0,0	36	64
1	1233653	1233654	m6A	7	+	1233653	1233654	0,0,0	384	4
1	1233775	1233776	m6A	2	+	1233775	1233776	0,0,0	43	14
1	1233909	1233910	m6A	9	+	1233909	1233910	0,0,0	17	93
1	1292784	1292785	m6A	5	-	1292784	1292785	0,0,0	124	15
1	1311599	1311600	m6A	2	-	1311599	1311600	0,0,0	280	14
1	1319341	1319342	m6A	9	-	1319341	1319342	0,0,0	142	25
1	1327913	1327914	m6A	6	+	1327913	1327914	0,0,0	33	48
1	1373739	1373740	m6A	28	-	1373739	1373740	0,0,0	2957	20
1	1392684	1392685	m6A	4	-	1392684	1392685	0,0,0	314	10
1	1401897	1401898	m6A	7	+	1401897	1401898	0,0,0	43	25
1	1401944	1401945	m6A	7	+	1401944	1401945	0,0,0	48	82
1	1541740	1541741	m6A	30	-	1541740	1541741	0,0,0	711	19
1	1598416	1598417	m6A	4	-	1598416	1598417	0,0,0	24	19
1	1598967	1598968	m6A	3	-	1598967	1598968	0,0,0	111	9
1	1636356	1636357	m6A	13	-	1636356	1636357	0,0,0	256	28
1	1661897	1661898	m6A	3	-	1661897	1661898	0,0,0	126	17
1	1662520	1662521	m6A	3	-	1662520	1662521	0,0,0	148	14
1	1663566	1663567	m6A	4	-	1663566	1663567	0,0,0	115	100
1	1665212	1665213	m6A	4	-	1665212	1665213	0,0,0	99	22
1	1665347	1665348	m6A	2	-	1665347	1665348	0,0,0	54	17
1	1665579	1665580	m6A	3	-	1665579	1665580	0,0,0	27	25
1	1721703	1721704	m6A	2	-	1721703	1721704	0,0,0	164	4
1	1727804	1727805	m6A	9	-	1727804	1727805	0,0,0	74	49
1	1729338	1729339	m6A	3	-	1729338	1729339	0,0,0	38	93
1	1730841	1730842	m6A	3	-	1730841	1730842	0,0,0	122	13
1	2307779	2307780	m6A	6	+	2307779	2307780	0,0,0	39	100
1	2308290	2308291	m6A	3	+	2308290	2308291	0,0,0	26	29
1	2392915	2392916	m6A	2	+	2392915	2392916	0,0,0	28	19
1	2404370	2404371	m6A	4	+	2404370	2404371	0,0,0	333	10
1	2589721	2589722	m6A	2	+	2589721	2589722	0,0,0	140	8
1	3628844	3628845	m6A	5	+	3628844	3628845	0,0,0	132	17
1	3786891	3786892	m6A	2	-	3786891	3786892	0,0,0	87	8
1	3847584	3847585	m6A	2	-	3847584	3847585	0,0,0	28	58
1	6098754	6098755	m6A	2	+	6098754	6098755	0,0,0	29	39
1	6223885	6223886	m6A	14	-	6223885	6223886	0,0,0	234	25
1	6224026	6224027	m6A	7	-	6224026	6224027	0,0,0	188	16
1	6224722	6224723	m6A	5	-	6224722	6224723	0,0,0	238	12
1	6224740	6224741	m6A	2	-	6224740	6224741	0,0,0	87	11
1	6621632	6621633	m6A	2	+	6621632	6621633	0,0,0	58	10
1	6632907	6632908	m6A	5	+	6632907	6632908	0,0,0	19	41
1	6634865	6634866	m6A	2	-	6634865	6634866	0,0,0	90	32
1	6635487	6635488	m6A	6	-	6635487	6635488	0,0,0	84	16
1	6648619	6648620	m6A	3	-	6648619	6648620	0,0,0	47	93
1	6667791	6667792	m6A	9	-	6667791	6667792	0,0,0	74	100
1	6680978	6680979	m6A	2	-	6680978	6680979	0,0,0	78	23
1	6887932	6887933	m6A	3	+	6887932	6887933	0,0,0	149	4
1	7781085	7781086	m6A	10	+	7781085	7781086	0,0,0	562	4
1	7985049	7985050	m6A	23	+	7985049	7985050	0,0,0	1144	10
1	8354218	8354219	m6A	1	-	8354218	8354219	0,0,0	72	9
1	8361018	8361019	m6A	1	-	8361018	8361019	0,0,0	48	6
1	8865464	8865465	m6A	127	-	8865464	8865465	0,0,0	15593	9
1	8894154	8894155	m6A	2	+	8894154	8894155	0,0,0	41	18
1	9355921	9355922	m6A	1	+	9355921	9355922	0,0,0	27	12
1	9356472	9356473	m6A	2	+	9356472	9356473	0,0,0	25	65
1	9613082	9613083	m6A	1	+	9613082	9613083	0,0,0	25	22
1	9729784	9729785	m6A	10	-	9729784	9729785	0,0,0	73	58
1	9735489	9735490	m6A	6	-	9735489	9735490	0,0,0	493	8
1	9755185	9755186	m6A	6	-	9755185	9755186	0,0,0	273	11
1	9984557	9984558	m6A	2	+	9984557	9984558	0,0,0	62	18
1	10278035	10278036	m6A	3	+	10278035	10278036	0,0,0	56	13
1	10379225	10379226	m6A	2	+	10379225	10379226	0,0,0	45	8
1	10380331	10380332	m6A	3	+	10380331	10380332	0,0,0	86	27
1	10461303	10461304	m6A	4	-	10461303	10461304	0,0,0	90	18
1	10461415	10461416	m6A	8	-	10461415	10461416	0,0,0	326	10
1	10462836	10462837	m6A	3	-	10462836	10462837	0,0,0	38	23
1	10463019	10463020	m6A	1	-	10463019	10463020	0,0,0	175	27
1	10629874	10629875	m6A	3	+	10629874	10629875	0,0,0	63	17
1	11022963	11022964	m6A	22	+	11022963	11022964	0,0,0	804	10
1	11023511	11023512	m6A	6	+	11023511	11023512	0,0,0	123	17
1	11023639	11023640	m6A	3	+	11023639	11023640	0,0,0	128	26
1	11023841	11023842	m6A	9	+	11023841	11023842	0,0,0	370	9
1	11023870	11023871	m6A	10	+	11023870	11023871	0,0,0	352	11
1	11107042	11107043	m6A	6	-	11107042	11107043	0,0,0	387	11
1	11273310	11273311	m6A	2	+	11273310	11273311	0,0,0	42	19
1	11285820	11285821	m6A	2	+	11285820	11285821	0,0,0	50	33
1	11286513	11286514	m6A	2	+	11286513	11286514	0,0,0	88	10
1	11674735	11674736	m6A	17	-	11674735	11674736	0,0,0	415	22
1	11750280	11750281	m6A	8	+	11750280	11750281	0,0,0	131	14
1	11919989	11919990	m6A	7	-	11919989	11919990	0,0,0	45	38
1	11920761	11920762	m6A	1	-	11920761	11920762	0,0,0	37	19
1	11922762	11922763	m6A	5	-	11922762	11922763	0,0,0	337	5
1	11922825	11922826	m6A	5	-	11922825	11922826	0,0,0	272	6
1	11974831	11974832	m6A	14	+	11974831	11974832	0,0,0	212	18
1	11975066	11975067	m6A	9	+	11975066	11975067	0,0,0	90	15
1	12012041	12012042	m6A	6	+	12012041	12012042	0,0,0	111	13
1	12029272	12029273	m6A	3	+	12029272	12029273	0,0,0	277	8
1	15066363	15066364	m6A	2	+	15066363	15066364	0,0,0	54	21
1	15571900	15571901	m6A	6	-	15571900	15571901	0,0,0	303	11
1	15728330	15728331	m6A	5	+	15728330	15728331	0,0,0	151	14
1	15932913	15932914	m6A	1	+	15932913	15932914	0,0,0	27	23
1	15935498	15935499	m6A	2	+	15935498	15935499	0,0,0	35	18
1	15937486	15937487	m6A	2	+	15937486	15937487	0,0,0	170	13
1	15939867	15939868	m6A	8	+	15939867	15939868	0,0,0	35	52
1	16124789	16124790	m6A	3	-	16124789	16124790	0,0,0	57	21
1	16124923	16124924	m6A	3	-	16124923	16124924	0,0,0	158	34
1	16148889	16148890	m6A	3	-	16148889	16148890	0,0,0	69	5
1	16198316	16198317	m6A	6	-	16198316	16198317	0,0,0	27	55
1	16395228	16395229	m6A	8	+	16395228	16395229	0,0,0	130	14
1	16458889	16458890	m6A	3	+	16458889	16458890	0,0,0	68	12
1	16459161	16459162	m6A	4	+	16459161	16459162	0,0,0	26	33
1	16974620	16974621	m6A	5	-	16974620	16974621	0,0,0	161	33
1	16989721	16989722	m6A	4	-	16989721	16989722	0,0,0	36	84
1	17000407	17000408	m6A	3	-	17000407	17000408	0,0,0	112	12
1	17022698	17022699	m6A	17	-	17022698	17022699	0,0,0	1044	5
1	17022710	17022711	m6A	20	-	17022710	17022711	0,0,0	861	5
1	17407517	17407518	m6A	17	-	17407517	17407518	0,0,0	1979	12
1	17408108	17408109	m6A	9	-	17408108	17408109	0,0,0	222	18
1	17408962	17408963	m6A	10	-	17408962	17408963	0,0,0	267	23
1	19120299	19120300	m6A	2	-	19120299	19120300	0,0,0	80	47
1	19150730	19150731	m6A	2	-	19150730	19150731	0,0,0	33	18
1	19156791	19156792	m6A	2	-	19156791	19156792	0,0,0	37	17
1	19219292	19219293	m6A	19	-	19219292	19219293	0,0,0	107	59
1	19219341	19219342	m6A	6	-	19219341	19219342	0,0,0	87	20
1	19243659	19243660	m6A	7	-	19243659	19243660	0,0,0	239	23
1	19258887	19258888	m6A	20	+	19258887	19258888	0,0,0	551	14
1	19328959	19328960	m6A	2	+	19328959	19328960	0,0,0	91	26
1	19608425	19608426	m6A	3	+	19608425	19608426	0,0,0	91	14
1	19657252	19657253	m6A	2	+	19657252	19657253	0,0,0	72	11
1	19908967	19908968	m6A	3	+	19908967	19908968	0,0,0	37	71
1	20482745	20482746	m6A	11	-	20482745	20482746	0,0,0	80	20
1	20500231	20500232	m6A	1	-	20500231	20500232	0,0,0	48	13
1	20500308	20500309	m6A	6	-	20500308	20500309	0,0,0	48	30
1	20501288	20501289	m6A	6	-	20501288	20501289	0,0,0	51	38
1	20650881	20650882	m6A	7	+	20650881	20650882	0,0,0	223	23
1	20754734	20754735	m6A	2	-	20754734	20754735	0,0,0	155	10
1	20775313	20775314	m6A	3	-	20775313	20775314	0,0,0	106	22
1	20776297	20776298	m6A	3	-	20776297	20776298	0,0,0	41	14
1	20807040	20807041	m6A	2	-	20807040	20807041	0,0,0	299	13
1	20904944	20904945	m6A	2	-	20904944	20904945	0,0,0	38	23
1	20981148	20981149	m6A	3	-	20981148	20981149	0,0,0	57	29
1	21002744	21002745	m6A	5	-	21002744	21002745	0,0,0	149	26
1	21218100	21218101	m6A	3	-	21218100	21218101	0,0,0	189	19
1	21218268	21218269	m6A	5	-	21218268	21218269	0,0,0	240	11
1	21227179	21227180	m6A	7	-	21227179	21227180	0,0,0	420	7
1	21423820	21423821	m6A	3	-	21423820	21423821	0,0,0	43	64
1	21706525	21706526	m6A	3	-	21706525	21706526	0,0,0	85	13
1	21822338	21822339	m6A	3	-	21822338	21822339	0,0,0	937	10
1	21822516	21822517	m6A	2	-	21822516	21822517	0,0,0	122	12
1	21823074	21823075	m6A	2	-	21823074	21823075	0,0,0	157	11
1	22091856	22091857	m6A	12	+	22091856	22091857	0,0,0	535	15
1	22528099	22528100	m6A	2	+	22528099	22528100	0,0,0	30	33
1	22529064	22529065	m6A	3	+	22529064	22529065	0,0,0	86	9
1	22529298	22529299	m6A	2	+	22529298	22529299	0,0,0	107	10
1	23083585	23083586	m6A	35	+	23083585	23083586	0,0,0	338	41
1	23087938	23087939	m6A	2	-	23087938	23087939	0,0,0	52	13
1	23092652	23092653	m6A	2	-	23092652	23092653	0,0,0	30	20
1	23193203	23193204	m6A	1	-	23193203	23193204	0,0,0	16	28
1	23361556	23361557	m6A	3	-	23361556	23361557	0,0,0	14	63
1	23408677	23408678	m6A	3	-	23408677	23408678	0,0,0	83	16
1	23558264	23558265	m6A	37	-	23558264	23558265	0,0,0	1314	11
1	23751909	23751910	m6A	18	+	23751909	23751910	0,0,0	119	36
1	23751923	23751924	m6A	4	+	23751923	23751924	0,0,0	34	18
1	23751950	23751951	m6A	3	+	23751950	23751951	0,0,0	80	11
1	23787292	23787293	m6A	26	+	23787292	23787293	0,0,0	95	100
1	23788226	23788227	m6A	2	+	23788226	23788227	0,0,0	1207	15
1	23967573	23967574	m6A	13	-	23967573	23967574	0,0,0	301	8
1	24840924	24840925	m6A	9	+	24840924	24840925	0,0,0	307	15
1	24842365	24842366	m6A	9	+	24842365	24842366	0,0,0	606	12
1	25334261	25334262	m6A	3	-	25334261	25334262	0,0,0	23	41
1	25458675	25458676	m6A	3	+	25458675	25458676	0,0,0	36	27
1	25801057	25801058	m6A	1	+	25801057	25801058	0,0,0	46	11
1	25805242	25805243	m6A	2	+	25805242	25805243	0,0,0	114	9
1	25815788	25815789	m6A	8	+	25815788	25815789	0,0,0	67	35
1	25832343	25832344	m6A	8	+	25832343	25832344	0,0,0	83	20
1	25835029	25835030	m6A	3	-	25835029	25835030	0,0,0	24	28
1	25863414	25863415	m6A	2	-	25863414	25863415	0,0,0	67	20
1	25900964	25900965	m6A	74	-	25900964	25900965	0,0,0	2687	15
1	26170467	26170468	m6A	6	+	26170467	26170468	0,0,0	106	12
1	26268612	26268613	m6A	2	+	26268612	26268613	0,0,0	77	14
1	26469096	26469097	m6A	1	+	26469096	26469097	0,0,0	51	6
1	26469730	26469731	m6A	3	+	26469730	26469731	0,0,0	53	21
1	26551651	26551652	m6A	2	+	26551651	26551652	0,0,0	110	11
1	26574381	26574382	m6A	2	+	26574381	26574382	0,0,0	73	10
1	26574556	26574557	m6A	8	+	26574556	26574557	0,0,0	91	31
1	26779374	26779375	m6A	10	+	26779374	26779375	0,0,0	100	32
1	26779812	26779813	m6A	7	+	26779812	26779813	0,0,0	86	33
1	26779890	26779891	m6A	1	+	26779890	26779891	0,0,0	50	9
1	26780010	26780011	m6A	1	+	26780010	26780011	0,0,0	62	12
1	26780112	26780113	m6A	3	+	26780112	26780113	0,0,0	48	16
1	26780158	26780159	m6A	5	+	26780158	26780159	0,0,0	77	24
1	26780245	26780246	m6A	5	+	26780245	26780246	0,0,0	33	53
1	26780367	26780368	m6A	2	+	26780367	26780368	0,0,0	69	5
1	26780583	26780584	m6A	3	+	26780583	26780584	0,0,0	63	45
1	26780676	26780677	m6A	4	+	26780676	26780677	0,0,0	326	22
1	26889121	26889122	m6A	4	-	26889121	26889122	0,0,0	177	6
1	26980297	26980298	m6A	14	+	26980297	26980298	0,0,0	213	37
1	27006571	27006572	m6A	3	-	27006571	27006572	0,0,0	22	35
1	27099371	27099372	m6A	3	-	27099371	27099372	0,0,0	62	21
1	27200602	27200603	m6A	4	-	27200602	27200603	0,0,0	26	100
1	27306558	27306559	m6A	6	+	27306558	27306559	0,0,0	68	21
1	27329447	27329448	m6A	1	+	27329447	27329448	0,0,0	58	14
1	27335581	27335582	m6A	3	+	27335581	27335582	0,0,0	49	16
1	27335611	27335612	m6A	4	+	27335611	27335612	0,0,0	92	16
1	27408116	27408117	m6A	2	-	27408116	27408117	0,0,0	359	7
1	27418367	27418368	m6A	2	-	27418367	27418368	0,0,0	80	10
1	27850175	27850176	m6A	3	+	27850175	27850176	0,0,0	78	15
1	27850294	27850295	m6A	3	+	27850294	27850295	0,0,0	40	19
1	28334881	28334882	m6A	3	+	28334881	28334882	0,0,0	69	29
1	28466602	28466603	m6A	6	+	28466602	28466603	0,0,0	41	31
1	28509860	28509861	m6A	3	+	28509860	28509861	0,0,0	107	12
1	28531843	28531844	m6A	4	+	28531843	28531844	0,0,0	224	11
1	28537990	28537991	m6A	6	+	28537990	28537991	0,0,0	238	27
1	28578549	28578550	m6A	2	-	28578549	28578550	0,0,0	132	11
1	28603392	28603393	m6A	5	-	28603392	28603393	0,0,0	333	7
1	28742539	28742540	m6A	7	+	28742539	28742540	0,0,0	75	60
1	28742692	28742693	m6A	7	+	28742692	28742693	0,0,0	157	30
1	28742770	28742771	m6A	5	+	28742770	28742771	0,0,0	68	60
1	28743480	28743481	m6A	14	+	28743480	28743481	0,0,0	678	6
1	28743592	28743593	m6A	10	+	28743592	28743593	0,0,0	86	36
1	28743702	28743703	m6A	4	+	28743702	28743703	0,0,0	93	13
1	28769031	28769032	m6A	6	+	28769031	28769032	0,0,0	105	18
1	28769111	28769112	m6A	8	+	28769111	28769112	0,0,0	1488	9
1	29018395	29018396	m6A	3	+	29018395	29018396	0,0,0	82	11
1	29117055	29117056	m6A	4	+	29117055	29117056	0,0,0	83	12
1	29147964	29147965	m6A	16	-	29147964	29147965	0,0,0	158	23
1	31364264	31364265	m6A	2	+	31364264	31364265	0,0,0	24	34
1	31364819	31364820	m6A	8	+	31364819	31364820	0,0,0	684	19
1	31630432	31630433	m6A	2	-	31630432	31630433	0,0,0	69	8
1	31652588	31652589	m6A	1	-	31652588	31652589	0,0,0	170	10
1	31756634	31756635	m6A	1	-	31756634	31756635	0,0,0	56	6
1	31938055	31938056	m6A	9	-	31938055	31938056	0,0,0	251	12
1	32154611	32154612	m6A	1	+	32154611	32154612	0,0,0	55	22
1	32181313	32181314	m6A	1	+	32181313	32181314	0,0,0	54	22
1	32216507	32216508	m6A	1	-	32216507	32216508	0,0,0	25	21
1	32228759	32228760	m6A	60	+	32228759	32228760	0,0,0	4290	9
1	32366545	32366546	m6A	3	-	32366545	32366546	0,0,0	95	21
1	32600522	32600523	m6A	1	+	32600522	32600523	0,0,0	72	3
1	32680384	32680385	m6A	5	+	32680384	32680385	0,0,0	351	9
1	32680721	32680722	m6A	5	-	32680721	32680722	0,0,0	20	69
1	32681969	32681970	m6A	1	+	32681969	32681970	0,0,0	102	3
1	32685625	32685626	m6A	2	+	32685625	32685626	0,0,0	169	15
1	32771453	32771454	m6A	5	+	32771453	32771454	0,0,0	52	27
1	32775886	32775887	m6A	8	-	32775886	32775887	0,0,0	457	20
1	32826413	32826414	m6A	3	+	32826413	32826414	0,0,0	195	5
1	32826762	32826763	m6A	5	+	32826762	32826763	0,0,0	41	32
1	33008065	33008066	m6A	2	-	33008065	33008066	0,0,0	332	10
1	33010485	33010486	m6A	15	-	33010485	33010486	0,0,0	1629	8
1	33299241	33299242	m6A	4	+	33299241	33299242	0,0,0	43	24
1	33299534	33299535	m6A	2	+	33299534	33299535	0,0,0	131	13
1	33324871	33324872	m6A	3	-	33324871	33324872	0,0,0	54	22
1	34855691	34855692	m6A	5	-	34855691	34855692	0,0,0	21	100
1	34855756	34855757	m6A	3	-	34855756	34855757	0,0,0	28	57
1	35186592	35186593	m6A	3	-	35186592	35186593	0,0,0	89	12
1	35191412	35191413	m6A	29	-	35191412	35191413	0,0,0	1030	14
1	35398863	35398864	m6A	3	+	35398863	35398864	0,0,0	63	13
1	35419651	35419652	m6A	6	+	35419651	35419652	0,0,0	70	30
1	35421124	35421125	m6A	3	+	35421124	35421125	0,0,0	140	21
1	35421626	35421627	m6A	5	+	35421626	35421627	0,0,0	232	8
1	35433672	35433673	m6A	3	-	35433672	35433673	0,0,0	106	13
1	35562526	35562527	m6A	1	+	35562526	35562527	0,0,0	39	14
1	35714389	35714390	m6A	21	-	35714389	35714390	0,0,0	104	59
1	35760432	35760433	m6A	2	-	35760432	35760433	0,0,0	61	22
1	35764419	35764420	m6A	4	-	35764419	35764420	0,0,0	56	42
1	36137115	36137116	m6A	19	-	36137115	36137116	0,0,0	336	13
1	36180409	36180410	m6A	7	+	36180409	36180410	0,0,0	593	10
1	36289639	36289640	m6A	4	+	36289639	36289640	0,0,0	243	8
1	36292623	36292624	m6A	6	+	36292623	36292624	0,0,0	239	19
1	36303991	36303992	m6A	8	+	36303991	36303992	0,0,0	98	89
1	36322217	36322218	m6A	2	-	36322217	36322218	0,0,0	20	46
1	36393947	36393948	m6A	3	-	36393947	36393948	0,0,0	62	7
1	36455807	36455808	m6A	7	-	36455807	36455808	0,0,0	797	23
1	37537057	37537058	m6A	3	-	37537057	37537058	0,0,0	97	8
1	37537690	37537691	m6A	5	-	37537690	37537691	0,0,0	65	21
1	37537814	37537815	m6A	2	-	37537814	37537815	0,0,0	41	40
1	37540378	37540379	m6A	2	-	37540378	37540379	0,0,0	25	99
1	37682811	37682812	m6A	2	-	37682811	37682812	0,0,0	25	18
1	37682992	37682993	m6A	2	-	37682992	37682993	0,0,0	73	8
1	37683078	37683079	m6A	4	-	37683078	37683079	0,0,0	102	19
1	37708388	37708389	m6A	4	+	37708388	37708389	0,0,0	109	12
1	37800111	37800112	m6A	2	+	37800111	37800112	0,0,0	31	20
1	37803897	37803898	m6A	7	-	37803897	37803898	0,0,0	533	7
1	37908538	37908539	m6A	9	+	37908538	37908539	0,0,0	877	15
1	37997102	37997103	m6A	4	-	37997102	37997103	0,0,0	287	8
1	38017669	38017670	m6A	9	+	38017669	38017670	0,0,0	439	8
1	38709686	38709687	m6A	4	+	38709686	38709687	0,0,0	268	14
1	38710930	38710931	m6A	14	+	38710930	38710931	0,0,0	65	52
1	38839065	38839066	m6A	1	-	38839065	38839066	0,0,0	20	13
1	38839139	38839140	m6A	12	-	38839139	38839140	0,0,0	34	58
1	38856954	38856955	m6A	1	-	38856954	38856955	0,0,0	72	7
1	39005322	39005323	m6A	9	+	39005322	39005323	0,0,0	278	100
1	40240199	40240200	m6A	3	+	40240199	40240200	0,0,0	24	22
1	40240310	40240311	m6A	5	+	40240310	40240311	0,0,0	33	47
1	40861313	40861314	m6A	3	-	40861313	40861314	0,0,0	41	9
1	41007514	41007515	m6A	9	+	41007514	41007515	0,0,0	430	36
1	41382580	41382581	m6A	2	+	41382580	41382581	0,0,0	38	53
1	42459689	42459690	m6A	3	+	42459689	42459690	0,0,0	67	16
1	42500089	42500090	m6A	83	-	42500089	42500090	0,0,0	1528	11
1	42746528	42746529	m6A	5	-	42746528	42746529	0,0,0	343	31
1	42851981	42851982	m6A	1	+	42851981	42851982	0,0,0	49	11
1	42926328	42926329	m6A	9	-	42926328	42926329	0,0,0	1138	23
1	42926847	42926848	m6A	9	-	42926847	42926848	0,0,0	178	22
1	42926964	42926965	m6A	6	-	42926964	42926965	0,0,0	267	13
1	43363131	43363132	m6A	9	+	43363131	43363132	0,0,0	3032	8
1	43363874	43363875	m6A	18	-	43363874	43363875	0,0,0	138	52
1	43450488	43450489	m6A	2	+	43450488	43450489	0,0,0	48	16
1	43450999	43451000	m6A	4	+	43450999	43451000	0,0,0	59	28
1	43620903	43620904	m6A	3	+	43620903	43620904	0,0,0	244	18
1	43623308	43623309	m6A	6	+	43623308	43623309	0,0,0	238	12
1	43662978	43662979	m6A	4	+	43662978	43662979	0,0,0	42	86
1	43663035	43663036	m6A	2	+	43663035	43663036	0,0,0	96	19
1	43663075	43663076	m6A	2	+	43663075	43663076	0,0,0	53	95
1	43704690	43704691	m6A	4	+	43704690	43704691	0,0,0	51	19
1	43949692	43949693	m6A	2	+	43949692	43949693	0,0,0	33	11
1	43967674	43967675	m6A	2	+	43967674	43967675	0,0,0	199	8
1	43972567	43972568	m6A	3	+	43972567	43972568	0,0,0	82	17
1	43973056	43973057	m6A	3	+	43973056	43973057	0,0,0	248	7
1	43990410	43990411	m6A	11	+	43990410	43990411	0,0,0	330	39
1	43990457	43990458	m6A	6	+	43990457	43990458	0,0,0	131	39
1	44218389	44218390	m6A	6	+	44218389	44218390	0,0,0	357	4
1	44926669	44926670	m6A	4	-	44926669	44926670	0,0,0	78	15
1	45003461	45003462	m6A	4	-	45003461	45003462	0,0,0	136	19
1	45015224	45015225	m6A	1	+	45015224	45015225	0,0,0	71	6
1	45327073	45327074	m6A	2	+	45327073	45327074	0,0,0	73	7
1	45343373	45343374	m6A	6	+	45343373	45343374	0,0,0	19	58
1	45415327	45415328	m6A	1	+	45415327	45415328	0,0,0	29	13
1	45508975	45508976	m6A	3	+	45508975	45508976	0,0,0	32	20
1	45511237	45511238	m6A	46	-	45511237	45511238	0,0,0	9882	9
1	45608096	45608097	m6A	4	+	45608096	45608097	0,0,0	43	20
1	45608110	45608111	m6A	4	+	45608110	45608111	0,0,0	69	14
1	45693472	45693473	m6A	4	+	45693472	45693473	0,0,0	194	9
1	45693703	45693704	m6A	4	+	45693703	45693704	0,0,0	204	14
1	46035320	46035321	m6A	1	+	46035320	46035321	0,0,0	42	12
1	46285846	46285847	m6A	9	-	46285846	46285847	0,0,0	109	45
1	46676664	46676665	m6A	3	-	46676664	46676665	0,0,0	305	6
1	46678433	46678434	m6A	4	-	46678433	46678434	0,0,0	35	26
1	46686840	46686841	m6A	3	-	46686840	46686841	0,0,0	133	25
1	47280459	47280460	m6A	3	-	47280459	47280460	0,0,0	129	9
1	47314057	47314058	m6A	2	-	47314057	47314058	0,0,0	27	20
1	50326525	50326526	m6A	5	+	50326525	50326526	0,0,0	218	8
1	50960076	50960077	m6A	5	-	50960076	50960077	0,0,0	111	18
1	50974024	50974025	m6A	12	+	50974024	50974025	0,0,0	106	40
1	51269997	51269998	m6A	4	+	51269997	51269998	0,0,0	128	14
1	51271170	51271171	m6A	3	+	51271170	51271171	0,0,0	64	12
1	51271227	51271228	m6A	17	+	51271227	51271228	0,0,0	129	26
1	51271313	51271314	m6A	5	+	51271313	51271314	0,0,0	111	18
1	51403430	51403431	m6A	1	-	51403430	51403431	0,0,0	108	16
1	51787921	51787922	m6A	8	+	51787921	51787922	0,0,0	294	9
1	52032241	52032242	m6A	5	-	52032241	52032242	0,0,0	17	30
1	52032359	52032360	m6A	6	-	52032359	52032360	0,0,0	28	55
1	52032576	52032577	m6A	7	-	52032576	52032577	0,0,0	58	22
1	52352573	52352574	m6A	2	-	52352573	52352574	0,0,0	675	12
1	52353105	52353106	m6A	4	-	52353105	52353106	0,0,0	72	17
1	52371373	52371374	m6A	2	-	52371373	52371374	0,0,0	28	100
1	52373158	52373159	m6A	3	-	52373158	52373159	0,0,0	100	18
1	52393538	52393539	m6A	6	-	52393538	52393539	0,0,0	62	57
1	52416899	52416900	m6A	7	+	52416899	52416900	0,0,0	395	4
1	52438237	52438238	m6A	2	-	52438237	52438238	0,0,0	88	11
1	52475006	52475007	m6A	2	-	52475006	52475007	0,0,0	31	23
1	52475249	52475250	m6A	4	-	52475249	52475250	0,0,0	47	18
1	52687656	52687657	m6A	8	-	52687656	52687657	0,0,0	54	32
1	52771448	52771449	m6A	2	+	52771448	52771449	0,0,0	30	22
1	52857691	52857692	m6A	5	+	52857691	52857692	0,0,0	85	19
1	52893188	52893189	m6A	4	+	52893188	52893189	0,0,0	62	21
1	52894369	52894370	m6A	1	+	52894369	52894370	0,0,0	91	4
1	53210139	53210140	m6A	5	+	53210139	53210140	0,0,0	69	16
1	53210243	53210244	m6A	4	+	53210243	53210244	0,0,0	17	52
1	53210386	53210387	m6A	3	+	53210386	53210387	0,0,0	82	13
1	53210842	53210843	m6A	3	+	53210842	53210843	0,0,0	72	31
1	53210893	53210894	m6A	6	+	53210893	53210894	0,0,0	78	10
1	53210946	53210947	m6A	3	+	53210946	53210947	0,0,0	103	14
1	53214523	53214524	m6A	3	-	53214523	53214524	0,0,0	288	9
1	53244258	53244259	m6A	2	-	53244258	53244259	0,0,0	30	25
1	53245873	53245874	m6A	2	-	53245873	53245874	0,0,0	93	10
1	53276714	53276715	m6A	2	-	53276714	53276715	0,0,0	40	33
1	53767878	53767879	m6A	9	-	53767878	53767879	0,0,0	254	11
1	53796792	53796793	m6A	4	-	53796792	53796793	0,0,0	163	7
1	53803955	53803956	m6A	4	-	53803955	53803956	0,0,0	101	31
1	53852034	53852035	m6A	3	-	53852034	53852035	0,0,0	32	24
1	53952133	53952134	m6A	11	+	53952133	53952134	0,0,0	44	63
1	54031731	54031732	m6A	4	-	54031731	54031732	0,0,0	503	5
1	54200544	54200545	m6A	18	+	54200544	54200545	0,0,0	2607	8
1	54216279	54216280	m6A	15	+	54216279	54216280	0,0,0	2510	8
1	54225594	54225595	m6A	10	-	54225594	54225595	0,0,0	985	11
1	54225908	54225909	m6A	5	-	54225908	54225909	0,0,0	32	42
1	54225921	54225922	m6A	8	-	54225921	54225922	0,0,0	85	27
1	54741797	54741798	m6A	2	+	54741797	54741798	0,0,0	64	6
1	54742068	54742069	m6A	9	+	54742068	54742069	0,0,0	77	27
1	54850696	54850697	m6A	8	-	54850696	54850697	0,0,0	336	35
1	54850765	54850766	m6A	7	-	54850765	54850766	0,0,0	290	19
1	54852211	54852212	m6A	4	-	54852211	54852212	0,0,0	88	31
1	55043890	55043891	m6A	3	+	55043890	55043891	0,0,0	141	12
1	55063907	55063908	m6A	6	+	55063907	55063908	0,0,0	152	9
1	55064267	55064268	m6A	6	+	55064267	55064268	0,0,0	73	24
1	55066592	55066593	m6A	15	-	55066592	55066593	0,0,0	193	54
1	55068754	55068755	m6A	7	-	55068754	55068755	0,0,0	36	72
1	55106232	55106233	m6A	2	-	55106232	55106233	0,0,0	70	8
1	55129536	55129537	m6A	2	-	55129536	55129537	0,0,0	38	20
1	56711666	56711667	m6A	1	+	56711666	56711667	0,0,0	58	11
1	58048949	58048950	m6A	11	-	58048949	58048950	0,0,0	96	100
1	58539138	58539139	m6A	1	-	58539138	58539139	0,0,0	13	20
1	58781763	58781764	m6A	2	-	58781763	58781764	0,0,0	51	26
1	61455351	61455352	m6A	1	+	61455351	61455352	0,0,0	78	14
1	62444934	62444935	m6A	11	+	62444934	62444935	0,0,0	241	58
1	62445286	62445287	m6A	3	+	62445286	62445287	0,0,0	43	47
1	62450623	62450624	m6A	4	+	62450623	62450624	0,0,0	207	9
1	62475765	62475766	m6A	2	-	62475765	62475766	0,0,0	107	4
1	62816730	62816731	m6A	4	+	62816730	62816731	0,0,0	39	33
1	62819043	62819044	m6A	2	+	62819043	62819044	0,0,0	43	14
1	62829130	62829131	m6A	2	+	62829130	62829131	0,0,0	56	15
1	63407110	63407111	m6A	2	+	63407110	63407111	0,0,0	76	10
1	63412030	63412031	m6A	3	+	63412030	63412031	0,0,0	134	15
1	63651775	63651776	m6A	7	+	63651775	63651776	0,0,0	167	19
1	64833233	64833234	m6A	4	-	64833233	64833234	0,0,0	2320	15
1	64834016	64834017	m6A	13	-	64834016	64834017	0,0,0	601	4
1	64834379	64834380	m6A	2	-	64834379	64834380	0,0,0	69	8
1	64869316	64869317	m6A	1	-	64869316	64869317	0,0,0	59	27
1	66970948	66970949	m6A	3	+	66970948	66970949	0,0,0	189	23
1	66984644	66984645	m6A	3	+	66984644	66984645	0,0,0	26	27
1	66984721	66984722	m6A	4	+	66984721	66984722	0,0,0	122	23
1	67413104	67413105	m6A	11	-	67413104	67413105	0,0,0	128	22
1	67426217	67426218	m6A	31	-	67426217	67426218	0,0,0	2026	7
1	67430119	67430120	m6A	20	-	67430119	67430120	0,0,0	590	10
1	67685497	67685498	m6A	2	+	67685497	67685498	0,0,0	94	7
1	67687938	67687939	m6A	2	+	67687938	67687939	0,0,0	129	5
1	70189125	70189126	m6A	3	-	70189125	70189126	0,0,0	251	4
1	70432138	70432139	m6A	2	+	70432138	70432139	0,0,0	70	10
1	74206308	74206309	m6A	2	+	74206308	74206309	0,0,0	98	10
1	74724717	74724718	m6A	3	-	74724717	74724718	0,0,0	198	8
1	74765181	74765182	m6A	3	+	74765181	74765182	0,0,0	138	14
1	75763178	75763179	m6A	3	+	75763178	75763179	0,0,0	201	9
1	76700313	76700314	m6A	7	+	76700313	76700314	0,0,0	530	10
1	76700332	76700333	m6A	7	+	76700332	76700333	0,0,0	22	47
1	77092372	77092373	m6A	3	-	77092372	77092373	0,0,0	80	15
1	77565535	77565536	m6A	3	-	77565535	77565536	0,0,0	191	11
1	77565722	77565723	m6A	1	-	77565722	77565723	0,0,0	24	26
1	77632278	77632279	m6A	3	-	77632278	77632279	0,0,0	55	17
1	77632704	77632705	m6A	4	-	77632704	77632705	0,0,0	81	10
1	77641575	77641576	m6A	2	-	77641575	77641576	0,0,0	33	20
1	78013428	78013429	m6A	3	+	78013428	78013429	0,0,0	35	64
1	78016299	78016300	m6A	6	+	78016299	78016300	0,0,0	55	25
1	84179206	84179207	m6A	1	+	84179206	84179207	0,0,0	72	15
1	84237016	84237017	m6A	2	+	84237016	84237017	0,0,0	108	29
1	84479278	84479279	m6A	2	+	84479278	84479279	0,0,0	52	9
1	84647423	84647424	m6A	2	-	84647423	84647424	0,0,0	102	8
1	84669886	84669887	m6A	1	-	84669886	84669887	0,0,0	27	5
1	85319013	85319014	m6A	2	-	85319013	85319014	0,0,0	102	28
1	85583019	85583020	m6A	7	+	85583019	85583020	0,0,0	97	32
1	85583037	85583038	m6A	2	+	85583037	85583038	0,0,0	85	9
1	85583224	85583225	m6A	16	+	85583224	85583225	0,0,0	480	50
1	85708063	85708064	m6A	2	-	85708063	85708064	0,0,0	62	8
1	86360535	86360536	m6A	2	-	86360535	86360536	0,0,0	49	22
1	87344971	87344972	m6A	13	+	87344971	87344972	0,0,0	964	3
1	87344991	87344992	m6A	17	+	87344991	87344992	0,0,0	2345	7
1	88741042	88741043	m6A	2	+	88741042	88741043	0,0,0	34	18
1	88833269	88833270	m6A	3	+	88833269	88833270	0,0,0	111	33
1	88833475	88833476	m6A	10	+	88833475	88833476	0,0,0	111	23
1	88979921	88979922	m6A	1	-	88979921	88979922	0,0,0	79	7
1	88982569	88982570	m6A	4	-	88982569	88982570	0,0,0	57	29
1	88982634	88982635	m6A	3	-	88982634	88982635	0,0,0	175	6
1	88983750	88983751	m6A	6	-	88983750	88983751	0,0,0	90	100
1	89713365	89713366	m6A	6	+	89713365	89713366	0,0,0	20	88
1	89933764	89933765	m6A	1	+	89933764	89933765	0,0,0	88	11
1	89933972	89933973	m6A	5	+	89933972	89933973	0,0,0	102	14
1	89934433	89934434	m6A	1	+	89934433	89934434	0,0,0	23	35
1	89934604	89934605	m6A	3	+	89934604	89934605	0,0,0	148	5
1	89934655	89934656	m6A	4	+	89934655	89934656	0,0,0	42	32
1	89934807	89934808	m6A	5	+	89934807	89934808	0,0,0	147	9
1	89935402	89935403	m6A	3	+	89935402	89935403	0,0,0	28	23
1	91329073	91329074	m6A	3	+	91329073	91329074	0,0,0	49	43
1	91387436	91387437	m6A	99	-	91387436	91387437	0,0,0	15532	7
1	91524101	91524102	m6A	4	+	91524101	91524102	0,0,0	68	18
1	92229265	92229266	m6A	4	-	92229265	92229266	0,0,0	266	42
1	92324151	92324152	m6A	2	+	92324151	92324152	0,0,0	63	13
1	92387092	92387093	m6A	2	+	92387092	92387093	0,0,0	86	6
1	92843662	92843663	m6A	4	-	92843662	92843663	0,0,0	45	20
1	93136772	93136773	m6A	3	+	93136772	93136773	0,0,0	223	9
1	93137034	93137035	m6A	9	+	93137034	93137035	0,0,0	109	35
1	93346717	93346718	m6A	22	+	93346717	93346718	0,0,0	89	45
1	93360741	93360742	m6A	7	+	93360741	93360742	0,0,0	166	12
1	93516318	93516319	m6A	6	-	93516318	93516319	0,0,0	146	7
1	93523390	93523391	m6A	2	+	93523390	93523391	0,0,0	26	16
1	93554177	93554178	m6A	2	+	93554177	93554178	0,0,0	58	16
1	93576042	93576043	m6A	1	-	93576042	93576043	0,0,0	91	31
1	93872178	93872179	m6A	8	-	93872178	93872179	0,0,0	328	15
1	93876951	93876952	m6A	4	-	93876951	93876952	0,0,0	92	25
1	93877143	93877144	m6A	13	-	93877143	93877144	0,0,0	29	62
1	94173767	94173768	m6A	1	-	94173767	94173768	0,0,0	68	12
1	94174164	94174165	m6A	2	-	94174164	94174165	0,0,0	33	98
1	94174374	94174375	m6A	3	-	94174374	94174375	0,0,0	83	28
1	94174582	94174583	m6A	3	-	94174582	94174583	0,0,0	50	35
1	94483212	94483213	m6A	3	+	94483212	94483213	0,0,0	162	19
1	96812779	96812780	m6A	4	+	96812779	96812780	0,0,0	190	13
1	99923075	99923076	m6A	4	+	99923075	99923076	0,0,0	510	6
1	100022546	100022547	m6A	2	+	100022546	100022547	0,0,0	81	10
1	100110364	100110365	m6A	2	-	100110364	100110365	0,0,0	91	14
1	100119043	100119044	m6A	2	-	100119043	100119044	0,0,0	190	15
1	100874125	100874126	m6A	4	-	100874125	100874126	0,0,0	45	67
1	100990413	100990414	m6A	3	-	100990413	100990414	0,0,0	78	8
1	101086971	101086972	m6A	7	+	101086971	101086972	0,0,0	41	87
1	101087024	101087025	m6A	3	+	101087024	101087025	0,0,0	66	7
1	103537348	103537349	m6A	1	+	103537348	103537349	0,0,0	105	10
1	107057138	107057139	m6A	5	+	107057138	107057139	0,0,0	93	34
1	107057838	107057839	m6A	2	+	107057838	107057839	0,0,0	55	20
1	108161218	108161219	m6A	2	-	108161218	108161219	0,0,0	117	20
1	108635556	108635557	m6A	3	+	108635556	108635557	0,0,0	24	80
1	108635872	108635873	m6A	2	+	108635872	108635873	0,0,0	79	14
1	108700011	108700012	m6A	4	+	108700011	108700012	0,0,0	176	12
1	108700445	108700446	m6A	3	+	108700445	108700446	0,0,0	197	8
1	108776388	108776389	m6A	3	+	108776388	108776389	0,0,0	80	17
1	108885466	108885467	m6A	3	+	108885466	108885467	0,0,0	27	14
1	109214822	109214823	m6A	2	+	109214822	109214823	0,0,0	17	55
1	109238082	109238083	m6A	15	+	109238082	109238083	0,0,0	1312	5
1	109275598	109275599	m6A	2	+	109275598	109275599	0,0,0	301	3
1	109279710	109279711	m6A	10	-	109279710	109279711	0,0,0	361	11
1	109313901	109313902	m6A	2	-	109313901	109313902	0,0,0	26	22
1	109620115	109620116	m6A	2	+	109620115	109620116	0,0,0	36	13
1	109736701	109736702	m6A	7	-	109736701	109736702	0,0,0	270	13
1	109736742	109736743	m6A	4	-	109736742	109736743	0,0,0	86	19
1	110021833	110021834	m6A	6	+	110021833	110021834	0,0,0	604	9
1	110346357	110346358	m6A	14	+	110346357	110346358	0,0,0	48	87
1	110947943	110947944	m6A	8	-	110947943	110947944	0,0,0	26	88
1	111147989	111147990	m6A	12	+	111147989	111147990	0,0,0	166	21
1	111765932	111765933	m6A	9	+	111765932	111765933	0,0,0	220	21
1	111766077	111766078	m6A	2	+	111766077	111766078	0,0,0	141	10
1	111766191	111766192	m6A	3	+	111766191	111766192	0,0,0	25	20
1	111766290	111766291	m6A	10	+	111766290	111766291	0,0,0	77	32
1	111766474	111766475	m6A	9	+	111766474	111766475	0,0,0	46	48
1	111766693	111766694	m6A	7	+	111766693	111766694	0,0,0	74	21
1	111766826	111766827	m6A	2	+	111766826	111766827	0,0,0	29	57
1	112456909	112456910	m6A	5	+	112456909	112456910	0,0,0	49	15
1	112457289	112457290	m6A	3	+	112457289	112457290	0,0,0	96	12
1	112457332	112457333	m6A	5	+	112457332	112457333	0,0,0	145	18
1	112457438	112457439	m6A	2	+	112457438	112457439	0,0,0	66	12
1	112457473	112457474	m6A	4	+	112457473	112457474	0,0,0	118	12
1	112457810	112457811	m6A	4	+	112457810	112457811	0,0,0	32	25
1	112610535	112610536	m6A	3	-	112610535	112610536	0,0,0	142	35
1	112670759	112670760	m6A	12	+	112670759	112670760	0,0,0	930	11
1	112689620	112689621	m6A	3	+	112689620	112689621	0,0,0	85	12
1	112913787	112913788	m6A	10	-	112913787	112913788	0,0,0	355	28
1	112917266	112917267	m6A	17	-	112917266	112917267	0,0,0	312	13
1	112917577	112917578	m6A	9	-	112917577	112917578	0,0,0	382	8
1	112917644	112917645	m6A	35	-	112917644	112917645	0,0,0	389	20
1	112968388	112968389	m6A	3	+	112968388	112968389	0,0,0	62	19
1	112970509	112970510	m6A	1	+	112970509	112970510	0,0,0	216	100
1	113749134	113749135	m6A	1	-	113749134	113749135	0,0,0	19	16
1	113749240	113749241	m6A	2	-	113749240	113749241	0,0,0	176	17
1	113911553	113911554	m6A	7	+	113911553	113911554	0,0,0	27	57
1	113941326	113941327	m6A	1	+	113941326	113941327	0,0,0	28	5
1	114396387	114396388	m6A	3	-	114396387	114396388	0,0,0	61	15
1	114405514	114405515	m6A	3	-	114405514	114405515	0,0,0	177	13
1	114750088	114750089	m6A	10	-	114750088	114750089	0,0,0	502	21
1	115663954	115663955	m6A	1	+	115663954	115663955	0,0,0	75	4
1	115663988	115663989	m6A	3	+	115663988	115663989	0,0,0	56	22
1	115691326	115691327	m6A	6	+	115691326	115691327	0,0,0	47	48
1	116404714	116404715	m6A	27	+	116404714	116404715	0,0,0	3278	9
1	116961488	116961489	m6A	2	+	116961488	116961489	0,0,0	25	35
1	116961541	116961542	m6A	2	+	116961541	116961542	0,0,0	72	17
1	117060474	117060475	m6A	1	+	117060474	117060475	0,0,0	28	9
1	117075713	117075714	m6A	3	+	117075713	117075714	0,0,0	34	19
1	117112318	117112319	m6A	2	-	117112318	117112319	0,0,0	21	20
1	117367967	117367968	m6A	3	+	117367967	117367968	0,0,0	23	20
1	117368186	117368187	m6A	2	+	117368186	117368187	0,0,0	20	15
1	117368479	117368480	m6A	1	+	117368479	117368480	0,0,0	23	27
1	117523175	117523176	m6A	1	+	117523175	117523176	0,0,0	29	9
1	117870240	117870241	m6A	2	-	117870240	117870241	0,0,0	95	16
1	117959494	117959495	m6A	17	+	117959494	117959495	0,0,0	83	40
1	117959640	117959641	m6A	11	+	117959640	117959641	0,0,0	213	14
1	117959933	117959934	m6A	24	+	117959933	117959934	0,0,0	629	11
1	119031749	119031750	m6A	3	-	119031749	119031750	0,0,0	188	4
1	119914627	119914628	m6A	7	-	119914627	119914628	0,0,0	110	63
1	119914779	119914780	m6A	5	-	119914779	119914780	0,0,0	178	8
1	119914859	119914860	m6A	16	-	119914859	119914860	0,0,0	140	79
1	119915091	119915092	m6A	3	-	119915091	119915092	0,0,0	37	24
1	119915417	119915418	m6A	4	-	119915417	119915418	0,0,0	122	7
1	119915805	119915806	m6A	3	-	119915805	119915806	0,0,0	35	14
1	119922733	119922734	m6A	2	-	119922733	119922734	0,0,0	103	9
1	119987045	119987046	m6A	2	-	119987045	119987046	0,0,0	40	11
1	120156919	120156920	m6A	20	-	120156919	120156920	0,0,0	780	11
1	120466463	120466464	m6A	5	+	120466463	120466464	0,0,0	97	37
1	120953267	120953268	m6A	2	+	120953267	120953268	0,0,0	34	12
1	144421828	144421829	m6A	1	-	144421828	144421829	0,0,0	32	8
1	144422831	144422832	m6A	1	-	144422831	144422832	0,0,0	26	7
1	145234093	145234094	m6A	6	+	145234093	145234094	0,0,0	133	24
1	145234290	145234291	m6A	7	+	145234290	145234291	0,0,0	31	49
1	145235007	145235008	m6A	5	+	145235007	145235008	0,0,0	50	82
1	145670249	145670250	m6A	1	+	145670249	145670250	0,0,0	123	19
1	145746881	145746882	m6A	5	-	145746881	145746882	0,0,0	67	11
1	145833489	145833490	m6A	2	+	145833489	145833490	0,0,0	151	17
1	145849248	145849249	m6A	4	-	145849248	145849249	0,0,0	75	84
1	145856825	145856826	m6A	3	-	145856825	145856826	0,0,0	180	9
1	145923017	145923018	m6A	15	-	145923017	145923018	0,0,0	200	100
1	145978400	145978401	m6A	2	+	145978400	145978401	0,0,0	32	17
1	146066462	146066463	m6A	2	-	146066462	146066463	0,0,0	39	9
1	146079084	146079085	m6A	4	-	146079084	146079085	0,0,0	45	41
1	146321380	146321381	m6A	3	-	146321380	146321381	0,0,0	43	25
1	146321408	146321409	m6A	2	-	146321408	146321409	0,0,0	75	15
1	146995510	146995511	m6A	3	+	146995510	146995511	0,0,0	22	100
1	147159507	147159508	m6A	1	-	147159507	147159508	0,0,0	24	11
1	147624579	147624580	m6A	1	+	147624579	147624580	0,0,0	37	47
1	147624844	147624845	m6A	1	+	147624844	147624845	0,0,0	29	20
1	147936678	147936679	m6A	3	+	147936678	147936679	0,0,0	70	16
1	147992934	147992935	m6A	5	+	147992934	147992935	0,0,0	40	37
1	148435262	148435263	m6A	3	-	148435262	148435263	0,0,0	61	17
1	148532021	148532022	m6A	2	-	148532021	148532022	0,0,0	94	11
1	149055728	149055729	m6A	2	-	149055728	149055729	0,0,0	48	48
1	149647428	149647429	m6A	2	+	149647428	149647429	0,0,0	118	5
1	149885589	149885590	m6A	2	-	149885589	149885590	0,0,0	49	16
1	149926677	149926678	m6A	7	-	149926677	149926678	0,0,0	275	5
1	149943955	149943956	m6A	3	-	149943955	149943956	0,0,0	37	76
1	149943990	149943991	m6A	1	-	149943990	149943991	0,0,0	43	12
1	150266217	150266218	m6A	3	-	150266217	150266218	0,0,0	323	9
1	150294152	150294153	m6A	4	+	150294152	150294153	0,0,0	148	11
1	150334951	150334952	m6A	2	+	150334951	150334952	0,0,0	83	14
1	150471640	150471641	m6A	5	+	150471640	150471641	0,0,0	70	22
1	150471838	150471839	m6A	7	+	150471838	150471839	0,0,0	43	34
1	150472165	150472166	m6A	5	+	150472165	150472166	0,0,0	37	39
1	150472260	150472261	m6A	2	+	150472260	150472261	0,0,0	140	8
1	150472301	150472302	m6A	4	+	150472301	150472302	0,0,0	29	84
1	150473239	150473240	m6A	5	+	150473239	150473240	0,0,0	258	12
1	150489036	150489037	m6A	5	+	150489036	150489037	0,0,0	161	25
1	150507203	150507204	m6A	3	+	150507203	150507204	0,0,0	25	29
1	150577350	150577351	m6A	12	-	150577350	150577351	0,0,0	46	37
1	150577459	150577460	m6A	11	-	150577459	150577460	0,0,0	339	8
1	150578383	150578384	m6A	7	-	150578383	150578384	0,0,0	172	7
1	150578946	150578947	m6A	2	-	150578946	150578947	0,0,0	71	26
1	150579497	150579498	m6A	8	-	150579497	150579498	0,0,0	146	16
1	150648522	150648523	m6A	3	-	150648522	150648523	0,0,0	33	47
1	150663638	150663639	m6A	1	-	150663638	150663639	0,0,0	52	23
1	150939966	150939967	m6A	3	+	150939966	150939967	0,0,0	61	10
1	150942648	150942649	m6A	2	+	150942648	150942649	0,0,0	66	12
1	150945033	150945034	m6A	3	+	150945033	150945034	0,0,0	65	16
1	150949168	150949169	m6A	2	+	150949168	150949169	0,0,0	99	7
1	150950785	150950786	m6A	4	+	150950785	150950786	0,0,0	28	55
1	150950818	150950819	m6A	8	+	150950818	150950819	0,0,0	59	26
1	150960580	150960581	m6A	2	+	150960580	150960581	0,0,0	78	9
1	150960805	150960806	m6A	2	+	150960805	150960806	0,0,0	63	10
1	150966151	150966152	m6A	20	-	150966151	150966152	0,0,0	1096	7
1	151034544	151034545	m6A	4	+	151034544	151034545	0,0,0	75	18
1	151053129	151053130	m6A	4	-	151053129	151053130	0,0,0	52	15
1	151067486	151067487	m6A	4	+	151067486	151067487	0,0,0	46	24
1	151160866	151160867	m6A	2	-	151160866	151160867	0,0,0	39	12
1	151176818	151176819	m6A	4	-	151176818	151176819	0,0,0	192	17
1	151234240	151234241	m6A	17	+	151234240	151234241	0,0,0	460	12
1	151248246	151248247	m6A	19	+	151248246	151248247	0,0,0	163	27
1	151248776	151248777	m6A	3	+	151248776	151248777	0,0,0	113	14
1	151248951	151248952	m6A	3	+	151248951	151248952	0,0,0	206	16
1	151287323	151287324	m6A	14	+	151287323	151287324	0,0,0	39	59
1	151288050	151288051	m6A	3	+	151288050	151288051	0,0,0	32	69
1	151315670	151315671	m6A	3	-	151315670	151315671	0,0,0	35	23
1	151315963	151315964	m6A	3	-	151315963	151315964	0,0,0	43	11
1	151341778	151341779	m6A	7	-	151341778	151341779	0,0,0	271	14
1	151402898	151402899	m6A	3	-	151402898	151402899	0,0,0	52	15
1	151403042	151403043	m6A	6	-	151403042	151403043	0,0,0	101	17
1	151403049	151403050	m6A	3	-	151403049	151403050	0,0,0	54	30
1	151404902	151404903	m6A	5	-	151404902	151404903	0,0,0	16	100
1	151405348	151405349	m6A	2	-	151405348	151405349	0,0,0	109	9
1	151405589	151405590	m6A	4	-	151405589	151405590	0,0,0	42	68
1	151873663	151873664	m6A	2	-	151873663	151873664	0,0,0	116	8
1	151895119	151895120	m6A	2	-	151895119	151895120	0,0,0	130	10
1	153607530	153607531	m6A	4	-	153607530	153607531	0,0,0	661	16
1	153645293	153645294	m6A	7	+	153645293	153645294	0,0,0	87	21
1	153645367	153645368	m6A	22	+	153645367	153645368	0,0,0	574	9
1	153645388	153645389	m6A	30	+	153645388	153645389	0,0,0	672	18
1	153763270	153763271	m6A	2	+	153763270	153763271	0,0,0	61	22
1	153768929	153768930	m6A	12	+	153768929	153768930	0,0,0	413	54
1	153773302	153773303	m6A	7	+	153773302	153773303	0,0,0	234	17
1	153932944	153932945	m6A	2	-	153932944	153932945	0,0,0	216	5
1	153940254	153940255	m6A	5	-	153940254	153940255	0,0,0	120	15
1	153974632	153974633	m6A	49	-	153974632	153974633	0,0,0	1462	25
1	154207439	154207440	m6A	40	-	154207439	154207440	0,0,0	596	17
1	154254072	154254073	m6A	9	+	154254072	154254073	0,0,0	784	5
1	154275113	154275114	m6A	3	+	154275113	154275114	0,0,0	70	16
1	154349235	154349236	m6A	2	+	154349235	154349236	0,0,0	45	19
1	154378290	154378291	m6A	5	-	154378290	154378291	0,0,0	558	17
1	154550235	154550236	m6A	9	-	154550235	154550236	0,0,0	305	11
1	154601256	154601257	m6A	1	-	154601256	154601257	0,0,0	58	4
1	154601348	154601349	m6A	4	-	154601348	154601349	0,0,0	89	16
1	154602142	154602143	m6A	4	-	154602142	154602143	0,0,0	63	12
1	154945625	154945626	m6A	2	-	154945625	154945626	0,0,0	62	8
1	154957958	154957959	m6A	4	-	154957958	154957959	0,0,0	198	9
1	154958223	154958224	m6A	4	-	154958223	154958224	0,0,0	89	19
1	154958846	154958847	m6A	9	-	154958846	154958847	0,0,0	257	16
1	154958915	154958916	m6A	7	-	154958915	154958916	0,0,0	75	18
1	154959312	154959313	m6A	2	-	154959312	154959313	0,0,0	39	19
1	154962957	154962958	m6A	12	-	154962957	154962958	0,0,0	956	5
1	154963676	154963677	m6A	22	-	154963676	154963677	0,0,0	259	26
1	154963872	154963873	m6A	7	-	154963872	154963873	0,0,0	444	20
1	154970224	154970225	m6A	4	-	154970224	154970225	0,0,0	240	10
1	154988541	154988542	m6A	7	+	154988541	154988542	0,0,0	137	13
1	155015123	155015124	m6A	3	+	155015123	155015124	0,0,0	69	6
1	155015195	155015196	m6A	1	+	155015195	155015196	0,0,0	81	19
1	155016539	155016540	m6A	4	+	155016539	155016540	0,0,0	69	40
1	155016702	155016703	m6A	1	+	155016702	155016703	0,0,0	84	10
1	155016756	155016757	m6A	4	+	155016756	155016757	0,0,0	26	100
1	155017227	155017228	m6A	2	+	155017227	155017228	0,0,0	123	10
1	155058719	155058720	m6A	8	+	155058719	155058720	0,0,0	537	8
1	155062582	155062583	m6A	3	+	155062582	155062583	0,0,0	293	2
1	155069456	155069457	m6A	6	+	155069456	155069457	0,0,0	145	18
1	155087255	155087256	m6A	2	+	155087255	155087256	0,0,0	53	13
1	155134471	155134472	m6A	4	+	155134471	155134472	0,0,0	69	6
1	155138331	155138332	m6A	5	+	155138331	155138332	0,0,0	181	8
1	155138416	155138417	m6A	4	+	155138416	155138417	0,0,0	49	16
1	155188356	155188357	m6A	3	-	155188356	155188357	0,0,0	460	18
1	155215497	155215498	m6A	1	-	155215497	155215498	0,0,0	54	17
1	155234944	155234945	m6A	2	-	155234944	155234945	0,0,0	88	36
1	155247564	155247565	m6A	10	-	155247564	155247565	0,0,0	369	13
1	155269605	155269606	m6A	4	-	155269605	155269606	0,0,0	132	11
1	155324732	155324733	m6A	2	+	155324732	155324733	0,0,0	75	12
1	155330438	155330439	m6A	4	+	155330438	155330439	0,0,0	348	7
1	155336537	155336538	m6A	3	-	155336537	155336538	0,0,0	189	11
1	155477956	155477957	m6A	2	-	155477956	155477957	0,0,0	27	65
1	155611274	155611275	m6A	2	+	155611274	155611275	0,0,0	33	18
1	155614447	155614448	m6A	6	+	155614447	155614448	0,0,0	447	11
1	155661055	155661056	m6A	2	-	155661055	155661056	0,0,0	33	20
1	155668694	155668695	m6A	12	-	155668694	155668695	0,0,0	243	17
1	155672615	155672616	m6A	6	-	155672615	155672616	0,0,0	126	17
1	155725387	155725388	m6A	9	+	155725387	155725388	0,0,0	393	19
1	155732126	155732127	m6A	1	+	155732126	155732127	0,0,0	70	13
1	155749831	155749832	m6A	2	-	155749831	155749832	0,0,0	49	15
1	155750391	155750392	m6A	2	+	155750391	155750392	0,0,0	17	47
1	155750499	155750500	m6A	2	+	155750499	155750500	0,0,0	33	24
1	155751469	155751470	m6A	2	+	155751469	155751470	0,0,0	33	100
1	155765601	155765602	m6A	2	-	155765601	155765602	0,0,0	53	17
1	155765943	155765944	m6A	2	-	155765943	155765944	0,0,0	58	18
1	155771119	155771120	m6A	2	-	155771119	155771120	0,0,0	41	12
1	155913300	155913301	m6A	7	-	155913300	155913301	0,0,0	232	12
1	155914048	155914049	m6A	8	-	155914048	155914049	0,0,0	134	23
1	155962684	155962685	m6A	2	-	155962684	155962685	0,0,0	76	12
1	156009130	156009131	m6A	23	-	156009130	156009131	0,0,0	1874	8
1	156009203	156009204	m6A	12	-	156009203	156009204	0,0,0	330	15
1	156009467	156009468	m6A	21	-	156009467	156009468	0,0,0	1583	11
1	156210421	156210422	m6A	3	+	156210421	156210422	0,0,0	47	40
1	156249698	156249699	m6A	1	-	156249698	156249699	0,0,0	64	18
1	156266097	156266098	m6A	4	-	156266097	156266098	0,0,0	63	19
1	156266193	156266194	m6A	3	-	156266193	156266194	0,0,0	65	15
1	156268174	156268175	m6A	5	-	156268174	156268175	0,0,0	217	25
1	156278003	156278004	m6A	1	-	156278003	156278004	0,0,0	63	8
1	156294508	156294509	m6A	4	-	156294508	156294509	0,0,0	241	10
1	156467192	156467193	m6A	2	-	156467192	156467193	0,0,0	127	11
1	156530265	156530266	m6A	2	-	156530265	156530266	0,0,0	130	18
1	156641746	156641747	m6A	4	-	156641746	156641747	0,0,0	137	16
1	156727082	156727083	m6A	2	-	156727082	156727083	0,0,0	20	17
1	156727104	156727105	m6A	3	-	156727104	156727105	0,0,0	34	18
1	156728015	156728016	m6A	1	-	156728015	156728016	0,0,0	15	20
1	156728070	156728071	m6A	3	-	156728070	156728071	0,0,0	23	27
1	156728979	156728980	m6A	5	+	156728979	156728980	0,0,0	89	21
1	156786661	156786662	m6A	15	+	156786661	156786662	0,0,0	171	14
1	156786673	156786674	m6A	16	+	156786673	156786674	0,0,0	111	32
1	156786747	156786748	m6A	10	+	156786747	156786748	0,0,0	313	17
1	156786766	156786767	m6A	8	+	156786766	156786767	0,0,0	298	11
1	156800665	156800666	m6A	16	+	156800665	156800666	0,0,0	220	24
1	156806460	156806461	m6A	2	-	156806460	156806461	0,0,0	65	24
1	158094824	158094825	m6A	3	+	158094824	158094825	0,0,0	40	18
1	158095076	158095077	m6A	3	+	158095076	158095077	0,0,0	39	27
1	158095108	158095109	m6A	7	+	158095108	158095109	0,0,0	37	68
1	158096251	158096252	m6A	8	+	158096251	158096252	0,0,0	231	39
1	158098025	158098026	m6A	4	+	158098025	158098026	0,0,0	248	48
1	160030414	160030415	m6A	3	-	160030414	160030415	0,0,0	26	23
1	160030471	160030472	m6A	2	-	160030471	160030472	0,0,0	50	6
1	160030763	160030764	m6A	8	-	160030763	160030764	0,0,0	30	35
1	160030804	160030805	m6A	3	-	160030804	160030805	0,0,0	26	34
1	160030898	160030899	m6A	4	-	160030898	160030899	0,0,0	57	18
1	160031034	160031035	m6A	5	-	160031034	160031035	0,0,0	21	44
1	160031186	160031187	m6A	3	-	160031186	160031187	0,0,0	24	22
1	160031247	160031248	m6A	3	-	160031247	160031248	0,0,0	54	17
1	160215023	160215024	m6A	4	+	160215023	160215024	0,0,0	283	6
1	160217489	160217490	m6A	3	-	160217489	160217490	0,0,0	27	23
1	160240036	160240037	m6A	2	-	160240036	160240037	0,0,0	47	11
1	160240171	160240172	m6A	3	-	160240171	160240172	0,0,0	54	44
1	160240189	160240190	m6A	4	-	160240189	160240190	0,0,0	53	14
1	160289806	160289807	m6A	16	-	160289806	160289807	0,0,0	980	8
1	160318075	160318076	m6A	3	+	160318075	160318076	0,0,0	480	7
1	160896481	160896482	m6A	2	+	160896481	160896482	0,0,0	98	5
1	161120836	161120837	m6A	4	+	161120836	161120837	0,0,0	36	22
1	161154048	161154049	m6A	18	+	161154048	161154049	0,0,0	1317	9
1	161160955	161160956	m6A	3	+	161160955	161160956	0,0,0	44	15
1	161173930	161173931	m6A	6	-	161173930	161173931	0,0,0	171	16
1	161230070	161230071	m6A	3	+	161230070	161230071	0,0,0	74	22
1	161230358	161230359	m6A	2	+	161230358	161230359	0,0,0	29	16
1	161230504	161230505	m6A	2	+	161230504	161230505	0,0,0	226	11
1	161366892	161366893	m6A	2	+	161366892	161366893	0,0,0	32	28
1	161851744	161851745	m6A	3	+	161851744	161851745	0,0,0	75	15
1	162523463	162523464	m6A	2	+	162523463	162523464	0,0,0	32	15
1	164559481	164559482	m6A	3	+	164559481	164559482	0,0,0	69	13
1	166748704	166748705	m6A	12	+	166748704	166748705	0,0,0	903	22
1	166847514	166847515	m6A	1	+	166847514	166847515	0,0,0	56	20
1	166849584	166849585	m6A	4	+	166849584	166849585	0,0,0	93	8
1	166849639	166849640	m6A	2	+	166849639	166849640	0,0,0	31	8
1	166849921	166849922	m6A	1	+	166849921	166849922	0,0,0	35	8
1	166852790	166852791	m6A	2	+	166852790	166852791	0,0,0	81	6
1	166852809	166852810	m6A	3	+	166852809	166852810	0,0,0	79	23
1	167787967	167787968	m6A	9	+	167787967	167787968	0,0,0	119	21
1	168085643	168085644	m6A	2	-	168085643	168085644	0,0,0	53	14
1	169124912	169124913	m6A	16	+	169124912	169124913	0,0,0	637	11
1	169130033	169130034	m6A	5	+	169130033	169130034	0,0,0	317	10
1	169131448	169131449	m6A	17	+	169131448	169131449	0,0,0	552	27
1	169303155	169303156	m6A	3	-	169303155	169303156	0,0,0	130	11
1	169472227	169472228	m6A	1	-	169472227	169472228	0,0,0	29	22
1	169477601	169477602	m6A	3	-	169477601	169477602	0,0,0	27	24
1	169982033	169982034	m6A	4	-	169982033	169982034	0,0,0	221	5
1	170031974	170031975	m6A	1	-	170031974	170031975	0,0,0	160	6
1	171270067	171270068	m6A	6	-	171270067	171270068	0,0,0	97	36
1	171540053	171540054	m6A	4	+	171540053	171540054	0,0,0	345	9
1	171540178	171540179	m6A	12	+	171540178	171540179	0,0,0	208	21
1	171540832	171540833	m6A	13	+	171540832	171540833	0,0,0	107	34
1	171540905	171540906	m6A	3	+	171540905	171540906	0,0,0	132	10
1	171541139	171541140	m6A	2	+	171541139	171541140	0,0,0	67	25
1	171541264	171541265	m6A	5	+	171541264	171541265	0,0,0	89	15
1	171541419	171541420	m6A	12	+	171541419	171541420	0,0,0	91	34
1	171796526	171796527	m6A	1	+	171796526	171796527	0,0,0	28	11
1	171796786	171796787	m6A	7	+	171796786	171796787	0,0,0	59	23
1	172442012	172442013	m6A	2	-	172442012	172442013	0,0,0	97	13
1	172442128	172442129	m6A	1	-	172442128	172442129	0,0,0	65	4
1	172442360	172442361	m6A	5	-	172442360	172442361	0,0,0	108	21
1	172442603	172442604	m6A	4	-	172442603	172442604	0,0,0	80	15
1	172610157	172610158	m6A	3	+	172610157	172610158	0,0,0	18	35
1	173800373	173800374	m6A	3	-	173800373	173800374	0,0,0	22	34
1	173803173	173803174	m6A	6	-	173803173	173803174	0,0,0	48	90
1	173803233	173803234	m6A	3	-	173803233	173803234	0,0,0	22	15
1	173825289	173825290	m6A	4	+	173825289	173825290	0,0,0	49	12
1	176085819	176085820	m6A	4	-	176085819	176085820	0,0,0	87	21
1	176206905	176206906	m6A	3	-	176206905	176206906	0,0,0	83	6
1	178916410	178916411	m6A	1	+	178916410	178916411	0,0,0	37	11
1	179071936	179071937	m6A	3	+	179071936	179071937	0,0,0	154	11
1	179074224	179074225	m6A	2	+	179074224	179074225	0,0,0	208	17
1	179075045	179075046	m6A	2	+	179075045	179075046	0,0,0	213	38
1	179095296	179095297	m6A	7	+	179095296	179095297	0,0,0	189	19
1	179353649	179353650	m6A	12	+	179353649	179353650	0,0,0	183	14
1	179353764	179353765	m6A	7	+	179353764	179353765	0,0,0	74	14
1	179865254	179865255	m6A	2	-	179865254	179865255	0,0,0	76	9
1	179865427	179865428	m6A	10	-	179865427	179865428	0,0,0	33	41
1	179865739	179865740	m6A	3	-	179865739	179865740	0,0,0	81	10
1	179917825	179917826	m6A	1	+	179917825	179917826	0,0,0	32	25
1	179918144	179918145	m6A	3	+	179918144	179918145	0,0,0	45	12
1	179918303	179918304	m6A	4	+	179918303	179918304	0,0,0	18	84
1	180196528	180196529	m6A	5	+	180196528	180196529	0,0,0	385	7
1	180197224	180197225	m6A	2	+	180197224	180197225	0,0,0	68	22
1	180197497	180197498	m6A	5	+	180197497	180197498	0,0,0	97	50
1	180502789	180502790	m6A	3	-	180502789	180502790	0,0,0	75	9
1	180884211	180884212	m6A	5	+	180884211	180884212	0,0,0	21	37
1	180884401	180884402	m6A	3	+	180884401	180884402	0,0,0	77	7
1	180973197	180973198	m6A	3	-	180973197	180973198	0,0,0	219	9
1	180976279	180976280	m6A	2	-	180976279	180976280	0,0,0	68	4
1	181089848	181089849	m6A	3	+	181089848	181089849	0,0,0	39	49
1	181090150	181090151	m6A	8	+	181090150	181090151	0,0,0	82	20
1	182383487	182383488	m6A	8	-	182383487	182383488	0,0,0	794	15
1	182384399	182384400	m6A	33	-	182384399	182384400	0,0,0	482	17
1	182384544	182384545	m6A	33	-	182384544	182384545	0,0,0	563	15
1	182855688	182855689	m6A	2	+	182855688	182855689	0,0,0	29	11
1	182856550	182856551	m6A	13	+	182856550	182856551	0,0,0	154	24
1	182860134	182860135	m6A	4	+	182860134	182860135	0,0,0	241	3
1	182874907	182874908	m6A	10	+	182874907	182874908	0,0,0	313	30
1	183117700	183117701	m6A	8	+	183117700	183117701	0,0,0	214	11
1	183142680	183142681	m6A	17	+	183142680	183142681	0,0,0	103	39
1	183142713	183142714	m6A	7	+	183142713	183142714	0,0,0	178	40
1	183553235	183553236	m6A	6	+	183553235	183553236	0,0,0	61	16
1	183635455	183635456	m6A	2	-	183635455	183635456	0,0,0	18	44
1	183926628	183926629	m6A	2	+	183926628	183926629	0,0,0	15	52
1	184073013	184073014	m6A	2	+	184073013	184073014	0,0,0	131	12
1	184507677	184507678	m6A	3	+	184507677	184507678	0,0,0	70	84
1	184890115	184890116	m6A	2	-	184890115	184890116	0,0,0	64	14
1	185087571	185087572	m6A	2	+	185087571	185087572	0,0,0	69	26
1	185091711	185091712	m6A	4	+	185091711	185091712	0,0,0	105	15
1	185120458	185120459	m6A	2	-	185120458	185120459	0,0,0	103	11
1	186356803	186356804	m6A	1	-	186356803	186356804	0,0,0	56	38
1	186421183	186421184	m6A	2	+	186421183	186421184	0,0,0	107	10
1	186988613	186988614	m6A	4	+	186988613	186988614	0,0,0	241	11
1	192246965	192246966	m6A	2	-	192246965	192246966	0,0,0	64	24
1	192811672	192811673	m6A	4	+	192811672	192811673	0,0,0	29	51
1	192811762	192811763	m6A	1	+	192811762	192811763	0,0,0	60	8
1	193015377	193015378	m6A	3	-	193015377	193015378	0,0,0	71	18
1	193069186	193069187	m6A	3	+	193069186	193069187	0,0,0	19	34
1	193084988	193084989	m6A	4	+	193084988	193084989	0,0,0	172	24
1	193141931	193141932	m6A	6	+	193141931	193141932	0,0,0	94	17
1	197102479	197102480	m6A	2	-	197102479	197102480	0,0,0	62	28
1	197102679	197102680	m6A	5	-	197102679	197102680	0,0,0	612	9
1	197104410	197104411	m6A	2	-	197104410	197104411	0,0,0	19	32
1	197128559	197128560	m6A	2	-	197128559	197128560	0,0,0	44	20
1	197143120	197143121	m6A	1	-	197143120	197143121	0,0,0	22	12
1	197505011	197505012	m6A	2	-	197505011	197505012	0,0,0	52	18
1	198320861	198320862	m6A	2	+	198320861	198320862	0,0,0	340	2
1	200407249	200407250	m6A	4	-	200407249	200407250	0,0,0	177	26
1	200407340	200407341	m6A	7	-	200407340	200407341	0,0,0	57	35
1	200407376	200407377	m6A	3	-	200407376	200407377	0,0,0	21	45
1	200593713	200593714	m6A	2	-	200593713	200593714	0,0,0	38	34
1	200617861	200617862	m6A	2	-	200617861	200617862	0,0,0	35	13
1	200848136	200848137	m6A	7	+	200848136	200848137	0,0,0	56	24
1	200849930	200849931	m6A	2	+	200849930	200849931	0,0,0	38	31
1	200850031	200850032	m6A	3	+	200850031	200850032	0,0,0	58	10
1	200857864	200857865	m6A	5	+	200857864	200857865	0,0,0	223	7
1	200857908	200857909	m6A	3	+	200857908	200857909	0,0,0	27	16
1	200858148	200858149	m6A	3	+	200858148	200858149	0,0,0	30	25
1	200858169	200858170	m6A	3	+	200858169	200858170	0,0,0	108	24
1	200859234	200859235	m6A	2	+	200859234	200859235	0,0,0	88	11
1	201465737	201465738	m6A	3	-	201465737	201465738	0,0,0	92	13
1	201465890	201465891	m6A	14	-	201465890	201465891	0,0,0	95	35
1	201484592	201484593	m6A	28	-	201484592	201484593	0,0,0	1654	4
1	201876249	201876250	m6A	17	+	201876249	201876250	0,0,0	211	77
1	201876445	201876446	m6A	3	+	201876445	201876446	0,0,0	66	9
1	201878258	201878259	m6A	2	+	201878258	201878259	0,0,0	82	13
1	201879243	201879244	m6A	3	+	201879243	201879244	0,0,0	41	19
1	201969650	201969651	m6A	7	+	201969650	201969651	0,0,0	151	35
1	201969678	201969679	m6A	4	+	201969678	201969679	0,0,0	29	46
1	202015551	202015552	m6A	3	+	202015551	202015552	0,0,0	137	10
1	202015609	202015610	m6A	4	+	202015609	202015610	0,0,0	105	42
1	202015650	202015651	m6A	7	+	202015650	202015651	0,0,0	200	20
1	202015734	202015735	m6A	3	+	202015734	202015735	0,0,0	120	12
1	202134443	202134444	m6A	5	-	202134443	202134444	0,0,0	306	9
1	202728885	202728886	m6A	6	-	202728885	202728886	0,0,0	58	26
1	202729869	202729870	m6A	2	-	202729869	202729870	0,0,0	49	33
1	202881062	202881063	m6A	5	-	202881062	202881063	0,0,0	81	20
1	202912898	202912899	m6A	4	+	202912898	202912899	0,0,0	262	8
1	203802982	203802983	m6A	3	+	203802982	203802983	0,0,0	109	19
1	203852413	203852414	m6A	4	+	203852413	203852414	0,0,0	106	100
1	203852666	203852667	m6A	3	+	203852666	203852667	0,0,0	79	14
1	203862038	203862039	m6A	2	+	203862038	203862039	0,0,0	73	11
1	204126129	204126130	m6A	3	+	204126129	204126130	0,0,0	17	42
1	204127716	204127717	m6A	2	+	204127716	204127717	0,0,0	130	11
1	204406115	204406116	m6A	5	-	204406115	204406116	0,0,0	72	14
1	204406139	204406140	m6A	10	-	204406139	204406140	0,0,0	45	34
1	204409919	204409920	m6A	5	-	204409919	204409920	0,0,0	155	11
1	204410176	204410177	m6A	3	-	204410176	204410177	0,0,0	47	12
1	204410725	204410726	m6A	13	-	204410725	204410726	0,0,0	45	46
1	204410770	204410771	m6A	10	-	204410770	204410771	0,0,0	39	97
1	204411428	204411429	m6A	10	-	204411428	204411429	0,0,0	39	52
1	204422749	204422750	m6A	6	-	204422749	204422750	0,0,0	470	6
1	204424660	204424661	m6A	9	-	204424660	204424661	0,0,0	55	34
1	204552193	204552194	m6A	6	+	204552193	204552194	0,0,0	47	66
1	205302336	205302337	m6A	3	-	205302336	205302337	0,0,0	45	17
1	205531465	205531466	m6A	2	+	205531465	205531466	0,0,0	62	15
1	205616091	205616092	m6A	1	-	205616091	205616092	0,0,0	51	10
1	205716037	205716038	m6A	26	-	205716037	205716038	0,0,0	1441	9
1	205769455	205769456	m6A	4	-	205769455	205769456	0,0,0	177	25
1	205769547	205769548	m6A	2	-	205769547	205769548	0,0,0	34	21
1	205795399	205795400	m6A	6	-	205795399	205795400	0,0,0	80	100
1	206461211	206461212	m6A	2	+	206461211	206461212	0,0,0	46	11
1	206464360	206464361	m6A	3	+	206464360	206464361	0,0,0	245	11
1	206731689	206731690	m6A	5	+	206731689	206731690	0,0,0	134	18
1	206732854	206732855	m6A	7	+	206732854	206732855	0,0,0	67	18
1	207075100	207075101	m6A	1	+	207075100	207075101	0,0,0	57	15
1	207328688	207328689	m6A	1	+	207328688	207328689	0,0,0	23	8
1	207366823	207366824	m6A	1	+	207366823	207366824	0,0,0	51	6
1	209782824	209782825	m6A	2	-	209782824	209782825	0,0,0	46	9
1	209830944	209830945	m6A	2	+	209830944	209830945	0,0,0	35	40
1	209837040	209837041	m6A	2	+	209837040	209837041	0,0,0	55	10
1	210858324	210858325	m6A	3	-	210858324	210858325	0,0,0	100	17
1	211313780	211313781	m6A	3	+	211313780	211313781	0,0,0	25	67
1	211313829	211313830	m6A	4	+	211313829	211313830	0,0,0	68	9
1	211361127	211361128	m6A	3	+	211361127	211361128	0,0,0	42	25
1	211372676	211372677	m6A	2	+	211372676	211372677	0,0,0	29	17
1	211372788	211372789	m6A	3	+	211372788	211372789	0,0,0	64	16
1	211432476	211432477	m6A	3	+	211432476	211432477	0,0,0	99	14
1	211575240	211575241	m6A	5	-	211575240	211575241	0,0,0	137	15
1	211663369	211663370	m6A	10	-	211663369	211663370	0,0,0	76	39
1	211744482	211744483	m6A	5	-	211744482	211744483	0,0,0	341	14
1	211747395	211747396	m6A	2	-	211747395	211747396	0,0,0	53	21
1	211749605	211749606	m6A	3	-	211749605	211749606	0,0,0	83	15
1	211751028	211751029	m6A	4	-	211751028	211751029	0,0,0	158	5
1	211941800	211941801	m6A	5	-	211941800	211941801	0,0,0	117	21
1	212100712	212100713	m6A	5	+	212100712	212100713	0,0,0	124	8
1	212385278	212385279	m6A	2	-	212385278	212385279	0,0,0	64	14
1	212738465	212738466	m6A	12	-	212738465	212738466	0,0,0	86	39
1	212738517	212738518	m6A	8	-	212738517	212738518	0,0,0	271	12
1	212888498	212888499	m6A	5	+	212888498	212888499	0,0,0	122	6
1	212995117	212995118	m6A	9	-	212995117	212995118	0,0,0	75	20
1	213005321	213005322	m6A	1	-	213005321	213005322	0,0,0	38	44
1	213013330	213013331	m6A	2	-	213013330	213013331	0,0,0	22	42
1	214353914	214353915	m6A	2	-	214353914	214353915	0,0,0	130	26
1	214357595	214357596	m6A	2	-	214357595	214357596	0,0,0	108	26
1	214384112	214384113	m6A	2	-	214384112	214384113	0,0,0	34	21
1	214642125	214642126	m6A	11	+	214642125	214642126	0,0,0	40	35
1	214644703	214644704	m6A	5	+	214644703	214644704	0,0,0	38	27
1	214646125	214646126	m6A	12	+	214646125	214646126	0,0,0	143	16
1	214657355	214657356	m6A	6	+	214657355	214657356	0,0,0	409	18
1	214658875	214658876	m6A	8	+	214658875	214658876	0,0,0	471	13
1	215620961	215620962	m6A	11	+	215620961	215620962	0,0,0	646	11
1	217620250	217620251	m6A	3	-	217620250	217620251	0,0,0	29	33
1	218331198	218331199	m6A	3	+	218331198	218331199	0,0,0	60	19
1	219969081	219969082	m6A	25	-	219969081	219969082	0,0,0	2422	7
1	219997318	219997319	m6A	20	-	219997318	219997319	0,0,0	658	11
1	220114448	220114449	m6A	8	+	220114448	220114449	0,0,0	326	9
1	220813556	220813557	m6A	15	+	220813556	220813557	0,0,0	147	17
1	220813628	220813629	m6A	8	+	220813628	220813629	0,0,0	141	11
1	220813655	220813656	m6A	11	+	220813655	220813656	0,0,0	292	18
1	220813941	220813942	m6A	9	+	220813941	220813942	0,0,0	41	39
1	220814187	220814188	m6A	8	+	220814187	220814188	0,0,0	179	13
1	222558665	222558666	m6A	1	-	222558665	222558666	0,0,0	59	11
1	222669552	222669553	m6A	8	-	222669552	222669553	0,0,0	372	11
1	223005018	223005019	m6A	3	+	223005018	223005019	0,0,0	98	16
1	223780680	223780681	m6A	2	-	223780680	223780681	0,0,0	28	61
1	223798337	223798338	m6A	2	-	223798337	223798338	0,0,0	75	16
1	224157705	224157706	m6A	3	+	224157705	224157706	0,0,0	26	28
1	224157890	224157891	m6A	8	+	224157890	224157891	0,0,0	118	48
1	224157966	224157967	m6A	3	+	224157966	224157967	0,0,0	73	12
1	224189681	224189682	m6A	9	+	224189681	224189682	0,0,0	35	39
1	224189746	224189747	m6A	10	+	224189746	224189747	0,0,0	49	29
1	224190083	224190084	m6A	6	+	224190083	224190084	0,0,0	332	9
1	224190174	224190175	m6A	16	+	224190174	224190175	0,0,0	134	53
1	224388997	224388998	m6A	2	-	224388997	224388998	0,0,0	41	40
1	224389622	224389623	m6A	12	-	224389622	224389623	0,0,0	232	34
1	224389738	224389739	m6A	8	-	224389738	224389739	0,0,0	165	39
1	225402748	225402749	m6A	6	-	225402748	225402749	0,0,0	193	11
1	225493649	225493650	m6A	2	-	225493649	225493650	0,0,0	92	27
1	225497607	225497608	m6A	16	-	225497607	225497608	0,0,0	79	30
1	225497615	225497616	m6A	5	-	225497615	225497616	0,0,0	44	32
1	225497749	225497750	m6A	7	-	225497749	225497750	0,0,0	87	17
1	225777955	225777956	m6A	8	+	225777955	225777956	0,0,0	648	8
1	225985237	225985238	m6A	3	-	225985237	225985238	0,0,0	51	18
1	226064369	226064370	m6A	3	+	226064369	226064370	0,0,0	60	10
1	226071387	226071388	m6A	46	+	226071387	226071388	0,0,0	934	47
1	226146739	226146740	m6A	3	-	226146739	226146740	0,0,0	145	8
1	226152403	226152404	m6A	2	-	226152403	226152404	0,0,0	36	49
1	226232361	226232362	m6A	6	-	226232361	226232362	0,0,0	40	37
1	226232469	226232470	m6A	2	-	226232469	226232470	0,0,0	68	23
1	226631692	226631693	m6A	2	-	226631692	226631693	0,0,0	255	41
1	226994289	226994290	m6A	2	-	226994289	226994290	0,0,0	183	3
1	227734665	227734666	m6A	4	-	227734665	227734666	0,0,0	149	11
1	227759218	227759219	m6A	5	+	227759218	227759219	0,0,0	49	15
1	227781000	227781001	m6A	7	+	227781000	227781001	0,0,0	48	59
1	228100982	228100983	m6A	7	-	228100982	228100983	0,0,0	53	49
1	228141201	228141202	m6A	5	+	228141201	228141202	0,0,0	105	46
1	228359842	228359843	m6A	2	+	228359842	228359843	0,0,0	36	23
1	228394885	228394886	m6A	4	-	228394885	228394886	0,0,0	46	19
1	229326949	229326950	m6A	4	-	229326949	229326950	0,0,0	24	37
1	229593980	229593981	m6A	1	-	229593980	229593981	0,0,0	118	6
1	229594211	229594212	m6A	4	-	229594211	229594212	0,0,0	38	25
1	229594273	229594274	m6A	4	-	229594273	229594274	0,0,0	59	15
1	229594920	229594921	m6A	2	-	229594920	229594921	0,0,0	23	79
1	229602549	229602550	m6A	6	-	229602549	229602550	0,0,0	19	61
1	229635852	229635853	m6A	5	+	229635852	229635853	0,0,0	18	42
1	229635987	229635988	m6A	4	+	229635987	229635988	0,0,0	58	15
1	230279814	230279815	m6A	12	+	230279814	230279815	0,0,0	418	38
1	230838495	230838496	m6A	3	-	230838495	230838496	0,0,0	202	4
1	230838947	230838948	m6A	8	-	230838947	230838948	0,0,0	46	30
1	230839861	230839862	m6A	8	-	230839861	230839862	0,0,0	90	58
1	230843570	230843571	m6A	3	-	230843570	230843571	0,0,0	54	38
1	230906999	230907000	m6A	3	-	230906999	230907000	0,0,0	94	13
1	231000393	231000394	m6A	4	+	231000393	231000394	0,0,0	39	21
1	231224173	231224174	m6A	17	-	231224173	231224174	0,0,0	43	81
1	231267825	231267826	m6A	3	+	231267825	231267826	0,0,0	56	11
1	231364023	231364024	m6A	4	-	231364023	231364024	0,0,0	201	10
1	231370645	231370646	m6A	2	-	231370645	231370646	0,0,0	102	10
1	232398854	232398855	m6A	3	-	232398854	232398855	0,0,0	54	22
1	232479687	232479688	m6A	2	-	232479687	232479688	0,0,0	82	11
1	233384069	233384070	m6A	2	+	233384069	233384070	0,0,0	63	24
1	234383851	234383852	m6A	9	+	234383851	234383852	0,0,0	259	27
1	234391516	234391517	m6A	4	-	234391516	234391517	0,0,0	188	8
1	234391540	234391541	m6A	21	-	234391540	234391541	0,0,0	389	36
1	234607295	234607296	m6A	4	-	234607295	234607296	0,0,0	330	15
1	234607448	234607449	m6A	3	-	234607448	234607449	0,0,0	28	23
1	234607602	234607603	m6A	2	-	234607602	234607603	0,0,0	36	52
1	234607666	234607667	m6A	5	-	234607666	234607667	0,0,0	313	5
1	235131847	235131848	m6A	1	-	235131847	235131848	0,0,0	22	12
1	235167946	235167947	m6A	2	-	235167946	235167947	0,0,0	42	21
1	235168238	235168239	m6A	2	-	235168238	235168239	0,0,0	68	26
1	235182119	235182120	m6A	5	-	235182119	235182120	0,0,0	72	63
1	235182173	235182174	m6A	5	-	235182173	235182174	0,0,0	33	36
1	235329362	235329363	m6A	3	+	235329362	235329363	0,0,0	19	27
1	235342330	235342331	m6A	5	+	235342330	235342331	0,0,0	53	25
1	235437390	235437391	m6A	2	+	235437390	235437391	0,0,0	109	2
1	235449235	235449236	m6A	3	-	235449235	235449236	0,0,0	53	35
1	235458742	235458743	m6A	2	-	235458742	235458743	0,0,0	57	13
1	236483848	236483849	m6A	5	+	236483848	236483849	0,0,0	2911	11
1	236524017	236524018	m6A	2	+	236524017	236524018	0,0,0	27	17
1	236542987	236542988	m6A	2	-	236542987	236542988	0,0,0	53	14
1	236550899	236550900	m6A	4	-	236550899	236550900	0,0,0	110	13
1	236582835	236582836	m6A	4	-	236582835	236582836	0,0,0	52	30
1	236816496	236816497	m6A	3	+	236816496	236816497	0,0,0	38	48
1	236897914	236897915	m6A	2	+	236897914	236897915	0,0,0	24	29
1	237603258	237603259	m6A	117	+	237603258	237603259	0,0,0	11583	27
1	241594009	241594010	m6A	8	-	241594009	241594010	0,0,0	118	11
1	241630496	241630497	m6A	3	-	241630496	241630497	0,0,0	96	16
1	241633654	241633655	m6A	2	-	241633654	241633655	0,0,0	53	23
1	241633922	241633923	m6A	2	-	241633922	241633923	0,0,0	32	28
1	241634125	241634126	m6A	7	-	241634125	241634126	0,0,0	32	45
1	241634364	241634365	m6A	4	-	241634364	241634365	0,0,0	25	50
1	241635933	241635934	m6A	7	-	241635933	241635934	0,0,0	35	39
1	241872161	241872162	m6A	4	+	241872161	241872162	0,0,0	186	6
1	241878880	241878881	m6A	3	+	241878880	241878881	0,0,0	35	21
1	241879019	241879020	m6A	2	+	241879019	241879020	0,0,0	52	9
1	243125377	243125378	m6A	8	-	243125377	243125378	0,0,0	518	8
1	243126050	243126051	m6A	7	-	243126050	243126051	0,0,0	34	34
1	243164462	243164463	m6A	8	-	243164462	243164463	0,0,0	69	22
1	244409537	244409538	m6A	6	-	244409537	244409538	0,0,0	19	54
1	245087325	245087326	m6A	8	+	245087325	245087326	0,0,0	69	28
1	245091585	245091586	m6A	3	+	245091585	245091586	0,0,0	17	60
1	246541022	246541023	m6A	7	-	246541022	246541023	0,0,0	259	12
1	246849851	246849852	m6A	14	-	246849851	246849852	0,0,0	24	77
1	246850394	246850395	m6A	10	-	246850394	246850395	0,0,0	155	14
1	246850543	246850544	m6A	3	-	246850543	246850544	0,0,0	75	32
1	246850620	246850621	m6A	4	-	246850620	246850621	0,0,0	67	18
1	246850832	246850833	m6A	7	-	246850832	246850833	0,0,0	71	11
1	246861033	246861034	m6A	3	-	246861033	246861034	0,0,0	79	12
1	246861044	246861045	m6A	6	-	246861044	246861045	0,0,0	100	17
1	247189872	247189873	m6A	9	-	247189872	247189873	0,0,0	36	33
1	247298867	247298868	m6A	3	-	247298867	247298868	0,0,0	114	11
1	247300051	247300052	m6A	3	-	247300051	247300052	0,0,0	25	26
1	247334388	247334389	m6A	4	+	247334388	247334389	0,0,0	82	22
1	248848247	248848248	m6A	3	+	248848247	248848248	0,0,0	59	17
1	248850030	248850031	m6A	2	-	248850030	248850031	0,0,0	577	27
10	809664	809665	m6A	3	-	809664	809665	0,0,0	289	13
10	3147219	3147220	m6A	8	-	3147219	3147220	0,0,0	163	21
10	3147690	3147691	m6A	4	-	3147690	3147691	0,0,0	179	6
10	3166953	3166954	m6A	2	-	3166953	3166954	0,0,0	66	23
10	3778023	3778024	m6A	3	-	3778023	3778024	0,0,0	207	11
10	3778143	3778144	m6A	2	-	3778143	3778144	0,0,0	140	26
10	3782053	3782054	m6A	2	-	3782053	3782054	0,0,0	99	25
10	5456982	5456983	m6A	3	+	5456982	5456983	0,0,0	16	27
10	5639561	5639562	m6A	8	-	5639561	5639562	0,0,0	336	14
10	5639824	5639825	m6A	7	-	5639824	5639825	0,0,0	131	21
10	5640087	5640088	m6A	5	-	5640087	5640088	0,0,0	38	36
10	5640683	5640684	m6A	4	-	5640683	5640684	0,0,0	129	7
10	5730795	5730796	m6A	1	+	5730795	5730796	0,0,0	28	9
10	5730908	5730909	m6A	1	+	5730908	5730909	0,0,0	29	4
10	5739998	5739999	m6A	3	+	5739998	5739999	0,0,0	24	30
10	5742482	5742483	m6A	1	+	5742482	5742483	0,0,0	32	19
10	5742494	5742495	m6A	2	+	5742494	5742495	0,0,0	27	22
10	5749056	5749057	m6A	5	+	5749056	5749057	0,0,0	204	11
10	5785942	5785943	m6A	14	-	5785942	5785943	0,0,0	536	10
10	5906141	5906142	m6A	2	+	5906141	5906142	0,0,0	23	17
10	5906459	5906460	m6A	5	+	5906459	5906460	0,0,0	66	12
10	5916381	5916382	m6A	4	+	5916381	5916382	0,0,0	179	5
10	6106151	6106152	m6A	4	+	6106151	6106152	0,0,0	82	26
10	6110079	6110080	m6A	8	+	6110079	6110080	0,0,0	340	9
10	6115660	6115661	m6A	4	+	6115660	6115661	0,0,0	61	15
10	6116274	6116275	m6A	2	+	6116274	6116275	0,0,0	87	16
10	6116739	6116740	m6A	3	+	6116739	6116740	0,0,0	216	9
10	7160333	7160334	m6A	6	-	7160333	7160334	0,0,0	18	51
10	11462238	11462239	m6A	2	-	11462238	11462239	0,0,0	36	14
10	11871700	11871701	m6A	2	+	11871700	11871701	0,0,0	25	16
10	12028926	12028927	m6A	4	-	12028926	12028927	0,0,0	112	11
10	12121209	12121210	m6A	4	+	12121209	12121210	0,0,0	102	39
10	12816255	12816256	m6A	8	+	12816255	12816256	0,0,0	119	29
10	12829080	12829081	m6A	3	+	12829080	12829081	0,0,0	48	8
10	12829234	12829235	m6A	2	+	12829234	12829235	0,0,0	428	14
10	12834807	12834808	m6A	2	+	12834807	12834808	0,0,0	89	24
10	13317521	13317522	m6A	5	-	13317521	13317522	0,0,0	88	44
10	13319072	13319073	m6A	16	-	13319072	13319073	0,0,0	478	18
10	13630515	13630516	m6A	8	+	13630515	13630516	0,0,0	217	6
10	14520893	14520894	m6A	5	-	14520893	14520894	0,0,0	93	44
10	14520944	14520945	m6A	5	-	14520944	14520945	0,0,0	25	27
10	14520958	14520959	m6A	9	-	14520958	14520959	0,0,0	29	40
10	14521077	14521078	m6A	2	-	14521077	14521078	0,0,0	32	11
10	14843642	14843643	m6A	5	+	14843642	14843643	0,0,0	32	40
10	14843715	14843716	m6A	3	+	14843715	14843716	0,0,0	27	60
10	14846755	14846756	m6A	3	+	14846755	14846756	0,0,0	33	32
10	14897170	14897171	m6A	2	+	14897170	14897171	0,0,0	22	20
10	14902588	14902589	m6A	4	+	14902588	14902589	0,0,0	40	23
10	14902695	14902696	m6A	4	+	14902695	14902696	0,0,0	114	13
10	14907134	14907135	m6A	4	-	14907134	14907135	0,0,0	72	67
10	14909231	14909232	m6A	2	-	14909231	14909232	0,0,0	30	14
10	15103974	15103975	m6A	3	+	15103974	15103975	0,0,0	22	21
10	16484484	16484485	m6A	3	+	16484484	16484485	0,0,0	33	21
10	17714781	17714782	m6A	3	+	17714781	17714782	0,0,0	42	15
10	17714942	17714943	m6A	5	+	17714942	17714943	0,0,0	20	33
10	18678865	18678866	m6A	1	+	18678865	18678866	0,0,0	61	4
10	18679954	18679955	m6A	2	+	18679954	18679955	0,0,0	80	11
10	21624664	21624665	m6A	1	-	21624664	21624665	0,0,0	88	4
10	22318118	22318119	m6A	5	+	22318118	22318119	0,0,0	176	12
10	22329315	22329316	m6A	3	+	22329315	22329316	0,0,0	81	3
10	22329550	22329551	m6A	23	+	22329550	22329551	0,0,0	101	43
10	22329633	22329634	m6A	4	+	22329633	22329634	0,0,0	43	12
10	22329690	22329691	m6A	2	+	22329690	22329691	0,0,0	32	11
10	22329848	22329849	m6A	8	+	22329848	22329849	0,0,0	153	45
10	22537225	22537226	m6A	6	-	22537225	22537226	0,0,0	41	18
10	23440746	23440747	m6A	3	+	23440746	23440747	0,0,0	35	100
10	24584751	24584752	m6A	4	-	24584751	24584752	0,0,0	43	18
10	24584885	24584886	m6A	2	-	24584885	24584886	0,0,0	108	16
10	24586067	24586068	m6A	8	-	24586067	24586068	0,0,0	105	99
10	24620675	24620676	m6A	8	-	24620675	24620676	0,0,0	38	96
10	24620835	24620836	m6A	3	-	24620835	24620836	0,0,0	23	54
10	26746510	26746511	m6A	5	+	26746510	26746511	0,0,0	196	11
10	27165416	27165417	m6A	2	+	27165416	27165417	0,0,0	76	8
10	27170574	27170575	m6A	8	+	27170574	27170575	0,0,0	114	20
10	27186434	27186435	m6A	3	+	27186434	27186435	0,0,0	152	11
10	27196300	27196301	m6A	8	-	27196300	27196301	0,0,0	98	27
10	27196513	27196514	m6A	5	-	27196513	27196514	0,0,0	227	10
10	27674338	27674339	m6A	1	-	27674338	27674339	0,0,0	75	2
10	27675140	27675141	m6A	3	-	27675140	27675141	0,0,0	20	32
10	27745790	27745791	m6A	1	-	27745790	27745791	0,0,0	38	48
10	28051240	28051241	m6A	1	-	28051240	28051241	0,0,0	80	3
10	28523510	28523511	m6A	6	-	28523510	28523511	0,0,0	54	18
10	28523768	28523769	m6A	2	-	28523768	28523769	0,0,0	148	8
10	28619692	28619693	m6A	7	+	28619692	28619693	0,0,0	268	9
10	28681392	28681393	m6A	2	+	28681392	28681393	0,0,0	44	8
10	29458168	29458169	m6A	4	-	29458168	29458169	0,0,0	29	22
10	30313555	30313556	m6A	8	-	30313555	30313556	0,0,0	81	17
10	30313585	30313586	m6A	3	-	30313585	30313586	0,0,0	64	48
10	31527482	31527483	m6A	3	+	31527482	31527483	0,0,0	76	12
10	31528828	31528829	m6A	5	+	31528828	31528829	0,0,0	139	11
10	31807644	31807645	m6A	2	-	31807644	31807645	0,0,0	52	24
10	32900545	32900546	m6A	2	-	32900545	32900546	0,0,0	27	9
10	32928221	32928222	m6A	31	-	32928221	32928222	0,0,0	1592	15
10	34269659	34269660	m6A	1	-	34269659	34269660	0,0,0	76	20
10	34382678	34382679	m6A	2	-	34382678	34382679	0,0,0	76	10
10	35553032	35553033	m6A	4	+	35553032	35553033	0,0,0	379	11
10	35569233	35569234	m6A	3	+	35569233	35569234	0,0,0	21	37
10	38119294	38119295	m6A	3	+	38119294	38119295	0,0,0	25	83
10	38122488	38122489	m6A	2	+	38122488	38122489	0,0,0	69	32
10	38122752	38122753	m6A	4	+	38122752	38122753	0,0,0	56	60
10	42519903	42519904	m6A	1	-	42519903	42519904	0,0,0	24	55
10	42589424	42589425	m6A	2	-	42589424	42589425	0,0,0	141	25
10	42831278	42831279	m6A	4	+	42831278	42831279	0,0,0	346	3
10	43386032	43386033	m6A	6	-	43386032	43386033	0,0,0	5026	9
10	43387533	43387534	m6A	14	-	43387533	43387534	0,0,0	154	14
10	45769475	45769476	m6A	2	+	45769475	45769476	0,0,0	48	35
10	46003377	46003378	m6A	9	+	46003377	46003378	0,0,0	230	28
10	46010890	46010891	m6A	6	-	46010890	46010891	0,0,0	154	11
10	46410769	46410770	m6A	1	+	46410769	46410770	0,0,0	74	7
10	47460712	47460713	m6A	4	-	47460712	47460713	0,0,0	27	52
10	47968071	47968072	m6A	12	-	47968071	47968072	0,0,0	463	13
10	47968784	47968785	m6A	3	-	47968784	47968785	0,0,0	43	17
10	47969113	47969114	m6A	5	-	47969113	47969114	0,0,0	53	23
10	47969809	47969810	m6A	3	-	47969809	47969810	0,0,0	140	31
10	47970014	47970015	m6A	5	-	47970014	47970015	0,0,0	442	23
10	47970207	47970208	m6A	2	-	47970207	47970208	0,0,0	58	41
10	47973268	47973269	m6A	5	-	47973268	47973269	0,0,0	47	29
10	47973976	47973977	m6A	4	-	47973976	47973977	0,0,0	39	31
10	47974321	47974322	m6A	3	-	47974321	47974322	0,0,0	113	16
10	47986973	47986974	m6A	2	-	47986973	47986974	0,0,0	25	37
10	50010201	50010202	m6A	3	+	50010201	50010202	0,0,0	45	13
10	50307026	50307027	m6A	5	-	50307026	50307027	0,0,0	211	5
10	50343526	50343527	m6A	7	-	50343526	50343527	0,0,0	44	32
10	50343602	50343603	m6A	7	-	50343602	50343603	0,0,0	31	96
10	50343929	50343930	m6A	3	-	50343929	50343930	0,0,0	65	36
10	50344165	50344166	m6A	2	-	50344165	50344166	0,0,0	32	12
10	51698565	51698566	m6A	7	-	51698565	51698566	0,0,0	140	16
10	51698783	51698784	m6A	4	-	51698783	51698784	0,0,0	74	23
10	51699448	51699449	m6A	3	-	51699448	51699449	0,0,0	50	54
10	52413844	52413845	m6A	2	+	52413844	52413845	0,0,0	18	36
10	56358142	56358143	m6A	29	-	56358142	56358143	0,0,0	1100	16
10	58287654	58287655	m6A	17	+	58287654	58287655	0,0,0	289	42
10	59652541	59652542	m6A	1	-	59652541	59652542	0,0,0	21	13
10	59652651	59652652	m6A	1	-	59652651	59652652	0,0,0	28	5
10	59789042	59789043	m6A	8	-	59789042	59789043	0,0,0	72	33
10	59789078	59789079	m6A	4	-	59789078	59789079	0,0,0	65	18
10	59906152	59906153	m6A	3	-	59906152	59906153	0,0,0	81	50
10	60786869	60786870	m6A	4	+	60786869	60786870	0,0,0	101	5
10	60871290	60871291	m6A	2	-	60871290	60871291	0,0,0	26	45
10	62091988	62091989	m6A	1	+	62091988	62091989	0,0,0	37	35
10	62094742	62094743	m6A	2	+	62094742	62094743	0,0,0	74	12
10	62806302	62806303	m6A	1	+	62806302	62806303	0,0,0	59	5
10	63153651	63153652	m6A	3	+	63153651	63153652	0,0,0	69	42
10	63154660	63154661	m6A	2	+	63154660	63154661	0,0,0	27	16
10	63213819	63213820	m6A	1	-	63213819	63213820	0,0,0	67	3
10	67912557	67912558	m6A	6	+	67912557	67912558	0,0,0	26	54
10	67916503	67916504	m6A	4	+	67916503	67916504	0,0,0	24	36
10	68343662	68343663	m6A	3	-	68343662	68343663	0,0,0	86	18
10	69158076	69158077	m6A	6	+	69158076	69158077	0,0,0	158	16
10	69633442	69633443	m6A	2	+	69633442	69633443	0,0,0	32	20
10	70139670	70139671	m6A	7	-	70139670	70139671	0,0,0	51	31
10	70139789	70139790	m6A	5	-	70139789	70139790	0,0,0	40	27
10	70152435	70152436	m6A	14	-	70152435	70152436	0,0,0	860	9
10	70152479	70152480	m6A	9	-	70152479	70152480	0,0,0	315	8
10	70404498	70404499	m6A	2	+	70404498	70404499	0,0,0	76	7
10	70419975	70419976	m6A	5	+	70419975	70419976	0,0,0	214	9
10	70423659	70423660	m6A	3	+	70423659	70423660	0,0,0	100	9
10	70425688	70425689	m6A	1	+	70425688	70425689	0,0,0	65	12
10	70426827	70426828	m6A	2	+	70426827	70426828	0,0,0	183	7
10	71851241	71851242	m6A	48	-	71851241	71851242	0,0,0	1249	16
10	72012959	72012960	m6A	6	+	72012959	72012960	0,0,0	84	32
10	72234236	72234237	m6A	4	+	72234236	72234237	0,0,0	112	15
10	72334452	72334453	m6A	3	-	72334452	72334453	0,0,0	56	60
10	72334563	72334564	m6A	11	-	72334563	72334564	0,0,0	173	22
10	72368068	72368069	m6A	5	-	72368068	72368069	0,0,0	248	9
10	72563033	72563034	m6A	3	-	72563033	72563034	0,0,0	136	20
10	73046940	73046941	m6A	3	-	73046940	73046941	0,0,0	159	8
10	73139668	73139669	m6A	3	-	73139668	73139669	0,0,0	74	16
10	73152365	73152366	m6A	5	-	73152365	73152366	0,0,0	281	8
10	73163902	73163903	m6A	2	-	73163902	73163903	0,0,0	86	36
10	73254216	73254217	m6A	3	+	73254216	73254217	0,0,0	82	21
10	73771048	73771049	m6A	4	+	73771048	73771049	0,0,0	160	13
10	73775743	73775744	m6A	3	+	73775743	73775744	0,0,0	26	100
10	73801638	73801639	m6A	2	+	73801638	73801639	0,0,0	128	12
10	73813295	73813296	m6A	3	-	73813295	73813296	0,0,0	86	15
10	74082490	74082491	m6A	4	+	74082490	74082491	0,0,0	382	9
10	74118151	74118152	m6A	9	+	74118151	74118152	0,0,0	146	19
10	74118344	74118345	m6A	9	+	74118344	74118345	0,0,0	156	54
10	74118569	74118570	m6A	6	+	74118569	74118570	0,0,0	336	13
10	75029250	75029251	m6A	2	+	75029250	75029251	0,0,0	57	28
10	75030668	75030669	m6A	3	+	75030668	75030669	0,0,0	22	47
10	75031311	75031312	m6A	4	+	75031311	75031312	0,0,0	27	43
10	75220911	75220912	m6A	5	+	75220911	75220912	0,0,0	180	10
10	75234096	75234097	m6A	7	-	75234096	75234097	0,0,0	327	12
10	75398449	75398450	m6A	4	-	75398449	75398450	0,0,0	181	11
10	75399068	75399069	m6A	4	-	75399068	75399069	0,0,0	89	19
10	75399760	75399761	m6A	2	-	75399760	75399761	0,0,0	113	9
10	75400222	75400223	m6A	3	-	75400222	75400223	0,0,0	69	53
10	77791709	77791710	m6A	6	-	77791709	77791710	0,0,0	229	9
10	77792288	77792289	m6A	2	-	77792288	77792289	0,0,0	81	22
10	77829479	77829480	m6A	1	-	77829479	77829480	0,0,0	26	31
10	77975719	77975720	m6A	2	-	77975719	77975720	0,0,0	76	87
10	78039755	78039756	m6A	2	+	78039755	78039756	0,0,0	102	11
10	79313136	79313137	m6A	14	+	79313136	79313137	0,0,0	68	66
10	79313726	79313727	m6A	2	+	79313726	79313727	0,0,0	91	31
10	79313796	79313797	m6A	3	+	79313796	79313797	0,0,0	159	14
10	79353822	79353823	m6A	25	+	79353822	79353823	0,0,0	146	41
10	79354066	79354067	m6A	15	+	79354066	79354067	0,0,0	258	44
10	79354213	79354214	m6A	17	+	79354213	79354214	0,0,0	161	20
10	79382339	79382340	m6A	5	-	79382339	79382340	0,0,0	597	39
10	79382743	79382744	m6A	3	-	79382743	79382744	0,0,0	82	19
10	79385973	79385974	m6A	2	-	79385973	79385974	0,0,0	122	6
10	80432281	80432282	m6A	4	+	80432281	80432282	0,0,0	154	12
10	80518178	80518179	m6A	5	+	80518178	80518179	0,0,0	25	36
10	80522554	80522555	m6A	4	+	80522554	80522555	0,0,0	182	23
10	84372319	84372320	m6A	1	+	84372319	84372320	0,0,0	40	15
10	84513952	84513953	m6A	3	+	84513952	84513953	0,0,0	25	30
10	86500017	86500018	m6A	4	-	86500017	86500018	0,0,0	19	55
10	86500493	86500494	m6A	3	-	86500493	86500494	0,0,0	36	21
10	86919258	86919259	m6A	3	+	86919258	86919259	0,0,0	122	6
10	87051698	87051699	m6A	18	-	87051698	87051699	0,0,0	804	11
10	87151605	87151606	m6A	2	+	87151605	87151606	0,0,0	32	27
10	87151686	87151687	m6A	6	+	87151686	87151687	0,0,0	89	18
10	87552292	87552293	m6A	11	+	87552292	87552293	0,0,0	33	59
10	87746163	87746164	m6A	5	+	87746163	87746164	0,0,0	129	10
10	87746403	87746404	m6A	2	+	87746403	87746404	0,0,0	103	11
10	87864472	87864473	m6A	3	+	87864472	87864473	0,0,0	102	14
10	87864539	87864540	m6A	2	+	87864539	87864540	0,0,0	76	12
10	87864544	87864545	m6A	3	+	87864544	87864545	0,0,0	93	6
10	87933033	87933034	m6A	5	+	87933033	87933034	0,0,0	63	28
10	87965410	87965411	m6A	3	+	87965410	87965411	0,0,0	174	2
10	89599467	89599468	m6A	3	-	89599467	89599468	0,0,0	66	16
10	89723985	89723986	m6A	4	+	89723985	89723986	0,0,0	1066	14
10	89737498	89737499	m6A	7	+	89737498	89737499	0,0,0	275	16
10	89738354	89738355	m6A	2	+	89738354	89738355	0,0,0	51	17
10	90885885	90885886	m6A	8	+	90885885	90885886	0,0,0	363	9
10	90894826	90894827	m6A	3	+	90894826	90894827	0,0,0	172	12
10	91630059	91630060	m6A	2	-	91630059	91630060	0,0,0	51	13
10	91630218	91630219	m6A	3	-	91630218	91630219	0,0,0	31	21
10	91630281	91630282	m6A	3	-	91630281	91630282	0,0,0	30	29
10	91630527	91630528	m6A	7	-	91630527	91630528	0,0,0	114	22
10	91630662	91630663	m6A	4	-	91630662	91630663	0,0,0	41	26
10	91833879	91833880	m6A	2	+	91833879	91833880	0,0,0	98	13
10	92510149	92510150	m6A	2	-	92510149	92510150	0,0,0	101	3
10	92645537	92645538	m6A	11	+	92645537	92645538	0,0,0	335	16
10	92654835	92654836	m6A	3	+	92654835	92654836	0,0,0	318	6
10	93959481	93959482	m6A	2	-	93959481	93959482	0,0,0	60	13
10	93960871	93960872	m6A	3	-	93960871	93960872	0,0,0	91	20
10	94333814	94333815	m6A	3	-	94333814	94333815	0,0,0	61	11
10	94333878	94333879	m6A	7	-	94333878	94333879	0,0,0	132	13
10	95663652	95663653	m6A	14	-	95663652	95663653	0,0,0	131	38
10	95664074	95664075	m6A	6	-	95664074	95664075	0,0,0	54	27
10	95664202	95664203	m6A	7	-	95664202	95664203	0,0,0	47	37
10	96060740	96060741	m6A	1	+	96060740	96060741	0,0,0	138	14
10	96521562	96521563	m6A	2	-	96521562	96521563	0,0,0	194	18
10	97333227	97333228	m6A	3	-	97333227	97333228	0,0,0	25	22
10	97436449	97436450	m6A	5	-	97436449	97436450	0,0,0	350	8
10	97436503	97436504	m6A	3	-	97436503	97436504	0,0,0	83	11
10	97457086	97457087	m6A	12	+	97457086	97457087	0,0,0	143	16
10	97457129	97457130	m6A	8	+	97457129	97457130	0,0,0	100	26
10	97677721	97677722	m6A	10	-	97677721	97677722	0,0,0	416	13
10	97677796	97677797	m6A	5	-	97677796	97677797	0,0,0	31	39
10	97677874	97677875	m6A	3	-	97677874	97677875	0,0,0	167	24
10	97715525	97715526	m6A	8	+	97715525	97715526	0,0,0	72	29
10	97717992	97717993	m6A	3	+	97717992	97717993	0,0,0	67	17
10	97759339	97759340	m6A	3	+	97759339	97759340	0,0,0	86	20
10	97759990	97759991	m6A	2	+	97759990	97759991	0,0,0	150	8
10	99397452	99397453	m6A	4	-	99397452	99397453	0,0,0	39	40
10	99610582	99610583	m6A	5	-	99610582	99610583	0,0,0	417	11
10	99611034	99611035	m6A	4	-	99611034	99611035	0,0,0	59	61
10	99611210	99611211	m6A	2	-	99611210	99611211	0,0,0	40	13
10	99611314	99611315	m6A	5	-	99611314	99611315	0,0,0	61	24
10	99613743	99613744	m6A	2	-	99613743	99613744	0,0,0	32	53
10	99755836	99755837	m6A	3	+	99755836	99755837	0,0,0	76	31
10	99876942	99876943	m6A	3	-	99876942	99876943	0,0,0	23	33
10	99956361	99956362	m6A	1	-	99956361	99956362	0,0,0	63	24
10	100150833	100150834	m6A	2	-	100150833	100150834	0,0,0	180	7
10	100152216	100152217	m6A	11	-	100152216	100152217	0,0,0	56	47
10	100152251	100152252	m6A	5	-	100152251	100152252	0,0,0	54	23
10	100199977	100199978	m6A	1	-	100199977	100199978	0,0,0	118	7
10	100275203	100275204	m6A	5	-	100275203	100275204	0,0,0	77	21
10	100275306	100275307	m6A	13	-	100275306	100275307	0,0,0	139	32
10	100382699	100382700	m6A	2	+	100382699	100382700	0,0,0	34	8
10	100551547	100551548	m6A	3	+	100551547	100551548	0,0,0	28	100
10	100986492	100986493	m6A	3	-	100986492	100986493	0,0,0	34	22
10	100987968	100987969	m6A	3	+	100987968	100987969	0,0,0	54	12
10	100989399	100989400	m6A	2	+	100989399	100989400	0,0,0	44	12
10	101040239	101040240	m6A	3	+	101040239	101040240	0,0,0	126	26
10	101060232	101060233	m6A	4	-	101060232	101060233	0,0,0	79	53
10	101553447	101553448	m6A	2	+	101553447	101553448	0,0,0	31	61
10	101784482	101784483	m6A	13	-	101784482	101784483	0,0,0	4485	9
10	101799151	101799152	m6A	3	-	101799151	101799152	0,0,0	32	87
10	102067276	102067277	m6A	3	+	102067276	102067277	0,0,0	43	20
10	102067700	102067701	m6A	2	+	102067700	102067701	0,0,0	23	26
10	102067801	102067802	m6A	3	+	102067801	102067802	0,0,0	79	9
10	102107275	102107276	m6A	6	-	102107275	102107276	0,0,0	221	12
10	102108719	102108720	m6A	2	-	102108719	102108720	0,0,0	152	24
10	102109425	102109426	m6A	5	-	102109425	102109426	0,0,0	248	15
10	102109458	102109459	m6A	6	-	102109458	102109459	0,0,0	304	12
10	102140270	102140271	m6A	4	+	102140270	102140271	0,0,0	34	23
10	102141778	102141779	m6A	3	+	102141778	102141779	0,0,0	37	16
10	102147063	102147064	m6A	3	+	102147063	102147064	0,0,0	81	13
10	102147162	102147163	m6A	5	+	102147162	102147163	0,0,0	266	11
10	102149940	102149941	m6A	9	+	102149940	102149941	0,0,0	421	14
10	102367541	102367542	m6A	2	+	102367541	102367542	0,0,0	61	33
10	102382228	102382229	m6A	3	+	102382228	102382229	0,0,0	357	3
10	102382358	102382359	m6A	2	+	102382358	102382359	0,0,0	142	6
10	102397047	102397048	m6A	2	+	102397047	102397048	0,0,0	44	9
10	102813563	102813564	m6A	3	+	102813563	102813564	0,0,0	46	16
10	102814398	102814399	m6A	2	+	102814398	102814399	0,0,0	48	18
10	102815178	102815179	m6A	6	+	102815178	102815179	0,0,0	64	25
10	102815301	102815302	m6A	3	+	102815301	102815302	0,0,0	130	30
10	102815420	102815421	m6A	2	+	102815420	102815421	0,0,0	37	68
10	102815478	102815479	m6A	1	+	102815478	102815479	0,0,0	27	20
10	102815991	102815992	m6A	2	+	102815991	102815992	0,0,0	74	14
10	103089784	103089785	m6A	3	-	103089784	103089785	0,0,0	56	22
10	103089810	103089811	m6A	2	-	103089810	103089811	0,0,0	64	21
10	103303715	103303716	m6A	5	-	103303715	103303716	0,0,0	82	24
10	103423632	103423633	m6A	3	+	103423632	103423633	0,0,0	73	11
10	103425379	103425380	m6A	1	+	103425379	103425380	0,0,0	32	3
10	103445639	103445640	m6A	6	+	103445639	103445640	0,0,0	63	26
10	103590926	103590927	m6A	2	+	103590926	103590927	0,0,0	71	9
10	103600771	103600772	m6A	4	-	103600771	103600772	0,0,0	38	24
10	103601038	103601039	m6A	7	-	103601038	103601039	0,0,0	33	58
10	103609718	103609719	m6A	3	+	103609718	103609719	0,0,0	51	22
10	103627097	103627098	m6A	1	-	103627097	103627098	0,0,0	72	9
10	104025630	104025631	m6A	2	+	104025630	104025631	0,0,0	31	27
10	104312624	104312625	m6A	2	-	104312624	104312625	0,0,0	105	13
10	104313483	104313484	m6A	2	-	104313483	104313484	0,0,0	91	39
10	104313508	104313509	m6A	2	-	104313508	104313509	0,0,0	22	74
10	104314173	104314174	m6A	3	-	104314173	104314174	0,0,0	58	16
10	110870176	110870177	m6A	3	-	110870176	110870177	0,0,0	114	15
10	110918133	110918134	m6A	3	-	110918133	110918134	0,0,0	120	11
10	110936609	110936610	m6A	9	-	110936609	110936610	0,0,0	438	28
10	110964386	110964387	m6A	3	+	110964386	110964387	0,0,0	16	81
10	110964674	110964675	m6A	5	+	110964674	110964675	0,0,0	164	15
10	110964845	110964846	m6A	9	+	110964845	110964846	0,0,0	56	32
10	111011855	111011856	m6A	4	+	111011855	111011856	0,0,0	172	15
10	112442217	112442218	m6A	6	-	112442217	112442218	0,0,0	313	6
10	112445382	112445383	m6A	4	-	112445382	112445383	0,0,0	64	17
10	112548507	112548508	m6A	18	-	112548507	112548508	0,0,0	482	35
10	112817296	112817297	m6A	5	+	112817296	112817297	0,0,0	17	61
10	113166295	113166296	m6A	2	+	113166295	113166296	0,0,0	259	15
10	114246590	114246591	m6A	3	+	114246590	114246591	0,0,0	35	21
10	114435488	114435489	m6A	2	-	114435488	114435489	0,0,0	70	29
10	116888947	116888948	m6A	3	-	116888947	116888948	0,0,0	109	13
10	116889142	116889143	m6A	1	-	116889142	116889143	0,0,0	69	22
10	116889319	116889320	m6A	2	-	116889319	116889320	0,0,0	43	12
10	117283355	117283356	m6A	2	-	117283355	117283356	0,0,0	25	24
10	117284720	117284721	m6A	2	-	117284720	117284721	0,0,0	25	68
10	117285233	117285234	m6A	5	-	117285233	117285234	0,0,0	42	39
10	118009100	118009101	m6A	2	-	118009100	118009101	0,0,0	56	12
10	118681616	118681617	m6A	6	-	118681616	118681617	0,0,0	804	8
10	118686070	118686071	m6A	6	-	118686070	118686071	0,0,0	47	38
10	119035791	119035792	m6A	2	-	119035791	119035792	0,0,0	117	20
10	119036073	119036074	m6A	25	-	119036073	119036074	0,0,0	253	35
10	119042415	119042416	m6A	6	-	119042415	119042416	0,0,0	226	26
10	119136673	119136674	m6A	5	+	119136673	119136674	0,0,0	61	12
10	119436813	119436814	m6A	4	+	119436813	119436814	0,0,0	105	19
10	119575096	119575097	m6A	4	-	119575096	119575097	0,0,0	116	17
10	119575657	119575658	m6A	19	-	119575657	119575658	0,0,0	723	17
10	119677303	119677304	m6A	2	+	119677303	119677304	0,0,0	24	25
10	119677599	119677600	m6A	13	+	119677599	119677600	0,0,0	260	19
10	119835699	119835700	m6A	10	-	119835699	119835700	0,0,0	336	25
10	119930420	119930421	m6A	1	+	119930420	119930421	0,0,0	58	11
10	119940783	119940784	m6A	2	+	119940783	119940784	0,0,0	114	24
10	120909024	120909025	m6A	3	+	120909024	120909025	0,0,0	151	10
10	121960385	121960386	m6A	3	-	121960385	121960386	0,0,0	274	10
10	121970978	121970979	m6A	4	-	121970978	121970979	0,0,0	161	10
10	122254076	122254077	m6A	3	+	122254076	122254077	0,0,0	116	8
10	122429800	122429801	m6A	2	+	122429800	122429801	0,0,0	44	18
10	122506850	122506851	m6A	6	+	122506850	122506851	0,0,0	408	18
10	122514396	122514397	m6A	5	+	122514396	122514397	0,0,0	137	13
10	122514451	122514452	m6A	5	+	122514451	122514452	0,0,0	127	14
10	122938002	122938003	m6A	2	-	122938002	122938003	0,0,0	33	11
10	124760406	124760407	m6A	5	-	124760406	124760407	0,0,0	38	37
10	124834956	124834957	m6A	3	+	124834956	124834957	0,0,0	65	14
10	124942585	124942586	m6A	2	+	124942585	124942586	0,0,0	39	14
10	124942940	124942941	m6A	2	+	124942940	124942941	0,0,0	31	54
10	124943088	124943089	m6A	2	+	124943088	124943089	0,0,0	27	62
10	124985190	124985191	m6A	6	+	124985190	124985191	0,0,0	75	32
10	124985839	124985840	m6A	3	+	124985839	124985840	0,0,0	107	11
10	124989118	124989119	m6A	2	-	124989118	124989119	0,0,0	123	6
10	124989324	124989325	m6A	6	-	124989324	124989325	0,0,0	209	19
10	124989408	124989409	m6A	8	-	124989408	124989409	0,0,0	337	22
10	124989469	124989470	m6A	8	-	124989469	124989470	0,0,0	102	67
10	125003392	125003393	m6A	2	-	125003392	125003393	0,0,0	201	4
10	125763471	125763472	m6A	2	+	125763471	125763472	0,0,0	151	7
10	125836288	125836289	m6A	8	+	125836288	125836289	0,0,0	114	67
10	125836353	125836354	m6A	5	+	125836353	125836354	0,0,0	222	9
10	127000273	127000274	m6A	1	+	127000273	127000274	0,0,0	62	4
10	127012322	127012323	m6A	1	+	127012322	127012323	0,0,0	44	14
10	127248028	127248029	m6A	2	+	127248028	127248029	0,0,0	97	10
10	127433413	127433414	m6A	2	+	127433413	127433414	0,0,0	145	9
10	128097878	128097879	m6A	1	-	128097878	128097879	0,0,0	178	3
10	128098174	128098175	m6A	20	-	128098174	128098175	0,0,0	553	20
10	128098277	128098278	m6A	8	-	128098277	128098278	0,0,0	276	17
10	128098355	128098356	m6A	38	-	128098355	128098356	0,0,0	155	63
10	128098569	128098570	m6A	2	-	128098569	128098570	0,0,0	35	7
10	128104796	128104797	m6A	4	-	128104796	128104797	0,0,0	264	10
10	128105039	128105040	m6A	5	-	128105039	128105040	0,0,0	213	31
10	128105757	128105758	m6A	2	-	128105757	128105758	0,0,0	68	23
10	128105879	128105880	m6A	6	-	128105879	128105880	0,0,0	289	10
10	128106977	128106978	m6A	6	-	128106977	128106978	0,0,0	274	10
10	128107442	128107443	m6A	2	-	128107442	128107443	0,0,0	64	10
10	128108481	128108482	m6A	2	-	128108481	128108482	0,0,0	52	5
10	128109285	128109286	m6A	3	-	128109285	128109286	0,0,0	43	7
10	128115528	128115529	m6A	1	-	128115528	128115529	0,0,0	23	11
10	128116495	128116496	m6A	3	-	128116495	128116496	0,0,0	65	8
10	131945332	131945333	m6A	4	+	131945332	131945333	0,0,0	162	6
10	131968505	131968506	m6A	6	-	131968505	131968506	0,0,0	107	11
10	132331526	132331527	m6A	1	-	132331526	132331527	0,0,0	25	11
10	132405746	132405747	m6A	4	+	132405746	132405747	0,0,0	38	36
10	132405958	132405959	m6A	2	+	132405958	132405959	0,0,0	45	12
10	133312869	133312870	m6A	7	+	133312869	133312870	0,0,0	114	24
10	133400961	133400962	m6A	2	+	133400961	133400962	0,0,0	77	10
10	133420034	133420035	m6A	4	+	133420034	133420035	0,0,0	68	68
10	133420153	133420154	m6A	4	+	133420153	133420154	0,0,0	181	11
10	133422444	133422445	m6A	4	+	133422444	133422445	0,0,0	28	21
11	204613	204614	m6A	6	-	204613	204614	0,0,0	179	16
11	205389	205390	m6A	1	-	205389	205390	0,0,0	49	25
11	209925	209926	m6A	5	+	209925	209926	0,0,0	101	17
11	214380	214381	m6A	4	+	214380	214381	0,0,0	60	18
11	214399	214400	m6A	4	+	214399	214400	0,0,0	44	28
11	216404	216405	m6A	3	-	216404	216405	0,0,0	24	11
11	294732	294733	m6A	1	+	294732	294733	0,0,0	24	19
11	488198	488199	m6A	3	+	488198	488199	0,0,0	187	7
11	532356	532357	m6A	13	-	532356	532357	0,0,0	183	33
11	533460	533461	m6A	3	-	533460	533461	0,0,0	176	9
11	608345	608346	m6A	3	+	608345	608346	0,0,0	29	18
11	611989	611990	m6A	2	+	611989	611990	0,0,0	95	24
11	644471	644472	m6A	3	-	644471	644472	0,0,0	27	30
11	767946	767947	m6A	1	-	767946	767947	0,0,0	188	39
11	823756	823757	m6A	2	+	823756	823757	0,0,0	131	38
11	823762	823763	m6A	2	+	823762	823763	0,0,0	159	4
11	1000585	1000586	m6A	4	+	1000585	1000586	0,0,0	86	30
11	1010823	1010824	m6A	2	+	1010823	1010824	0,0,0	61	9
11	1470366	1470367	m6A	2	-	1470366	1470367	0,0,0	34	49
11	1802679	1802680	m6A	4	-	1802679	1802680	0,0,0	886	10
11	2402736	2402737	m6A	4	+	2402736	2402737	0,0,0	65	17
11	2403790	2403791	m6A	2	+	2403790	2403791	0,0,0	106	8
11	2925214	2925215	m6A	3	+	2925214	2925215	0,0,0	339	14
11	2945215	2945216	m6A	23	-	2945215	2945216	0,0,0	231	25
11	3001101	3001102	m6A	7	-	3001101	3001102	0,0,0	45	25
11	3114438	3114439	m6A	2	-	3114438	3114439	0,0,0	85	14
11	3359143	3359144	m6A	4	-	3359143	3359144	0,0,0	166	12
11	3410256	3410257	m6A	3	-	3410256	3410257	0,0,0	21	39
11	3676291	3676292	m6A	4	-	3676291	3676292	0,0,0	610	7
11	3826062	3826063	m6A	5	+	3826062	3826063	0,0,0	105	48
11	3827785	3827786	m6A	5	-	3827785	3827786	0,0,0	54	26
11	4111956	4111957	m6A	5	+	4111956	4111957	0,0,0	343	18
11	5571078	5571079	m6A	15	-	5571078	5571079	0,0,0	1409	10
11	6390749	6390750	m6A	4	+	6390749	6390750	0,0,0	67	8
11	6476741	6476742	m6A	13	-	6476741	6476742	0,0,0	377	12
11	6487275	6487276	m6A	1	+	6487275	6487276	0,0,0	49	19
11	6600084	6600085	m6A	2	-	6600084	6600085	0,0,0	80	12
11	6614443	6614444	m6A	11	-	6614443	6614444	0,0,0	237	10
11	6617090	6617091	m6A	2	-	6617090	6617091	0,0,0	96	10
11	6682014	6682015	m6A	20	-	6682014	6682015	0,0,0	261	55
11	8000920	8000921	m6A	2	+	8000920	8000921	0,0,0	56	26
11	8224664	8224665	m6A	8	-	8224664	8224665	0,0,0	356	14
11	8684856	8684857	m6A	84	+	8684856	8684857	0,0,0	5147	10
11	8686360	8686361	m6A	7	+	8686360	8686361	0,0,0	246	31
11	8730634	8730635	m6A	4	-	8730634	8730635	0,0,0	15	64
11	9139598	9139599	m6A	7	-	9139598	9139599	0,0,0	202	19
11	9139634	9139635	m6A	4	-	9139634	9139635	0,0,0	168	13
11	9139767	9139768	m6A	2	-	9139767	9139768	0,0,0	84	12
11	9203760	9203761	m6A	2	-	9203760	9203761	0,0,0	33	11
11	9203789	9203790	m6A	2	-	9203789	9203790	0,0,0	37	25
11	9280896	9280897	m6A	1	-	9280896	9280897	0,0,0	65	14
11	9574464	9574465	m6A	2	+	9574464	9574465	0,0,0	83	11
11	9588721	9588722	m6A	4	+	9588721	9588722	0,0,0	94	12
11	9588988	9588989	m6A	3	+	9588988	9588989	0,0,0	82	15
11	9750035	9750036	m6A	1	+	9750035	9750036	0,0,0	101	28
11	9750662	9750663	m6A	5	+	9750662	9750663	0,0,0	144	12
11	9752031	9752032	m6A	1	+	9752031	9752032	0,0,0	119	11
11	9752347	9752348	m6A	2	+	9752347	9752348	0,0,0	52	10
11	9780038	9780039	m6A	3	-	9780038	9780039	0,0,0	57	12
11	10306094	10306095	m6A	3	+	10306094	10306095	0,0,0	50	43
11	10755054	10755055	m6A	5	+	10755054	10755055	0,0,0	70	14
11	10778833	10778834	m6A	2	+	10778833	10778834	0,0,0	86	11
11	10852886	10852887	m6A	4	-	10852886	10852887	0,0,0	136	20
11	10853342	10853343	m6A	5	-	10853342	10853343	0,0,0	101	8
11	10853715	10853716	m6A	6	-	10853715	10853716	0,0,0	56	29
11	10853817	10853818	m6A	4	-	10853817	10853818	0,0,0	28	68
11	10854090	10854091	m6A	5	-	10854090	10854091	0,0,0	57	19
11	10854147	10854148	m6A	5	-	10854147	10854148	0,0,0	45	19
11	10854454	10854455	m6A	2	-	10854454	10854455	0,0,0	41	21
11	10855139	10855140	m6A	5	-	10855139	10855140	0,0,0	180	13
11	10856112	10856113	m6A	16	-	10856112	10856113	0,0,0	46	43
11	11942478	11942479	m6A	6	+	11942478	11942479	0,0,0	23	100
11	11942524	11942525	m6A	4	+	11942524	11942525	0,0,0	114	7
11	11942833	11942834	m6A	2	+	11942833	11942834	0,0,0	34	35
11	11942912	11942913	m6A	6	+	11942912	11942913	0,0,0	75	21
11	11943104	11943105	m6A	2	+	11943104	11943105	0,0,0	79	25
11	11956170	11956171	m6A	6	+	11956170	11956171	0,0,0	128	13
11	11956174	11956175	m6A	9	+	11956174	11956175	0,0,0	146	8
11	12937217	12937218	m6A	11	+	12937217	12937218	0,0,0	46	29
11	12937308	12937309	m6A	11	+	12937308	12937309	0,0,0	130	11
11	12942638	12942639	m6A	7	+	12942638	12942639	0,0,0	400	11
11	13386727	13386728	m6A	3	+	13386727	13386728	0,0,0	35	14
11	14441690	14441691	m6A	3	+	14441690	14441691	0,0,0	390	12
11	14869749	14869750	m6A	3	+	14869749	14869750	0,0,0	28	23
11	14870718	14870719	m6A	5	+	14870718	14870719	0,0,0	234	19
11	14870735	14870736	m6A	4	+	14870735	14870736	0,0,0	276	8
11	16757018	16757019	m6A	3	+	16757018	16757019	0,0,0	228	9
11	17097125	17097126	m6A	3	-	17097125	17097126	0,0,0	52	30
11	17310854	17310855	m6A	21	+	17310854	17310855	0,0,0	606	23
11	17372080	17372081	m6A	2	+	17372080	17372081	0,0,0	29	16
11	17373695	17373696	m6A	1	+	17373695	17373696	0,0,0	20	15
11	17375516	17375517	m6A	1	+	17375516	17375517	0,0,0	17	39
11	17379255	17379256	m6A	4	+	17379255	17379256	0,0,0	137	11
11	17501136	17501137	m6A	2	-	17501136	17501137	0,0,0	20	20
11	18366052	18366053	m6A	4	+	18366052	18366053	0,0,0	51	20
11	18407397	18407398	m6A	196	+	18407397	18407398	0,0,0	9995	12
11	18609797	18609798	m6A	3	-	18609797	18609798	0,0,0	53	20
11	19149192	19149193	m6A	3	+	19149192	19149193	0,0,0	67	43
11	20118579	20118580	m6A	2	+	20118579	20118580	0,0,0	104	66
11	20119786	20119787	m6A	3	+	20119786	20119787	0,0,0	23	37
11	20364207	20364208	m6A	4	+	20364207	20364208	0,0,0	122	10
11	20508957	20508958	m6A	5	+	20508957	20508958	0,0,0	130	32
11	27363132	27363133	m6A	12	-	27363132	27363133	0,0,0	581	8
11	27367870	27367871	m6A	14	-	27367870	27367871	0,0,0	62	56
11	27368156	27368157	m6A	13	-	27368156	27368157	0,0,0	58	39
11	27368515	27368516	m6A	6	-	27368515	27368516	0,0,0	242	6
11	27658101	27658102	m6A	6	-	27658101	27658102	0,0,0	14	85
11	28036486	28036487	m6A	3	-	28036486	28036487	0,0,0	103	16
11	28330466	28330467	m6A	4	+	28330466	28330467	0,0,0	56	19
11	28330522	28330523	m6A	4	+	28330522	28330523	0,0,0	62	17
11	30336655	30336656	m6A	4	+	30336655	30336656	0,0,0	130	15
11	31280561	31280562	m6A	1	-	31280561	31280562	0,0,0	94	9
11	32104638	32104639	m6A	14	+	32104638	32104639	0,0,0	86	68
11	32589605	32589606	m6A	41	+	32589605	32589606	0,0,0	1459	13
11	32932512	32932513	m6A	3	+	32932512	32932513	0,0,0	70	11
11	32934034	32934035	m6A	2	+	32934034	32934035	0,0,0	32	16
11	32934929	32934930	m6A	1	+	32934929	32934930	0,0,0	54	10
11	32976662	32976663	m6A	3	+	32976662	32976663	0,0,0	63	12
11	33076198	33076199	m6A	2	-	33076198	33076199	0,0,0	32	28
11	33077363	33077364	m6A	1	+	33077363	33077364	0,0,0	39	10
11	33077403	33077404	m6A	3	+	33077403	33077404	0,0,0	56	20
11	33079050	33079051	m6A	1	+	33079050	33079051	0,0,0	143	7
11	33237310	33237311	m6A	16	+	33237310	33237311	0,0,0	512	20
11	33287473	33287474	m6A	3	+	33287473	33287474	0,0,0	19	31
11	33353460	33353461	m6A	7	+	33353460	33353461	0,0,0	88	33
11	33705467	33705468	m6A	3	-	33705467	33705468	0,0,0	195	10
11	33744891	33744892	m6A	2	-	33744891	33744892	0,0,0	96	11
11	33754498	33754499	m6A	2	-	33754498	33754499	0,0,0	80	5
11	34146263	34146264	m6A	13	+	34146263	34146264	0,0,0	239	24
11	34146621	34146622	m6A	4	+	34146621	34146622	0,0,0	96	16
11	35190020	35190021	m6A	12	+	35190020	35190021	0,0,0	1056	17
11	35229396	35229397	m6A	10	+	35229396	35229397	0,0,0	396	40
11	35619338	35619339	m6A	1	+	35619338	35619339	0,0,0	25	8
11	35619503	35619504	m6A	4	+	35619503	35619504	0,0,0	80	10
11	35619648	35619649	m6A	3	+	35619648	35619649	0,0,0	34	61
11	35620560	35620561	m6A	7	+	35620560	35620561	0,0,0	49	18
11	35808296	35808297	m6A	4	+	35808296	35808297	0,0,0	220	12
11	35810705	35810706	m6A	4	+	35810705	35810706	0,0,0	216	3
11	36376609	36376610	m6A	2	+	36376609	36376610	0,0,0	54	13
11	36462916	36462917	m6A	8	+	36462916	36462917	0,0,0	233	6
11	36463532	36463533	m6A	4	+	36463532	36463533	0,0,0	83	12
11	43340050	43340051	m6A	3	+	43340050	43340051	0,0,0	31	29
11	43342601	43342602	m6A	18	+	43342601	43342602	0,0,0	173	26
11	43343563	43343564	m6A	3	+	43343563	43343564	0,0,0	133	4
11	43448075	43448076	m6A	1	+	43448075	43448076	0,0,0	87	4
11	44107875	44107876	m6A	5	+	44107875	44107876	0,0,0	69	22
11	44244542	44244543	m6A	6	+	44244542	44244543	0,0,0	68	27
11	45213724	45213725	m6A	1	+	45213724	45213725	0,0,0	49	32
11	45213777	45213778	m6A	2	+	45213777	45213778	0,0,0	48	33
11	45811094	45811095	m6A	5	+	45811094	45811095	0,0,0	110	15
11	45811459	45811460	m6A	2	+	45811459	45811460	0,0,0	31	18
11	45812520	45812521	m6A	2	+	45812520	45812521	0,0,0	71	13
11	45812624	45812625	m6A	2	+	45812624	45812625	0,0,0	66	10
11	45933907	45933908	m6A	4	-	45933907	45933908	0,0,0	103	14
11	45934106	45934107	m6A	6	-	45934106	45934107	0,0,0	40	36
11	46602027	46602028	m6A	2	-	46602027	46602028	0,0,0	26	25
11	46672538	46672539	m6A	4	+	46672538	46672539	0,0,0	145	15
11	46673431	46673432	m6A	3	+	46673431	46673432	0,0,0	34	26
11	46743822	46743823	m6A	12	-	46743822	46743823	0,0,0	656	8
11	46744052	46744053	m6A	8	-	46744052	46744053	0,0,0	59	26
11	46809406	46809407	m6A	2	-	46809406	46809407	0,0,0	84	10
11	46927762	46927763	m6A	1	+	46927762	46927763	0,0,0	21	29
11	47157864	47157865	m6A	6	+	47157864	47157865	0,0,0	352	9
11	47161882	47161883	m6A	18	+	47161882	47161883	0,0,0	108	48
11	47216118	47216119	m6A	1	+	47216118	47216119	0,0,0	50	18
11	47239307	47239308	m6A	5	-	47239307	47239308	0,0,0	496	41
11	47239572	47239573	m6A	4	-	47239572	47239573	0,0,0	23	40
11	47239903	47239904	m6A	1	-	47239903	47239904	0,0,0	52	31
11	47240054	47240055	m6A	2	-	47240054	47240055	0,0,0	37	9
11	47268772	47268773	m6A	4	+	47268772	47268773	0,0,0	64	23
11	47284233	47284234	m6A	13	+	47284233	47284234	0,0,0	68	34
11	47329357	47329358	m6A	2	+	47329357	47329358	0,0,0	226	10
11	47472083	47472084	m6A	2	-	47472083	47472084	0,0,0	44	14
11	47472211	47472212	m6A	5	-	47472211	47472212	0,0,0	144	14
11	47572650	47572651	m6A	9	-	47572650	47572651	0,0,0	388	16
11	47573314	47573315	m6A	5	-	47573314	47573315	0,0,0	38	20
11	47573411	47573412	m6A	3	-	47573411	47573412	0,0,0	18	93
11	47577680	47577681	m6A	4	-	47577680	47577681	0,0,0	105	11
11	47582442	47582443	m6A	13	+	47582442	47582443	0,0,0	445	13
11	47584557	47584558	m6A	6	+	47584557	47584558	0,0,0	5913	11
11	47734029	47734030	m6A	6	-	47734029	47734030	0,0,0	343	10
11	47779058	47779059	m6A	27	-	47779058	47779059	0,0,0	293	19
11	47808488	47808489	m6A	7	-	47808488	47808489	0,0,0	487	10
11	48167258	48167259	m6A	3	+	48167258	48167259	0,0,0	30	32
11	49433485	49433486	m6A	4	-	49433485	49433486	0,0,0	156	19
11	57308682	57308683	m6A	3	-	57308682	57308683	0,0,0	41	17
11	57308730	57308731	m6A	4	-	57308730	57308731	0,0,0	185	11
11	57308781	57308782	m6A	5	-	57308781	57308782	0,0,0	102	19
11	57309105	57309106	m6A	3	-	57309105	57309106	0,0,0	152	22
11	57309231	57309232	m6A	4	-	57309231	57309232	0,0,0	66	21
11	57309831	57309832	m6A	2	-	57309831	57309832	0,0,0	56	12
11	57310056	57310057	m6A	2	-	57310056	57310057	0,0,0	56	11
11	57310182	57310183	m6A	3	-	57310182	57310183	0,0,0	57	15
11	57310446	57310447	m6A	2	-	57310446	57310447	0,0,0	46	14
11	57313252	57313253	m6A	4	-	57313252	57313253	0,0,0	50	16
11	57313684	57313685	m6A	2	-	57313684	57313685	0,0,0	62	10
11	57661539	57661540	m6A	1	+	57661539	57661540	0,0,0	27	22
11	57661546	57661547	m6A	3	+	57661546	57661547	0,0,0	35	14
11	57661632	57661633	m6A	4	+	57661632	57661633	0,0,0	25	41
11	57672491	57672492	m6A	4	+	57672491	57672492	0,0,0	30	34
11	57693824	57693825	m6A	3	+	57693824	57693825	0,0,0	63	12
11	57699227	57699228	m6A	4	+	57699227	57699228	0,0,0	58	25
11	57700279	57700280	m6A	5	+	57700279	57700280	0,0,0	148	12
11	57700288	57700289	m6A	2	+	57700288	57700289	0,0,0	105	24
11	57740894	57740895	m6A	23	+	57740894	57740895	0,0,0	1862	10
11	57762019	57762020	m6A	4	+	57762019	57762020	0,0,0	63	14
11	57801743	57801744	m6A	5	+	57801743	57801744	0,0,0	121	31
11	57816876	57816877	m6A	2	+	57816876	57816877	0,0,0	63	8
11	58617266	58617267	m6A	4	+	58617266	58617267	0,0,0	144	12
11	58617717	58617718	m6A	10	+	58617717	58617718	0,0,0	92	26
11	58617765	58617766	m6A	5	+	58617765	58617766	0,0,0	504	61
11	59124896	59124897	m6A	3	+	59124896	59124897	0,0,0	104	100
11	59125420	59125421	m6A	4	+	59125420	59125421	0,0,0	43	15
11	59125776	59125777	m6A	4	+	59125776	59125777	0,0,0	52	20
11	59126591	59126592	m6A	3	+	59126591	59126592	0,0,0	29	89
11	59126927	59126928	m6A	1	+	59126927	59126928	0,0,0	79	19
11	59127196	59127197	m6A	3	+	59127196	59127197	0,0,0	28	100
11	59127369	59127370	m6A	3	+	59127369	59127370	0,0,0	259	9
11	59560376	59560377	m6A	5	-	59560376	59560377	0,0,0	169	15
11	59575778	59575779	m6A	4	-	59575778	59575779	0,0,0	167	16
11	59575826	59575827	m6A	2	-	59575826	59575827	0,0,0	58	9
11	59576124	59576125	m6A	3	-	59576124	59576125	0,0,0	41	23
11	59576501	59576502	m6A	3	-	59576501	59576502	0,0,0	45	18
11	59637208	59637209	m6A	4	-	59637208	59637209	0,0,0	142	20
11	59801087	59801088	m6A	1	+	59801087	59801088	0,0,0	48	11
11	59801096	59801097	m6A	1	+	59801096	59801097	0,0,0	46	8
11	60937036	60937037	m6A	4	+	60937036	60937037	0,0,0	26	37
11	60937076	60937077	m6A	4	+	60937076	60937077	0,0,0	65	15
11	61130345	61130346	m6A	3	-	61130345	61130346	0,0,0	207	9
11	61131708	61131709	m6A	3	-	61131708	61131709	0,0,0	40	25
11	61299970	61299971	m6A	6	-	61299970	61299971	0,0,0	275	12
11	61361960	61361961	m6A	2	-	61361960	61361961	0,0,0	86	11
11	61364489	61364490	m6A	7	+	61364489	61364490	0,0,0	331	13
11	61398749	61398750	m6A	1	+	61398749	61398750	0,0,0	118	20
11	61403215	61403216	m6A	4	-	61403215	61403216	0,0,0	290	11
11	61404487	61404488	m6A	4	-	61404487	61404488	0,0,0	36	29
11	61404670	61404671	m6A	6	-	61404670	61404671	0,0,0	345	8
11	61445994	61445995	m6A	3	+	61445994	61445995	0,0,0	47	32
11	61446205	61446206	m6A	3	+	61446205	61446206	0,0,0	77	44
11	61446247	61446248	m6A	3	+	61446247	61446248	0,0,0	122	4
11	61473083	61473084	m6A	1	+	61473083	61473084	0,0,0	42	20
11	61796058	61796059	m6A	25	+	61796058	61796059	0,0,0	480	16
11	61796468	61796469	m6A	10	+	61796468	61796469	0,0,0	89	37
11	61796897	61796898	m6A	12	+	61796897	61796898	0,0,0	524	13
11	61797040	61797041	m6A	18	+	61797040	61797041	0,0,0	716	6
11	61964745	61964746	m6A	205	-	61964745	61964746	0,0,0	11854	32
11	62130422	62130423	m6A	3	+	62130422	62130423	0,0,0	128	7
11	62516362	62516363	m6A	4	-	62516362	62516363	0,0,0	973	4
11	62518058	62518059	m6A	35	-	62518058	62518059	0,0,0	294	50
11	62518492	62518493	m6A	9	-	62518492	62518493	0,0,0	955	6
11	62518559	62518560	m6A	6	-	62518559	62518560	0,0,0	783	9
11	62518801	62518802	m6A	4	-	62518801	62518802	0,0,0	288	5
11	62521136	62521137	m6A	5	-	62521136	62521137	0,0,0	201	41
11	62521244	62521245	m6A	5	-	62521244	62521245	0,0,0	325	3
11	62523392	62523393	m6A	7	-	62523392	62523393	0,0,0	476	5
11	62523662	62523663	m6A	4	-	62523662	62523663	0,0,0	131	28
11	62524010	62524011	m6A	6	-	62524010	62524011	0,0,0	373	9
11	62524520	62524521	m6A	7	-	62524520	62524521	0,0,0	57	25
11	62524613	62524614	m6A	2	-	62524613	62524614	0,0,0	81	10
11	62525786	62525787	m6A	4	-	62525786	62525787	0,0,0	104	34
11	62525922	62525923	m6A	2	-	62525922	62525923	0,0,0	47	12
11	62526170	62526171	m6A	3	-	62526170	62526171	0,0,0	64	31
11	62526262	62526263	m6A	5	-	62526262	62526263	0,0,0	198	6
11	62526278	62526279	m6A	5	-	62526278	62526279	0,0,0	236	2
11	62526392	62526393	m6A	2	-	62526392	62526393	0,0,0	29	41
11	62526745	62526746	m6A	3	-	62526745	62526746	0,0,0	13	26
11	62527024	62527025	m6A	10	-	62527024	62527025	0,0,0	61	36
11	62529661	62529662	m6A	6	-	62529661	62529662	0,0,0	22	27
11	62531182	62531183	m6A	4	-	62531182	62531183	0,0,0	59	12
11	62532221	62532222	m6A	2	-	62532221	62532222	0,0,0	33	36
11	62533035	62533036	m6A	2	-	62533035	62533036	0,0,0	26	9
11	62533806	62533807	m6A	3	-	62533806	62533807	0,0,0	30	18
11	62533848	62533849	m6A	1	-	62533848	62533849	0,0,0	17	10
11	62602373	62602374	m6A	6	-	62602373	62602374	0,0,0	145	15
11	62647890	62647891	m6A	5	-	62647890	62647891	0,0,0	57	100
11	62648090	62648091	m6A	4	-	62648090	62648091	0,0,0	52	34
11	62649507	62649508	m6A	2	-	62649507	62649508	0,0,0	43	65
11	62662985	62662986	m6A	4	-	62662985	62662986	0,0,0	85	12
11	62672281	62672282	m6A	8	+	62672281	62672282	0,0,0	179	15
11	62728656	62728657	m6A	2	+	62728656	62728657	0,0,0	121	10
11	62787270	62787271	m6A	8	+	62787270	62787271	0,0,0	300	21
11	62790679	62790680	m6A	6	-	62790679	62790680	0,0,0	53	62
11	62885244	62885245	m6A	34	+	62885244	62885245	0,0,0	1692	9
11	62888709	62888710	m6A	40	+	62888709	62888710	0,0,0	4037	3
11	63628492	63628493	m6A	3	-	63628492	63628493	0,0,0	211	13
11	63628928	63628929	m6A	1	-	63628928	63628929	0,0,0	45	67
11	63758386	63758387	m6A	66	+	63758386	63758387	0,0,0	628	25
11	63954964	63954965	m6A	5	+	63954964	63954965	0,0,0	36	24
11	63955100	63955101	m6A	3	+	63955100	63955101	0,0,0	80	12
11	63955114	63955115	m6A	2	+	63955114	63955115	0,0,0	51	18
11	63956335	63956336	m6A	2	+	63956335	63956336	0,0,0	59	40
11	64166055	64166056	m6A	3	-	64166055	64166056	0,0,0	96	25
11	64286291	64286292	m6A	1	+	64286291	64286292	0,0,0	41	15
11	64315961	64315962	m6A	8	+	64315961	64315962	0,0,0	96	19
11	64371902	64371903	m6A	3	+	64371902	64371903	0,0,0	208	9
11	64765733	64765734	m6A	8	-	64765733	64765734	0,0,0	270	27
11	64802477	64802478	m6A	3	-	64802477	64802478	0,0,0	103	9
11	64810443	64810444	m6A	2	-	64810443	64810444	0,0,0	16	75
11	64853882	64853883	m6A	5	-	64853882	64853883	0,0,0	151	18
11	64854238	64854239	m6A	8	-	64854238	64854239	0,0,0	25	73
11	64894976	64894977	m6A	3	-	64894976	64894977	0,0,0	34	27
11	65044507	65044508	m6A	2	+	65044507	65044508	0,0,0	24	17
11	65078817	65078818	m6A	5	-	65078817	65078818	0,0,0	132	13
11	65079626	65079627	m6A	3	-	65079626	65079627	0,0,0	89	16
11	65116614	65116615	m6A	1	-	65116614	65116615	0,0,0	71	6
11	65127705	65127706	m6A	2	-	65127705	65127706	0,0,0	136	6
11	65127925	65127926	m6A	8	-	65127925	65127926	0,0,0	123	23
11	65211659	65211660	m6A	3	+	65211659	65211660	0,0,0	221	9
11	65320694	65320695	m6A	4	+	65320694	65320695	0,0,0	39	17
11	65321738	65321739	m6A	2	+	65321738	65321739	0,0,0	26	100
11	65343763	65343764	m6A	6	+	65343763	65343764	0,0,0	260	7
11	65423942	65423943	m6A	94	+	65423942	65423943	0,0,0	2139	12
11	65424589	65424590	m6A	52	+	65424589	65424590	0,0,0	1183	21
11	65426290	65426291	m6A	52	+	65426290	65426291	0,0,0	2603	6
11	65500966	65500967	m6A	23	+	65500966	65500967	0,0,0	9153	11
11	65501473	65501474	m6A	10	+	65501473	65501474	0,0,0	8251	10
11	65525633	65525634	m6A	2	+	65525633	65525634	0,0,0	118	7
11	65573710	65573711	m6A	1	+	65573710	65573711	0,0,0	93	13
11	65589802	65589803	m6A	2	+	65589802	65589803	0,0,0	162	9
11	65598354	65598355	m6A	2	-	65598354	65598355	0,0,0	31	18
11	65598424	65598425	m6A	2	-	65598424	65598425	0,0,0	82	7
11	65613298	65613299	m6A	1	-	65613298	65613299	0,0,0	32	51
11	65616895	65616896	m6A	2	+	65616895	65616896	0,0,0	101	14
11	65654411	65654412	m6A	3	-	65654411	65654412	0,0,0	40	16
11	65719155	65719156	m6A	3	+	65719155	65719156	0,0,0	102	12
11	65891508	65891509	m6A	13	+	65891508	65891509	0,0,0	191	18
11	65892754	65892755	m6A	3	-	65892754	65892755	0,0,0	35	29
11	65917463	65917464	m6A	4	-	65917463	65917464	0,0,0	75	12
11	65917672	65917673	m6A	3	-	65917672	65917673	0,0,0	94	8
11	65997809	65997810	m6A	2	-	65997809	65997810	0,0,0	199	11
11	66332387	66332388	m6A	4	-	66332387	66332388	0,0,0	108	43
11	66345595	66345596	m6A	3	-	66345595	66345596	0,0,0	51	15
11	66346859	66346860	m6A	2	-	66346859	66346860	0,0,0	99	23
11	66624662	66624663	m6A	5	+	66624662	66624663	0,0,0	85	14
11	66627144	66627145	m6A	8	+	66627144	66627145	0,0,0	134	16
11	66643590	66643591	m6A	23	+	66643590	66643591	0,0,0	161	29
11	66669149	66669150	m6A	5	-	66669149	66669150	0,0,0	29	38
11	66676984	66676985	m6A	2	-	66676984	66676985	0,0,0	96	10
11	66700842	66700843	m6A	4	-	66700842	66700843	0,0,0	111	29
11	66858273	66858274	m6A	12	+	66858273	66858274	0,0,0	117	30
11	67044703	67044704	m6A	1	+	67044703	67044704	0,0,0	163	10
11	67049194	67049195	m6A	3	+	67049194	67049195	0,0,0	63	27
11	67049846	67049847	m6A	2	+	67049846	67049847	0,0,0	221	15
11	67071757	67071758	m6A	5	+	67071757	67071758	0,0,0	245	9
11	67231763	67231764	m6A	6	+	67231763	67231764	0,0,0	37	35
11	67254993	67254994	m6A	4	+	67254993	67254994	0,0,0	81	15
11	67257364	67257365	m6A	4	+	67257364	67257365	0,0,0	146	11
11	67282776	67282777	m6A	2	+	67282776	67282777	0,0,0	111	8
11	67351748	67351749	m6A	1	-	67351748	67351749	0,0,0	101	4
11	67365135	67365136	m6A	3	-	67365135	67365136	0,0,0	63	10
11	67793100	67793101	m6A	3	-	67793100	67793101	0,0,0	30	28
11	67998393	67998394	m6A	4	-	67998393	67998394	0,0,0	669	2
11	68029167	68029168	m6A	6	+	68029167	68029168	0,0,0	1159	10
11	68041824	68041825	m6A	1	+	68041824	68041825	0,0,0	171	7
11	68166574	68166575	m6A	3	-	68166574	68166575	0,0,0	43	22
11	68167105	68167106	m6A	3	-	68167105	68167106	0,0,0	72	9
11	68261582	68261583	m6A	10	-	68261582	68261583	0,0,0	198	20
11	68261657	68261658	m6A	11	-	68261657	68261658	0,0,0	99	32
11	68261684	68261685	m6A	2	-	68261684	68261685	0,0,0	45	12
11	68262348	68262349	m6A	5	-	68262348	68262349	0,0,0	46	34
11	68262615	68262616	m6A	5	-	68262615	68262616	0,0,0	148	9
11	68262735	68262736	m6A	1	-	68262735	68262736	0,0,0	61	26
11	68413804	68413805	m6A	5	+	68413804	68413805	0,0,0	239	11
11	68426096	68426097	m6A	4	+	68426096	68426097	0,0,0	293	9
11	68449059	68449060	m6A	3	+	68449059	68449060	0,0,0	477	7
11	68603469	68603470	m6A	5	+	68603469	68603470	0,0,0	235	25
11	68756883	68756884	m6A	14	-	68756883	68756884	0,0,0	303	100
11	68756897	68756898	m6A	4	-	68756897	68756898	0,0,0	227	3
11	68908292	68908293	m6A	3	+	68908292	68908293	0,0,0	99	13
11	69088349	69088350	m6A	3	+	69088349	69088350	0,0,0	38	50
11	69654426	69654427	m6A	2	+	69654426	69654427	0,0,0	219	19
11	70206693	70206694	m6A	7	+	70206693	70206694	0,0,0	306	12
11	70383108	70383109	m6A	2	+	70383108	70383109	0,0,0	55	11
11	70383645	70383646	m6A	8	+	70383645	70383646	0,0,0	180	13
11	70435584	70435585	m6A	6	+	70435584	70435585	0,0,0	664	8
11	71799752	71799753	m6A	4	+	71799752	71799753	0,0,0	25	31
11	71996407	71996408	m6A	3	+	71996407	71996408	0,0,0	17	53
11	71996454	71996455	m6A	3	+	71996454	71996455	0,0,0	153	17
11	72003401	72003402	m6A	3	-	72003401	72003402	0,0,0	287	18
11	72008831	72008832	m6A	2	-	72008831	72008832	0,0,0	60	11
11	72293425	72293426	m6A	2	-	72293425	72293426	0,0,0	119	9
11	72293433	72293434	m6A	3	-	72293433	72293434	0,0,0	121	30
11	72293526	72293527	m6A	2	-	72293526	72293527	0,0,0	67	10
11	72838181	72838182	m6A	2	-	72838181	72838182	0,0,0	44	23
11	72838237	72838238	m6A	3	-	72838237	72838238	0,0,0	61	19
11	73367691	73367692	m6A	2	+	73367691	73367692	0,0,0	59	12
11	73367855	73367856	m6A	4	+	73367855	73367856	0,0,0	18	57
11	73368063	73368064	m6A	2	+	73368063	73368064	0,0,0	22	71
11	73677832	73677833	m6A	7	-	73677832	73677833	0,0,0	330	6
11	73872967	73872968	m6A	11	-	73872967	73872968	0,0,0	489	29
11	74355894	74355895	m6A	5	+	74355894	74355895	0,0,0	300	12
11	74485486	74485487	m6A	5	-	74485486	74485487	0,0,0	22	52
11	74640880	74640881	m6A	6	+	74640880	74640881	0,0,0	27	43
11	74641641	74641642	m6A	2	+	74641641	74641642	0,0,0	118	13
11	74842173	74842174	m6A	5	+	74842173	74842174	0,0,0	32	36
11	75006758	75006759	m6A	1	+	75006758	75006759	0,0,0	28	14
11	75009402	75009403	m6A	3	+	75009402	75009403	0,0,0	93	14
11	75572211	75572212	m6A	10	+	75572211	75572212	0,0,0	527	10
11	76007549	76007550	m6A	3	+	76007549	76007550	0,0,0	64	19
11	76141434	76141435	m6A	6	+	76141434	76141435	0,0,0	36	42
11	76142020	76142021	m6A	1	+	76142020	76142021	0,0,0	53	20
11	76350763	76350764	m6A	10	-	76350763	76350764	0,0,0	26	54
11	76351257	76351258	m6A	7	-	76351257	76351258	0,0,0	61	23
11	76352111	76352112	m6A	2	-	76352111	76352112	0,0,0	25	29
11	76550457	76550458	m6A	3	+	76550457	76550458	0,0,0	22	34
11	76551069	76551070	m6A	4	+	76551069	76551070	0,0,0	70	16
11	76795791	76795792	m6A	4	+	76795791	76795792	0,0,0	33	71
11	76796226	76796227	m6A	6	+	76796226	76796227	0,0,0	44	41
11	76796469	76796470	m6A	1	+	76796469	76796470	0,0,0	30	13
11	76796708	76796709	m6A	10	+	76796708	76796709	0,0,0	39	55
11	77323088	77323089	m6A	2	-	77323088	77323089	0,0,0	47	9
11	77666914	77666915	m6A	7	-	77666914	77666915	0,0,0	26	100
11	77666957	77666958	m6A	3	-	77666957	77666958	0,0,0	43	28
11	77667142	77667143	m6A	1	-	77667142	77667143	0,0,0	36	15
11	77700944	77700945	m6A	1	-	77700944	77700945	0,0,0	239	20
11	77701859	77701860	m6A	1	-	77701859	77701860	0,0,0	75	24
11	82933400	82933401	m6A	4	+	82933400	82933401	0,0,0	40	82
11	82934453	82934454	m6A	2	+	82934453	82934454	0,0,0	33	20
11	85021628	85021629	m6A	5	-	85021628	85021629	0,0,0	429	16
11	85660195	85660196	m6A	2	-	85660195	85660196	0,0,0	63	12
11	85660543	85660544	m6A	10	-	85660543	85660544	0,0,0	108	19
11	85663721	85663722	m6A	5	-	85663721	85663722	0,0,0	81	50
11	85663880	85663881	m6A	9	-	85663880	85663881	0,0,0	109	96
11	85663982	85663983	m6A	2	-	85663982	85663983	0,0,0	25	18
11	85664052	85664053	m6A	4	-	85664052	85664053	0,0,0	22	36
11	85664525	85664526	m6A	9	-	85664525	85664526	0,0,0	276	14
11	85664576	85664577	m6A	3	-	85664576	85664577	0,0,0	117	11
11	85958456	85958457	m6A	5	-	85958456	85958457	0,0,0	458	7
11	86808490	86808491	m6A	4	+	86808490	86808491	0,0,0	120	11
11	87319362	87319363	m6A	3	+	87319362	87319363	0,0,0	89	14
11	88293939	88293940	m6A	39	-	88293939	88293940	0,0,0	434	31
11	88294190	88294191	m6A	8	-	88294190	88294191	0,0,0	289	8
11	88326178	88326179	m6A	4	-	88326178	88326179	0,0,0	376	14
11	88326348	88326349	m6A	2	-	88326348	88326349	0,0,0	147	6
11	88409119	88409120	m6A	6	-	88409119	88409120	0,0,0	20	100
11	90200531	90200532	m6A	2	-	90200531	90200532	0,0,0	179	10
11	93478771	93478772	m6A	5	-	93478771	93478772	0,0,0	160	21
11	93698515	93698516	m6A	3	+	93698515	93698516	0,0,0	40	23
11	93699310	93699311	m6A	2	+	93699310	93699311	0,0,0	21	45
11	93794924	93794925	m6A	2	+	93794924	93794925	0,0,0	115	18
11	93811915	93811916	m6A	2	+	93811915	93811916	0,0,0	122	9
11	94181321	94181322	m6A	2	+	94181321	94181322	0,0,0	21	21
11	94182190	94182191	m6A	2	+	94182190	94182191	0,0,0	37	32
11	94417170	94417171	m6A	2	-	94417170	94417171	0,0,0	72	100
11	94498639	94498640	m6A	2	+	94498639	94498640	0,0,0	14	35
11	94866030	94866031	m6A	2	+	94866030	94866031	0,0,0	81	10
11	95068601	95068602	m6A	2	+	95068601	95068602	0,0,0	47	11
11	95070511	95070512	m6A	2	+	95070511	95070512	0,0,0	29	28
11	95166512	95166513	m6A	9	-	95166512	95166513	0,0,0	567	16
11	95831079	95831080	m6A	3	+	95831079	95831080	0,0,0	62	15
11	95835285	95835286	m6A	17	-	95835285	95835286	0,0,0	284	21
11	96365075	96365076	m6A	3	-	96365075	96365076	0,0,0	240	8
11	96384321	96384322	m6A	2	-	96384321	96384322	0,0,0	63	36
11	96391188	96391189	m6A	2	+	96391188	96391189	0,0,0	25	20
11	96391918	96391919	m6A	2	+	96391918	96391919	0,0,0	39	5
11	102229878	102229879	m6A	3	+	102229878	102229879	0,0,0	121	12
11	102229953	102229954	m6A	11	+	102229953	102229954	0,0,0	39	52
11	102230294	102230295	m6A	4	+	102230294	102230295	0,0,0	132	12
11	102349877	102349878	m6A	3	+	102349877	102349878	0,0,0	20	37
11	102904905	102904906	m6A	4	-	102904905	102904906	0,0,0	153	11
11	103455287	103455288	m6A	1	+	103455287	103455288	0,0,0	79	23
11	106079572	106079573	m6A	2	+	106079572	106079573	0,0,0	71	8
11	107442954	107442955	m6A	1	-	107442954	107442955	0,0,0	50	22
11	107792520	107792521	m6A	5	-	107792520	107792521	0,0,0	39	49
11	108158931	108158932	m6A	1	-	108158931	108158932	0,0,0	38	40
11	108161049	108161050	m6A	3	-	108161049	108161050	0,0,0	24	28
11	108161789	108161790	m6A	2	-	108161789	108161790	0,0,0	35	14
11	108365106	108365107	m6A	1	+	108365106	108365107	0,0,0	54	5
11	108365458	108365459	m6A	1	+	108365458	108365459	0,0,0	48	11
11	108940584	108940585	m6A	2	+	108940584	108940585	0,0,0	50	24
11	110231735	110231736	m6A	2	-	110231735	110231736	0,0,0	61	24
11	110231752	110231753	m6A	7	-	110231752	110231753	0,0,0	48	23
11	110462559	110462560	m6A	6	+	110462559	110462560	0,0,0	290	8
11	111755056	111755057	m6A	2	-	111755056	111755057	0,0,0	87	2
11	112082967	112082968	m6A	3	+	112082967	112082968	0,0,0	30	21
11	112083043	112083044	m6A	1	+	112083043	112083044	0,0,0	49	5
11	112084287	112084288	m6A	1	+	112084287	112084288	0,0,0	86	9
11	112086019	112086020	m6A	4	-	112086019	112086020	0,0,0	118	7
11	112086070	112086071	m6A	5	-	112086070	112086071	0,0,0	80	14
11	112086153	112086154	m6A	3	-	112086153	112086154	0,0,0	60	13
11	112086174	112086175	m6A	5	-	112086174	112086175	0,0,0	39	15
11	113733622	113733623	m6A	2	-	113733622	113733623	0,0,0	33	19
11	113790669	113790670	m6A	9	+	113790669	113790670	0,0,0	235	34
[truncated: 8,892 more rows]
