# Supplementary material for: Sci-ModoM: a quantitative database of transcriptome-wide high-throughput RNA modification sites
Source: Nucleic Acids Res. 2024 Nov 5;53(D1):D310–7. doi: 10.1093/nar/gkae972 (PMC11701610; doi:10.1093/nar/gkae972)
Supplement: gkae972_Supplemental_Files [file gkae972_supplemental_files.zip › sorted_MePme1.bed]

1	629274	629275	m6A	0	+	629274	629275	0,0,0	33	26
1	629292	629293	m6A	0	+	629292	629293	0,0,0	524	31
1	630214	630215	m6A	0	+	630214	630215	0,0,0	13	25
1	630900	630901	m6A	0	-	630900	630901	0,0,0	13	33
1	631172	631173	m6A	0	+	631172	631173	0,0,0	228	23
1	631204	631205	m6A	0	+	631204	631205	0,0,0	377	36
1	631208	631209	m6A	0	+	631208	631209	0,0,0	518	20
1	631209	631210	m6A	0	+	631209	631210	0,0,0	868	53
1	632220	632221	m6A	0	+	632220	632221	0,0,0	2454	56
1	632487	632488	m6A	0	+	632487	632488	0,0,0	110	21
1	632508	632509	m6A	0	+	632508	632509	0,0,0	527	35
1	633084	633085	m6A	0	+	633084	633085	0,0,0	23	26
1	633090	633091	m6A	0	+	633090	633091	0,0,0	51	21
1	634337	634338	m6A	0	+	634337	634338	0,0,0	13	17
1	634624	634625	m6A	0	+	634624	634625	0,0,0	101	49
1	853974	853975	m6A	0	+	853974	853975	0,0,0	12	23
1	944102	944103	m6A	0	+	944102	944103	0,0,0	36	65
1	944312	944313	m6A	0	+	944312	944313	0,0,0	25	51
1	1047889	1047890	m6A	0	+	1047889	1047890	0,0,0	33	40
1	1055127	1055128	m6A	0	+	1055127	1055128	0,0,0	18	23
1	1055601	1055602	m6A	0	+	1055601	1055602	0,0,0	31	48
1	1056017	1056018	m6A	0	+	1056017	1056018	0,0,0	16	27
1	1217104	1217105	m6A	0	-	1217104	1217105	0,0,0	25	32
1	1233909	1233910	m6A	0	+	1233909	1233910	0,0,0	21	19
1	1234077	1234078	m6A	0	+	1234077	1234078	0,0,0	20	20
1	1234163	1234164	m6A	0	+	1234163	1234164	0,0,0	22	28
1	1234668	1234669	m6A	0	+	1234668	1234669	0,0,0	23	17
1	1234815	1234816	m6A	0	+	1234815	1234816	0,0,0	21	66
1	1234836	1234837	m6A	0	+	1234836	1234837	0,0,0	27	15
1	1255078	1255079	m6A	0	-	1255078	1255079	0,0,0	23	25
1	1255132	1255133	m6A	0	-	1255132	1255133	0,0,0	16	63
1	1255301	1255302	m6A	0	-	1255301	1255302	0,0,0	38	94
1	1311787	1311788	m6A	0	-	1311787	1311788	0,0,0	20	88
1	1335541	1335542	m6A	0	-	1335541	1335542	0,0,0	20	18
1	1336151	1336152	m6A	0	-	1336151	1336152	0,0,0	20	37
1	1386082	1386083	m6A	0	-	1386082	1386083	0,0,0	11	21
1	1387074	1387075	m6A	0	-	1387074	1387075	0,0,0	109	66
1	1387441	1387442	m6A	0	-	1387441	1387442	0,0,0	62	56
1	1391434	1391435	m6A	0	-	1391434	1391435	0,0,0	62	35
1	1391556	1391557	m6A	0	-	1391556	1391557	0,0,0	42	34
1	1391988	1391989	m6A	0	-	1391988	1391989	0,0,0	33	20
1	1392050	1392051	m6A	0	-	1392050	1392051	0,0,0	42	34
1	1392100	1392101	m6A	0	-	1392100	1392101	0,0,0	36	15
1	1400296	1400297	m6A	0	+	1400296	1400297	0,0,0	22	47
1	1400798	1400799	m6A	0	+	1400798	1400799	0,0,0	16	16
1	1400817	1400818	m6A	0	+	1400817	1400818	0,0,0	25	36
1	1400982	1400983	m6A	0	+	1400982	1400983	0,0,0	17	24
1	1401057	1401058	m6A	0	+	1401057	1401058	0,0,0	30	38
1	1401143	1401144	m6A	0	+	1401143	1401144	0,0,0	40	17
1	1541948	1541949	m6A	0	-	1541948	1541949	0,0,0	41	16
1	1628051	1628052	m6A	0	+	1628051	1628052	0,0,0	23	20
1	1662254	1662255	m6A	0	-	1662254	1662255	0,0,0	11	31
1	1663220	1663221	m6A	0	-	1663220	1663221	0,0,0	25	28
1	1663428	1663429	m6A	0	-	1663428	1663429	0,0,0	39	51
1	1665251	1665252	m6A	0	-	1665251	1665252	0,0,0	31	16
1	1665302	1665303	m6A	0	-	1665302	1665303	0,0,0	23	15
1	1665358	1665359	m6A	0	-	1665358	1665359	0,0,0	15	36
1	1665579	1665580	m6A	0	-	1665579	1665580	0,0,0	45	40
1	1665685	1665686	m6A	0	-	1665685	1665686	0,0,0	49	24
1	1665718	1665719	m6A	0	-	1665718	1665719	0,0,0	36	36
1	1752461	1752462	m6A	0	-	1752461	1752462	0,0,0	16	18
1	1756998	1756999	m6A	0	-	1756998	1756999	0,0,0	10	18
1	1786966	1786967	m6A	0	-	1786966	1786967	0,0,0	102	15
1	1890861	1890862	m6A	0	-	1890861	1890862	0,0,0	12	18
1	2229571	2229572	m6A	0	+	2229571	2229572	0,0,0	17	23
1	2229576	2229577	m6A	0	+	2229576	2229577	0,0,0	22	25
1	2307032	2307033	m6A	0	+	2307032	2307033	0,0,0	26	37
1	2307244	2307245	m6A	0	+	2307244	2307245	0,0,0	17	37
1	2307288	2307289	m6A	0	+	2307288	2307289	0,0,0	21	16
1	2307646	2307647	m6A	0	+	2307646	2307647	0,0,0	23	37
1	2307732	2307733	m6A	0	+	2307732	2307733	0,0,0	28	23
1	2307779	2307780	m6A	0	+	2307779	2307780	0,0,0	33	20
1	2307892	2307893	m6A	0	+	2307892	2307893	0,0,0	24	23
1	2307897	2307898	m6A	0	+	2307897	2307898	0,0,0	33	29
1	2308283	2308284	m6A	0	+	2308283	2308284	0,0,0	22	54
1	2308290	2308291	m6A	0	+	2308290	2308291	0,0,0	39	49
1	2308411	2308412	m6A	0	+	2308411	2308412	0,0,0	41	17
1	2393261	2393262	m6A	0	+	2393261	2393262	0,0,0	15	38
1	2403603	2403604	m6A	0	+	2403603	2403604	0,0,0	34	18
1	3489192	3489193	m6A	0	-	3489192	3489193	0,0,0	35	44
1	3490216	3490217	m6A	0	-	3490216	3490217	0,0,0	32	20
1	3490223	3490224	m6A	0	-	3490223	3490224	0,0,0	24	56
1	3490450	3490451	m6A	0	-	3490450	3490451	0,0,0	23	71
1	3510136	3510137	m6A	0	-	3510136	3510137	0,0,0	10	17
1	3628808	3628809	m6A	0	+	3628808	3628809	0,0,0	18	33
1	3745627	3745628	m6A	0	-	3745627	3745628	0,0,0	15	29
1	3746462	3746463	m6A	0	-	3746462	3746463	0,0,0	15	25
1	3786891	3786892	m6A	0	-	3786891	3786892	0,0,0	24	50
1	3890783	3890784	m6A	0	-	3890783	3890784	0,0,0	28	41
1	6098597	6098598	m6A	0	+	6098597	6098598	0,0,0	18	28
1	6098709	6098710	m6A	0	+	6098709	6098710	0,0,0	17	23
1	6098754	6098755	m6A	0	+	6098754	6098755	0,0,0	18	28
1	6223052	6223053	m6A	0	-	6223052	6223053	0,0,0	19	18
1	6223089	6223090	m6A	0	-	6223089	6223090	0,0,0	20	28
1	6223657	6223658	m6A	0	-	6223657	6223658	0,0,0	41	16
1	6223885	6223886	m6A	0	-	6223885	6223886	0,0,0	62	28
1	6224722	6224723	m6A	0	-	6224722	6224723	0,0,0	100	28
1	6224856	6224857	m6A	0	-	6224856	6224857	0,0,0	107	18
1	6225028	6225029	m6A	0	-	6225028	6225029	0,0,0	185	28
1	6225060	6225061	m6A	0	-	6225060	6225061	0,0,0	133	30
1	6225086	6225087	m6A	0	-	6225086	6225087	0,0,0	98	44
1	6580841	6580842	m6A	0	+	6580841	6580842	0,0,0	22	68
1	6581074	6581075	m6A	0	+	6581074	6581075	0,0,0	17	40
1	6592797	6592798	m6A	0	-	6592797	6592798	0,0,0	18	21
1	6593014	6593015	m6A	0	-	6593014	6593015	0,0,0	36	68
1	6593282	6593283	m6A	0	-	6593282	6593283	0,0,0	47	53
1	6633148	6633149	m6A	0	+	6633148	6633149	0,0,0	21	42
1	6633167	6633168	m6A	0	+	6633167	6633168	0,0,0	27	32
1	6635116	6635117	m6A	0	-	6635116	6635117	0,0,0	22	44
1	6635487	6635488	m6A	0	-	6635487	6635488	0,0,0	18	35
1	6887875	6887876	m6A	0	+	6887875	6887876	0,0,0	13	21
1	8013208	8013209	m6A	0	-	8013208	8013209	0,0,0	93	45
1	8013384	8013385	m6A	0	-	8013384	8013385	0,0,0	47	48
1	8013983	8013984	m6A	0	-	8013983	8013984	0,0,0	87	26
1	8014059	8014060	m6A	0	-	8014059	8014060	0,0,0	50	33
1	8014095	8014096	m6A	0	-	8014095	8014096	0,0,0	39	15
1	8014247	8014248	m6A	0	-	8014247	8014248	0,0,0	30	26
1	8361347	8361348	m6A	0	-	8361347	8361348	0,0,0	11	22
1	8870898	8870899	m6A	0	-	8870898	8870899	0,0,0	14	21
1	9355928	9355929	m6A	0	+	9355928	9355929	0,0,0	46	20
1	9356144	9356145	m6A	0	+	9356144	9356145	0,0,0	38	45
1	9356211	9356212	m6A	0	+	9356211	9356212	0,0,0	33	19
1	9356318	9356319	m6A	0	+	9356318	9356319	0,0,0	24	39
1	9367737	9367738	m6A	0	+	9367737	9367738	0,0,0	26	20
1	9368069	9368070	m6A	0	+	9368069	9368070	0,0,0	12	16
1	9729583	9729584	m6A	0	-	9729583	9729584	0,0,0	26	17
1	9729784	9729785	m6A	0	-	9729784	9729785	0,0,0	24	38
1	9730202	9730203	m6A	0	-	9730202	9730203	0,0,0	33	34
1	10304199	10304200	m6A	0	+	10304199	10304200	0,0,0	16	15
1	10304436	10304437	m6A	0	+	10304436	10304437	0,0,0	15	26
1	10304440	10304441	m6A	0	+	10304440	10304441	0,0,0	20	29
1	10304598	10304599	m6A	0	+	10304598	10304599	0,0,0	13	42
1	10304689	10304690	m6A	0	+	10304689	10304690	0,0,0	16	20
1	10419790	10419791	m6A	0	+	10419790	10419791	0,0,0	186	32
1	10420051	10420052	m6A	0	+	10420051	10420052	0,0,0	119	21
1	10461404	10461405	m6A	0	-	10461404	10461405	0,0,0	24	19
1	10623075	10623076	m6A	0	+	10623075	10623076	0,0,0	11	17
1	11022963	11022964	m6A	0	+	11022963	11022964	0,0,0	24	35
1	11023161	11023162	m6A	0	+	11023161	11023162	0,0,0	44	18
1	11023425	11023426	m6A	0	+	11023425	11023426	0,0,0	65	18
1	11023434	11023435	m6A	0	+	11023434	11023435	0,0,0	84	20
1	11023511	11023512	m6A	0	+	11023511	11023512	0,0,0	104	18
1	11023639	11023640	m6A	0	+	11023639	11023640	0,0,0	44	42
1	11023841	11023842	m6A	0	+	11023841	11023842	0,0,0	52	40
1	11023870	11023871	m6A	0	+	11023870	11023871	0,0,0	68	21
1	11082834	11082835	m6A	0	-	11082834	11082835	0,0,0	29	56
1	11273496	11273497	m6A	0	+	11273496	11273497	0,0,0	103	17
1	11285820	11285821	m6A	0	+	11285820	11285821	0,0,0	25	18
1	11286007	11286008	m6A	0	+	11286007	11286008	0,0,0	20	22
1	11286073	11286074	m6A	0	+	11286073	11286074	0,0,0	31	34
1	11674735	11674736	m6A	0	-	11674735	11674736	0,0,0	38	37
1	11750280	11750281	m6A	0	+	11750280	11750281	0,0,0	39	39
1	11815903	11815904	m6A	0	+	11815903	11815904	0,0,0	14	18
1	11920109	11920110	m6A	0	-	11920109	11920110	0,0,0	24	25
1	11922762	11922763	m6A	0	-	11922762	11922763	0,0,0	43	32
1	11922900	11922901	m6A	0	-	11922900	11922901	0,0,0	20	29
1	11923239	11923240	m6A	0	-	11923239	11923240	0,0,0	25	32
1	11925299	11925300	m6A	0	-	11925299	11925300	0,0,0	31	20
1	11974831	11974832	m6A	0	+	11974831	11974832	0,0,0	68	30
1	11975175	11975176	m6A	0	+	11975175	11975176	0,0,0	51	28
1	11975234	11975235	m6A	0	+	11975234	11975235	0,0,0	61	52
1	11980445	11980446	m6A	0	+	11980445	11980446	0,0,0	215	21
1	12011780	12011781	m6A	0	+	12011780	12011781	0,0,0	41	78
1	12011802	12011803	m6A	0	+	12011802	12011803	0,0,0	81	38
1	12012002	12012003	m6A	0	+	12012002	12012003	0,0,0	36	15
1	12012041	12012042	m6A	0	+	12012041	12012042	0,0,0	52	45
1	12013122	12013123	m6A	0	+	12013122	12013123	0,0,0	22	30
1	12277787	12277788	m6A	0	+	12277787	12277788	0,0,0	15	35
1	12283161	12283162	m6A	0	+	12283161	12283162	0,0,0	12	18
1	15660451	15660452	m6A	0	+	15660451	15660452	0,0,0	19	45
1	15661048	15661049	m6A	0	+	15661048	15661049	0,0,0	19	41
1	15661065	15661066	m6A	0	+	15661065	15661066	0,0,0	30	40
1	15727459	15727460	m6A	0	+	15727459	15727460	0,0,0	22	37
1	15727771	15727772	m6A	0	+	15727771	15727772	0,0,0	40	21
1	15807669	15807670	m6A	0	-	15807669	15807670	0,0,0	16	21
1	15872895	15872896	m6A	0	+	15872895	15872896	0,0,0	40	24
1	15872949	15872950	m6A	0	+	15872949	15872950	0,0,0	34	24
1	15873112	15873113	m6A	0	+	15873112	15873113	0,0,0	33	52
1	15876325	15876326	m6A	0	+	15876325	15876326	0,0,0	40	28
1	15876402	15876403	m6A	0	+	15876402	15876403	0,0,0	40	37
1	15928249	15928250	m6A	0	+	15928249	15928250	0,0,0	15	18
1	15928617	15928618	m6A	0	+	15928617	15928618	0,0,0	15	17
1	15930743	15930744	m6A	0	+	15930743	15930744	0,0,0	16	25
1	15934746	15934747	m6A	0	+	15934746	15934747	0,0,0	17	25
1	15934770	15934771	m6A	0	+	15934770	15934771	0,0,0	16	16
1	15935273	15935274	m6A	0	+	15935273	15935274	0,0,0	22	21
1	15939800	15939801	m6A	0	+	15939800	15939801	0,0,0	36	50
1	15939885	15939886	m6A	0	+	15939885	15939886	0,0,0	42	19
1	15939904	15939905	m6A	0	+	15939904	15939905	0,0,0	52	19
1	16124782	16124783	m6A	0	-	16124782	16124783	0,0,0	20	26
1	16125126	16125127	m6A	0	-	16125126	16125127	0,0,0	31	71
1	16133514	16133515	m6A	0	-	16133514	16133515	0,0,0	15	16
1	16137926	16137927	m6A	0	-	16137926	16137927	0,0,0	13	20
1	16148505	16148506	m6A	0	-	16148505	16148506	0,0,0	54	76
1	16148820	16148821	m6A	0	-	16148820	16148821	0,0,0	40	21
1	16250744	16250745	m6A	0	-	16250744	16250745	0,0,0	27	28
1	16250874	16250875	m6A	0	-	16250874	16250875	0,0,0	24	32
1	16250904	16250905	m6A	0	-	16250904	16250905	0,0,0	13	22
1	16250990	16250991	m6A	0	-	16250990	16250991	0,0,0	20	53
1	16251259	16251260	m6A	0	-	16251259	16251260	0,0,0	42	46
1	16251267	16251268	m6A	0	-	16251267	16251268	0,0,0	26	60
1	16251386	16251387	m6A	0	-	16251386	16251387	0,0,0	21	38
1	16395228	16395229	m6A	0	+	16395228	16395229	0,0,0	77	22
1	16459032	16459033	m6A	0	+	16459032	16459033	0,0,0	24	22
1	16459161	16459162	m6A	0	+	16459161	16459162	0,0,0	19	35
1	16459169	16459170	m6A	0	+	16459169	16459170	0,0,0	22	30
1	16459676	16459677	m6A	0	+	16459676	16459677	0,0,0	23	35
1	16607488	16607489	m6A	0	-	16607488	16607489	0,0,0	15	18
1	16607490	16607491	m6A	0	-	16607490	16607491	0,0,0	12	18
1	16686250	16686251	m6A	0	-	16686250	16686251	0,0,0	54	51
1	17407203	17407204	m6A	0	-	17407203	17407204	0,0,0	55	53
1	17408361	17408362	m6A	0	-	17408361	17408362	0,0,0	131	18
1	17408370	17408371	m6A	0	-	17408370	17408371	0,0,0	111	58
1	17438289	17438290	m6A	0	-	17438289	17438290	0,0,0	16	18
1	17697481	17697482	m6A	0	+	17697481	17697482	0,0,0	11	21
1	19198846	19198847	m6A	0	-	19198846	19198847	0,0,0	24	15
1	19219292	19219293	m6A	0	-	19219292	19219293	0,0,0	37	20
1	19219298	19219299	m6A	0	-	19219298	19219299	0,0,0	36	15
1	19219341	19219342	m6A	0	-	19219341	19219342	0,0,0	35	23
1	19258835	19258836	m6A	0	+	19258835	19258836	0,0,0	68	20
1	19258842	19258843	m6A	0	+	19258842	19258843	0,0,0	76	18
1	19258974	19258975	m6A	0	+	19258974	19258975	0,0,0	67	24
1	20499876	20499877	m6A	0	-	20499876	20499877	0,0,0	25	33
1	20500296	20500297	m6A	0	-	20500296	20500297	0,0,0	50	56
1	20500308	20500309	m6A	0	-	20500308	20500309	0,0,0	24	41
1	20500387	20500388	m6A	0	-	20500387	20500388	0,0,0	14	16
1	20500408	20500409	m6A	0	-	20500408	20500409	0,0,0	14	22
1	20500551	20500552	m6A	0	-	20500551	20500552	0,0,0	23	19
1	20501195	20501196	m6A	0	-	20501195	20501196	0,0,0	17	25
1	20650927	20650928	m6A	0	+	20650927	20650928	0,0,0	33	48
1	20742840	20742841	m6A	0	-	20742840	20742841	0,0,0	49	66
1	20744681	20744682	m6A	0	-	20744681	20744682	0,0,0	69	40
1	20744821	20744822	m6A	0	-	20744821	20744822	0,0,0	44	15
1	20775199	20775200	m6A	0	-	20775199	20775200	0,0,0	15	22
1	20775963	20775964	m6A	0	-	20775963	20775964	0,0,0	20	16
1	20807286	20807287	m6A	0	-	20807286	20807287	0,0,0	24	30
1	20941607	20941608	m6A	0	-	20941607	20941608	0,0,0	21	22
1	20942092	20942093	m6A	0	-	20942092	20942093	0,0,0	19	22
1	21217945	21217946	m6A	0	-	21217945	21217946	0,0,0	24	16
1	21218183	21218184	m6A	0	-	21218183	21218184	0,0,0	80	27
1	21218268	21218269	m6A	0	-	21218268	21218269	0,0,0	61	67
1	21218564	21218565	m6A	0	-	21218564	21218565	0,0,0	39	23
1	21218854	21218855	m6A	0	-	21218854	21218855	0,0,0	36	24
1	21219486	21219487	m6A	0	-	21219486	21219487	0,0,0	40	29
1	21219494	21219495	m6A	0	-	21219494	21219495	0,0,0	35	21
1	21219907	21219908	m6A	0	-	21219907	21219908	0,0,0	65	20
1	21219951	21219952	m6A	0	-	21219951	21219952	0,0,0	55	18
1	21220014	21220015	m6A	0	-	21220014	21220015	0,0,0	57	19
1	21596960	21596961	m6A	0	-	21596960	21596961	0,0,0	13	47
1	21822948	21822949	m6A	0	-	21822948	21822949	0,0,0	26	18
1	21857377	21857378	m6A	0	-	21857377	21857378	0,0,0	36	25
1	22030499	22030500	m6A	0	+	22030499	22030500	0,0,0	12	21
1	22030507	22030508	m6A	0	+	22030507	22030508	0,0,0	14	21
1	22529195	22529196	m6A	0	+	22529195	22529196	0,0,0	10	17
1	22529303	22529304	m6A	0	+	22529303	22529304	0,0,0	19	37
1	23088703	23088704	m6A	0	-	23088703	23088704	0,0,0	22	56
1	23088715	23088716	m6A	0	-	23088715	23088716	0,0,0	11	18
1	23088933	23088934	m6A	0	-	23088933	23088934	0,0,0	21	60
1	23193233	23193234	m6A	0	-	23193233	23193234	0,0,0	12	41
1	23193815	23193816	m6A	0	-	23193815	23193816	0,0,0	11	41
1	23194146	23194147	m6A	0	-	23194146	23194147	0,0,0	12	19
1	23194486	23194487	m6A	0	-	23194486	23194487	0,0,0	35	67
1	23310260	23310261	m6A	0	-	23310260	23310261	0,0,0	71	78
1	23361702	23361703	m6A	0	-	23361702	23361703	0,0,0	11	50
1	23363069	23363070	m6A	0	-	23363069	23363070	0,0,0	12	63
1	23509790	23509791	m6A	0	-	23509790	23509791	0,0,0	37	48
1	23509797	23509798	m6A	0	-	23509797	23509798	0,0,0	22	36
1	23509895	23509896	m6A	0	-	23509895	23509896	0,0,0	14	34
1	23509904	23509905	m6A	0	-	23509904	23509905	0,0,0	12	35
1	23558264	23558265	m6A	0	-	23558264	23558265	0,0,0	64	26
1	23751263	23751264	m6A	0	+	23751263	23751264	0,0,0	24	34
1	23751356	23751357	m6A	0	+	23751356	23751357	0,0,0	29	18
1	23751464	23751465	m6A	0	+	23751464	23751465	0,0,0	24	32
1	23751512	23751513	m6A	0	+	23751512	23751513	0,0,0	26	21
1	23759619	23759620	m6A	0	+	23759619	23759620	0,0,0	35	25
1	23759622	23759623	m6A	0	+	23759622	23759623	0,0,0	122	74
1	23787358	23787359	m6A	0	+	23787358	23787359	0,0,0	34	25
1	23787441	23787442	m6A	0	+	23787441	23787442	0,0,0	46	41
1	23791157	23791158	m6A	0	+	23791157	23791158	0,0,0	81	17
1	23795046	23795047	m6A	0	+	23795046	23795047	0,0,0	23	38
1	23798654	23798655	m6A	0	-	23798654	23798655	0,0,0	31	16
1	23961594	23961595	m6A	0	+	23961594	23961595	0,0,0	44	36
1	23967648	23967649	m6A	0	-	23967648	23967649	0,0,0	32	15
1	23971299	23971300	m6A	0	-	23971299	23971300	0,0,0	26	15
1	24840924	24840925	m6A	0	+	24840924	24840925	0,0,0	81	29
1	24842679	24842680	m6A	0	+	24842679	24842680	0,0,0	53	16
1	25242390	25242391	m6A	0	-	25242390	25242391	0,0,0	15	44
1	25567036	25567037	m6A	0	+	25567036	25567037	0,0,0	11	43
1	25567340	25567341	m6A	0	+	25567340	25567341	0,0,0	11	66
1	25567382	25567383	m6A	0	+	25567382	25567383	0,0,0	17	40
1	25567561	25567562	m6A	0	+	25567561	25567562	0,0,0	13	40
1	25835221	25835222	m6A	0	-	25835221	25835222	0,0,0	18	21
1	25835242	25835243	m6A	0	-	25835242	25835243	0,0,0	15	35
1	25835381	25835382	m6A	0	-	25835381	25835382	0,0,0	14	20
1	25835407	25835408	m6A	0	-	25835407	25835408	0,0,0	13	30
1	25835533	25835534	m6A	0	-	25835533	25835534	0,0,0	12	26
1	25863414	25863415	m6A	0	-	25863414	25863415	0,0,0	20	33
1	25863549	25863550	m6A	0	-	25863549	25863550	0,0,0	28	45
1	25863610	25863611	m6A	0	-	25863610	25863611	0,0,0	13	46
1	26255378	26255379	m6A	0	+	26255378	26255379	0,0,0	14	25
1	26255470	26255471	m6A	0	+	26255470	26255471	0,0,0	16	16
1	26255678	26255679	m6A	0	+	26255678	26255679	0,0,0	18	80
1	26286009	26286010	m6A	0	-	26286009	26286010	0,0,0	13	21
1	26473480	26473481	m6A	0	+	26473480	26473481	0,0,0	18	20
1	26474082	26474083	m6A	0	+	26474082	26474083	0,0,0	12	30
1	26574377	26574378	m6A	0	+	26574377	26574378	0,0,0	18	17
1	26574381	26574382	m6A	0	+	26574381	26574382	0,0,0	33	56
1	26574556	26574557	m6A	0	+	26574556	26574557	0,0,0	27	28
1	26779600	26779601	m6A	0	+	26779600	26779601	0,0,0	17	56
1	26780010	26780011	m6A	0	+	26780010	26780011	0,0,0	27	64
1	26780112	26780113	m6A	0	+	26780112	26780113	0,0,0	35	32
1	26780283	26780284	m6A	0	+	26780283	26780284	0,0,0	10	18
1	26780295	26780296	m6A	0	+	26780295	26780296	0,0,0	18	46
1	26780367	26780368	m6A	0	+	26780367	26780368	0,0,0	21	15
1	26780583	26780584	m6A	0	+	26780583	26780584	0,0,0	26	42
1	26850315	26850316	m6A	0	+	26850315	26850316	0,0,0	13	18
1	26863678	26863679	m6A	0	+	26863678	26863679	0,0,0	102	15
1	26863735	26863736	m6A	0	+	26863735	26863736	0,0,0	101	15
1	26864015	26864016	m6A	0	+	26864015	26864016	0,0,0	24	37
1	26864307	26864308	m6A	0	+	26864307	26864308	0,0,0	82	25
1	26889692	26889693	m6A	0	-	26889692	26889693	0,0,0	22	36
1	27335581	27335582	m6A	0	+	27335581	27335582	0,0,0	29	53
1	27335815	27335816	m6A	0	+	27335815	27335816	0,0,0	38	22
1	27407201	27407202	m6A	0	-	27407201	27407202	0,0,0	33	23
1	27548156	27548157	m6A	0	-	27548156	27548157	0,0,0	13	23
1	27548192	27548193	m6A	0	-	27548192	27548193	0,0,0	11	18
1	27549729	27549730	m6A	0	-	27549729	27549730	0,0,0	10	17
1	27850175	27850176	m6A	0	+	27850175	27850176	0,0,0	32	47
1	27850330	27850331	m6A	0	+	27850330	27850331	0,0,0	11	18
1	28201051	28201052	m6A	0	-	28201051	28201052	0,0,0	28	22
1	28280843	28280844	m6A	0	+	28280843	28280844	0,0,0	17	51
1	28280968	28280969	m6A	0	+	28280968	28280969	0,0,0	60	65
1	28334572	28334573	m6A	0	+	28334572	28334573	0,0,0	16	22
1	28334662	28334663	m6A	0	+	28334662	28334663	0,0,0	23	22
1	28334719	28334720	m6A	0	+	28334719	28334720	0,0,0	39	52
1	28334741	28334742	m6A	0	+	28334741	28334742	0,0,0	51	28
1	28473928	28473929	m6A	0	+	28473928	28473929	0,0,0	17	20
1	28473934	28473935	m6A	0	+	28473934	28473935	0,0,0	22	27
1	28496761	28496762	m6A	0	+	28496761	28496762	0,0,0	17	47
1	28537990	28537991	m6A	0	+	28537990	28537991	0,0,0	58	23
1	28538193	28538194	m6A	0	+	28538193	28538194	0,0,0	61	34
1	28538475	28538476	m6A	0	+	28538475	28538476	0,0,0	40	19
1	28571255	28571256	m6A	0	+	28571255	28571256	0,0,0	16	22
1	28579545	28579546	m6A	0	-	28579545	28579546	0,0,0	18	18
1	28593818	28593819	m6A	0	+	28593818	28593819	0,0,0	18	26
1	28593959	28593960	m6A	0	+	28593959	28593960	0,0,0	17	15
1	28603514	28603515	m6A	0	-	28603514	28603515	0,0,0	16	52
1	28742539	28742540	m6A	0	+	28742539	28742540	0,0,0	93	26
1	28742692	28742693	m6A	0	+	28742692	28742693	0,0,0	88	26
1	28742770	28742771	m6A	0	+	28742770	28742771	0,0,0	151	51
1	28743098	28743099	m6A	0	+	28743098	28743099	0,0,0	67	19
1	28743336	28743337	m6A	0	+	28743336	28743337	0,0,0	76	36
1	28743385	28743386	m6A	0	+	28743385	28743386	0,0,0	103	33
1	28743531	28743532	m6A	0	+	28743531	28743532	0,0,0	43	39
1	28743592	28743593	m6A	0	+	28743592	28743593	0,0,0	63	32
1	28743664	28743665	m6A	0	+	28743664	28743665	0,0,0	93	36
1	28743735	28743736	m6A	0	+	28743735	28743736	0,0,0	127	42
1	28743780	28743781	m6A	0	+	28743780	28743781	0,0,0	206	54
1	28769031	28769032	m6A	0	+	28769031	28769032	0,0,0	53	52
1	28769111	28769112	m6A	0	+	28769111	28769112	0,0,0	37	21
1	28987670	28987671	m6A	0	+	28987670	28987671	0,0,0	17	48
1	29147964	29147965	m6A	0	-	29147964	29147965	0,0,0	19	90
1	29148387	29148388	m6A	0	-	29148387	29148388	0,0,0	26	15
1	29181769	29181770	m6A	0	-	29181769	29181770	0,0,0	21	22
1	30964812	30964813	m6A	0	-	30964812	30964813	0,0,0	23	16
1	31259844	31259845	m6A	0	-	31259844	31259845	0,0,0	27	31
1	31364066	31364067	m6A	0	+	31364066	31364067	0,0,0	20	17
1	31630509	31630510	m6A	0	-	31630509	31630510	0,0,0	41	18
1	31630540	31630541	m6A	0	-	31630540	31630541	0,0,0	39	27
1	31630577	31630578	m6A	0	-	31630577	31630578	0,0,0	36	45
1	31727291	31727292	m6A	0	-	31727291	31727292	0,0,0	20	28
1	31756669	31756670	m6A	0	-	31756669	31756670	0,0,0	20	16
1	31908804	31908805	m6A	0	-	31908804	31908805	0,0,0	62	25
1	32042614	32042615	m6A	0	+	32042614	32042615	0,0,0	97	25
1	32159420	32159421	m6A	0	+	32159420	32159421	0,0,0	22	17
1	32171067	32171068	m6A	0	+	32171067	32171068	0,0,0	20	57
1	32181337	32181338	m6A	0	+	32181337	32181338	0,0,0	16	21
1	32195013	32195014	m6A	0	+	32195013	32195014	0,0,0	21	42
1	32195334	32195335	m6A	0	+	32195334	32195335	0,0,0	19	18
1	32216507	32216508	m6A	0	-	32216507	32216508	0,0,0	14	52
1	32365455	32365456	m6A	0	-	32365455	32365456	0,0,0	17	19
1	32376326	32376327	m6A	0	-	32376326	32376327	0,0,0	17	40
1	32376506	32376507	m6A	0	-	32376506	32376507	0,0,0	16	40
1	32378263	32378264	m6A	0	-	32378263	32378264	0,0,0	15	15
1	32672846	32672847	m6A	0	+	32672846	32672847	0,0,0	63	27
1	32694916	32694917	m6A	0	-	32694916	32694917	0,0,0	18	18
1	32694969	32694970	m6A	0	-	32694969	32694970	0,0,0	12	16
1	32695585	32695586	m6A	0	-	32695585	32695586	0,0,0	16	16
1	32770688	32770689	m6A	0	+	32770688	32770689	0,0,0	16	25
1	32770993	32770994	m6A	0	+	32770993	32770994	0,0,0	23	16
1	32772357	32772358	m6A	0	+	32772357	32772358	0,0,0	30	53
1	32772362	32772363	m6A	0	+	32772362	32772363	0,0,0	39	16
1	32772941	32772942	m6A	0	+	32772941	32772942	0,0,0	51	16
1	32774559	32774560	m6A	0	+	32774559	32774560	0,0,0	16	17
1	32775391	32775392	m6A	0	-	32775391	32775392	0,0,0	86	16
1	32775865	32775866	m6A	0	-	32775865	32775866	0,0,0	110	54
1	32826413	32826414	m6A	0	+	32826413	32826414	0,0,0	16	33
1	32826476	32826477	m6A	0	+	32826476	32826477	0,0,0	20	23
1	32826503	32826504	m6A	0	+	32826503	32826504	0,0,0	28	27
1	32936847	32936848	m6A	0	-	32936847	32936848	0,0,0	14	16
1	32936869	32936870	m6A	0	-	32936869	32936870	0,0,0	11	42
1	32937175	32937176	m6A	0	-	32937175	32937176	0,0,0	12	21
1	33324871	33324872	m6A	0	-	33324871	33324872	0,0,0	22	41
1	33334270	33334271	m6A	0	-	33334270	33334271	0,0,0	16	22
1	34855417	34855418	m6A	0	-	34855417	34855418	0,0,0	44	50
1	34855691	34855692	m6A	0	-	34855691	34855692	0,0,0	45	16
1	34855756	34855757	m6A	0	-	34855756	34855757	0,0,0	35	17
1	35114257	35114258	m6A	0	+	35114257	35114258	0,0,0	12	52
1	35190857	35190858	m6A	0	-	35190857	35190858	0,0,0	72	26
1	35359134	35359135	m6A	0	+	35359134	35359135	0,0,0	24	36
1	35359248	35359249	m6A	0	+	35359248	35359249	0,0,0	15	21
1	35420132	35420133	m6A	0	+	35420132	35420133	0,0,0	17	29
1	35433847	35433848	m6A	0	-	35433847	35433848	0,0,0	18	35
1	35506916	35506917	m6A	0	-	35506916	35506917	0,0,0	22	68
1	35714125	35714126	m6A	0	-	35714125	35714126	0,0,0	26	33
1	35714389	35714390	m6A	0	-	35714389	35714390	0,0,0	19	52
1	35714607	35714608	m6A	0	-	35714607	35714608	0,0,0	17	16
1	35714735	35714736	m6A	0	-	35714735	35714736	0,0,0	20	25
1	35715641	35715642	m6A	0	-	35715641	35715642	0,0,0	15	26
1	35715924	35715925	m6A	0	-	35715924	35715925	0,0,0	23	17
1	35716053	35716054	m6A	0	-	35716053	35716054	0,0,0	19	24
1	35716159	35716160	m6A	0	-	35716159	35716160	0,0,0	19	27
1	36093203	36093204	m6A	0	+	36093203	36093204	0,0,0	23	63
1	36093612	36093613	m6A	0	+	36093612	36093613	0,0,0	16	25
1	36093634	36093635	m6A	0	+	36093634	36093635	0,0,0	16	29
1	36137115	36137116	m6A	0	-	36137115	36137116	0,0,0	38	18
1	36137227	36137228	m6A	0	-	36137227	36137228	0,0,0	37	21
1	36286663	36286664	m6A	0	+	36286663	36286664	0,0,0	49	18
1	36286842	36286843	m6A	0	+	36286842	36286843	0,0,0	29	30
1	36289325	36289326	m6A	0	+	36289325	36289326	0,0,0	47	26
1	36289365	36289366	m6A	0	+	36289365	36289366	0,0,0	58	23
1	36289639	36289640	m6A	0	+	36289639	36289640	0,0,0	21	25
1	36303991	36303992	m6A	0	+	36303991	36303992	0,0,0	59	45
1	36304188	36304189	m6A	0	+	36304188	36304189	0,0,0	33	22
1	36393767	36393768	m6A	0	-	36393767	36393768	0,0,0	54	19
1	36393947	36393948	m6A	0	-	36393947	36393948	0,0,0	143	66
1	37482741	37482742	m6A	0	+	37482741	37482742	0,0,0	19	18
1	37482865	37482866	m6A	0	+	37482865	37482866	0,0,0	17	23
1	37483157	37483158	m6A	0	+	37483157	37483158	0,0,0	27	78
1	37493969	37493970	m6A	0	-	37493969	37493970	0,0,0	27	27
1	37540378	37540379	m6A	0	-	37540378	37540379	0,0,0	16	33
1	37682811	37682812	m6A	0	-	37682811	37682812	0,0,0	22	75
1	37683000	37683001	m6A	0	-	37683000	37683001	0,0,0	19	57
1	37708388	37708389	m6A	0	+	37708388	37708389	0,0,0	28	61
1	37799862	37799863	m6A	0	+	37799862	37799863	0,0,0	27	20
1	37799919	37799920	m6A	0	+	37799919	37799920	0,0,0	30	29
1	37800111	37800112	m6A	0	+	37800111	37800112	0,0,0	18	25
1	37806966	37806967	m6A	0	-	37806966	37806967	0,0,0	25	17
1	37857463	37857464	m6A	0	-	37857463	37857464	0,0,0	13	16
1	37957128	37957129	m6A	0	-	37957128	37957129	0,0,0	28	15
1	37958194	37958195	m6A	0	-	37958194	37958195	0,0,0	46	25
1	37997081	37997082	m6A	0	-	37997081	37997082	0,0,0	34	42
1	38838713	38838714	m6A	0	-	38838713	38838714	0,0,0	13	23
1	38838911	38838912	m6A	0	-	38838911	38838912	0,0,0	22	20
1	38839065	38839066	m6A	0	-	38839065	38839066	0,0,0	30	27
1	38839081	38839082	m6A	0	-	38839081	38839082	0,0,0	23	46
1	38839139	38839140	m6A	0	-	38839139	38839140	0,0,0	15	38
1	38839256	38839257	m6A	0	-	38839256	38839257	0,0,0	11	31
1	38856954	38856955	m6A	0	-	38856954	38856955	0,0,0	18	36
1	39004163	39004164	m6A	0	+	39004163	39004164	0,0,0	32	33
1	39004206	39004207	m6A	0	+	39004206	39004207	0,0,0	32	26
1	39410226	39410227	m6A	0	+	39410226	39410227	0,0,0	20	15
1	39410353	39410354	m6A	0	+	39410353	39410354	0,0,0	20	21
1	39412262	39412263	m6A	0	+	39412262	39412263	0,0,0	17	37
1	39561051	39561052	m6A	0	-	39561051	39561052	0,0,0	66	29
1	39563891	39563892	m6A	0	-	39563891	39563892	0,0,0	51	51
1	39565227	39565228	m6A	0	-	39565227	39565228	0,0,0	90	35
1	39565228	39565229	m6A	0	-	39565228	39565229	0,0,0	77	22
1	39576414	39576415	m6A	0	-	39576414	39576415	0,0,0	21	16
1	39753307	39753308	m6A	0	+	39753307	39753308	0,0,0	25	16
1	40070866	40070867	m6A	0	+	40070866	40070867	0,0,0	53	18
1	40073223	40073224	m6A	0	-	40073223	40073224	0,0,0	70	15
1	40161613	40161614	m6A	0	+	40161613	40161614	0,0,0	14	16
1	40292529	40292530	m6A	0	+	40292529	40292530	0,0,0	29	74
1	40292693	40292694	m6A	0	+	40292693	40292694	0,0,0	22	27
1	40515592	40515593	m6A	0	+	40515592	40515593	0,0,0	15	20
1	40515818	40515819	m6A	0	+	40515818	40515819	0,0,0	15	20
1	40861313	40861314	m6A	0	-	40861313	40861314	0,0,0	30	22
1	40861387	40861388	m6A	0	-	40861387	40861388	0,0,0	18	31
1	41012026	41012027	m6A	0	+	41012026	41012027	0,0,0	34	15
1	41012032	41012033	m6A	0	+	41012032	41012033	0,0,0	45	47
1	42457321	42457322	m6A	0	+	42457321	42457322	0,0,0	17	16
1	42459738	42459739	m6A	0	+	42459738	42459739	0,0,0	21	18
1	42460011	42460012	m6A	0	+	42460011	42460012	0,0,0	14	52
1	42758937	42758938	m6A	0	-	42758937	42758938	0,0,0	28	25
1	42851166	42851167	m6A	0	+	42851166	42851167	0,0,0	12	27
1	42851623	42851624	m6A	0	+	42851623	42851624	0,0,0	25	78
1	42851651	42851652	m6A	0	+	42851651	42851652	0,0,0	35	23
1	42851981	42851982	m6A	0	+	42851981	42851982	0,0,0	10	31
1	42926625	42926626	m6A	0	-	42926625	42926626	0,0,0	66	32
1	42926638	42926639	m6A	0	-	42926638	42926639	0,0,0	54	32
1	42926653	42926654	m6A	0	-	42926653	42926654	0,0,0	39	26
1	42926880	42926881	m6A	0	-	42926880	42926881	0,0,0	47	30
1	42926964	42926965	m6A	0	-	42926964	42926965	0,0,0	54	29
1	43363803	43363804	m6A	0	-	43363803	43363804	0,0,0	46	37
1	43363874	43363875	m6A	0	-	43363874	43363875	0,0,0	46	44
1	43386149	43386150	m6A	0	-	43386149	43386150	0,0,0	34	25
1	43591040	43591041	m6A	0	+	43591040	43591041	0,0,0	29	65
1	43622697	43622698	m6A	0	+	43622697	43622698	0,0,0	35	17
1	43623393	43623394	m6A	0	+	43623393	43623394	0,0,0	38	24
1	43683688	43683689	m6A	0	+	43683688	43683689	0,0,0	13	25
1	43704547	43704548	m6A	0	+	43704547	43704548	0,0,0	12	52
1	43704690	43704691	m6A	0	+	43704690	43704691	0,0,0	26	43
1	43949459	43949460	m6A	0	+	43949459	43949460	0,0,0	19	16
1	43949792	43949793	m6A	0	+	43949792	43949793	0,0,0	22	36
1	43950044	43950045	m6A	0	+	43950044	43950045	0,0,0	16	71
1	43950086	43950087	m6A	0	+	43950086	43950087	0,0,0	19	15
1	43972567	43972568	m6A	0	+	43972567	43972568	0,0,0	55	68
1	43972587	43972588	m6A	0	+	43972587	43972588	0,0,0	60	15
1	43972822	43972823	m6A	0	+	43972822	43972823	0,0,0	19	35
1	43990410	43990411	m6A	0	+	43990410	43990411	0,0,0	44	53
1	43990457	43990458	m6A	0	+	43990457	43990458	0,0,0	55	36
1	43997490	43997491	m6A	0	-	43997490	43997491	0,0,0	12	20
1	43997557	43997558	m6A	0	-	43997557	43997558	0,0,0	10	18
1	43997608	43997609	m6A	0	-	43997608	43997609	0,0,0	11	22
1	44412101	44412102	m6A	0	+	44412101	44412102	0,0,0	10	18
1	44739862	44739863	m6A	0	+	44739862	44739863	0,0,0	360	18
1	44767241	44767242	m6A	0	+	44767241	44767242	0,0,0	37	78
1	45003167	45003168	m6A	0	-	45003167	45003168	0,0,0	13	37
1	45328148	45328149	m6A	0	+	45328148	45328149	0,0,0	11	66
1	45328322	45328323	m6A	0	+	45328322	45328323	0,0,0	13	22
1	45343220	45343221	m6A	0	+	45343220	45343221	0,0,0	24	20
1	45521687	45521688	m6A	0	-	45521687	45521688	0,0,0	18	16
1	45661037	45661038	m6A	0	-	45661037	45661038	0,0,0	22	37
1	45693472	45693473	m6A	0	+	45693472	45693473	0,0,0	26	25
1	46035935	46035936	m6A	0	+	46035935	46035936	0,0,0	17	46
1	46035999	46036000	m6A	0	+	46035999	46036000	0,0,0	24	29
1	46043586	46043587	m6A	0	-	46043586	46043587	0,0,0	15	32
1	46285846	46285847	m6A	0	-	46285846	46285847	0,0,0	28	54
1	46309098	46309099	m6A	0	+	46309098	46309099	0,0,0	12	22
1	46361739	46361740	m6A	0	+	46361739	46361740	0,0,0	24	46
1	46361817	46361818	m6A	0	+	46361817	46361818	0,0,0	15	31
1	46364910	46364911	m6A	0	+	46364910	46364911	0,0,0	10	43
1	46558179	46558180	m6A	0	-	46558179	46558180	0,0,0	11	22
1	47251256	47251257	m6A	0	-	47251256	47251257	0,0,0	17	67
1	47251337	47251338	m6A	0	-	47251337	47251338	0,0,0	12	30
1	47251437	47251438	m6A	0	-	47251437	47251438	0,0,0	23	38
1	47251532	47251533	m6A	0	-	47251532	47251533	0,0,0	20	25
1	47251618	47251619	m6A	0	-	47251618	47251619	0,0,0	17	70
1	47280306	47280307	m6A	0	-	47280306	47280307	0,0,0	20	21
1	47280379	47280380	m6A	0	-	47280379	47280380	0,0,0	19	65
1	47280795	47280796	m6A	0	-	47280795	47280796	0,0,0	12	18
1	47994439	47994440	m6A	0	-	47994439	47994440	0,0,0	15	38
1	50973962	50973963	m6A	0	+	50973962	50973963	0,0,0	61	15
1	50974013	50974014	m6A	0	+	50974013	50974014	0,0,0	72	29
1	50974163	50974164	m6A	0	+	50974163	50974164	0,0,0	78	21
1	51271170	51271171	m6A	0	+	51271170	51271171	0,0,0	50	65
1	51787921	51787922	m6A	0	+	51787921	51787922	0,0,0	24	66
1	51878408	51878409	m6A	0	-	51878408	51878409	0,0,0	114	22
1	52020484	52020485	m6A	0	-	52020484	52020485	0,0,0	26	21
1	52032494	52032495	m6A	0	-	52032494	52032495	0,0,0	22	17
1	52032696	52032697	m6A	0	-	52032696	52032697	0,0,0	17	35
1	52033285	52033286	m6A	0	-	52033285	52033286	0,0,0	21	22
1	52086785	52086786	m6A	0	+	52086785	52086786	0,0,0	38	33
1	52352668	52352669	m6A	0	-	52352668	52352669	0,0,0	12	43
1	52353105	52353106	m6A	0	-	52353105	52353106	0,0,0	12	27
1	52393521	52393522	m6A	0	-	52393521	52393522	0,0,0	27	26
1	52393538	52393539	m6A	0	-	52393538	52393539	0,0,0	21	43
1	52416693	52416694	m6A	0	+	52416693	52416694	0,0,0	35	53
1	52475176	52475177	m6A	0	-	52475176	52475177	0,0,0	14	16
1	52475197	52475198	m6A	0	-	52475197	52475198	0,0,0	13	30
1	52687608	52687609	m6A	0	-	52687608	52687609	0,0,0	65	58
1	52687755	52687756	m6A	0	-	52687755	52687756	0,0,0	40	16
1	52687909	52687910	m6A	0	-	52687909	52687910	0,0,0	100	17
1	52687915	52687916	m6A	0	-	52687915	52687916	0,0,0	87	19
1	52688008	52688009	m6A	0	-	52688008	52688009	0,0,0	90	18
1	52688052	52688053	m6A	0	-	52688052	52688053	0,0,0	69	45
1	52893188	52893189	m6A	0	+	52893188	52893189	0,0,0	29	65
1	53214523	53214524	m6A	0	-	53214523	53214524	0,0,0	18	31
1	53266505	53266506	m6A	0	-	53266505	53266506	0,0,0	21	15
1	53767878	53767879	m6A	0	-	53767878	53767879	0,0,0	52	33
1	53767917	53767918	m6A	0	-	53767917	53767918	0,0,0	35	72
1	53923917	53923918	m6A	0	-	53923917	53923918	0,0,0	22	19
1	53952346	53952347	m6A	0	+	53952346	53952347	0,0,0	20	16
1	53967919	53967920	m6A	0	+	53967919	53967920	0,0,0	19	35
1	53968043	53968044	m6A	0	+	53968043	53968044	0,0,0	20	25
1	54174637	54174638	m6A	0	-	54174637	54174638	0,0,0	11	31
1	54741584	54741585	m6A	0	+	54741584	54741585	0,0,0	21	18
1	54741722	54741723	m6A	0	+	54741722	54741723	0,0,0	31	74
1	54741955	54741956	m6A	0	+	54741955	54741956	0,0,0	27	17
1	54742068	54742069	m6A	0	+	54742068	54742069	0,0,0	32	44
1	54742138	54742139	m6A	0	+	54742138	54742139	0,0,0	35	19
1	54850696	54850697	m6A	0	-	54850696	54850697	0,0,0	187	40
1	54850765	54850766	m6A	0	-	54850765	54850766	0,0,0	119	37
1	54851009	54851010	m6A	0	-	54851009	54851010	0,0,0	95	39
1	54851289	54851290	m6A	0	-	54851289	54851290	0,0,0	149	21
1	54851403	54851404	m6A	0	-	54851403	54851404	0,0,0	178	27
1	54851412	54851413	m6A	0	-	54851412	54851413	0,0,0	150	21
1	54851694	54851695	m6A	0	-	54851694	54851695	0,0,0	72	47
1	54851987	54851988	m6A	0	-	54851987	54851988	0,0,0	110	33
1	54852003	54852004	m6A	0	-	54852003	54852004	0,0,0	91	40
1	54852211	54852212	m6A	0	-	54852211	54852212	0,0,0	113	43
1	55057381	55057382	m6A	0	+	55057381	55057382	0,0,0	55	16
1	55063907	55063908	m6A	0	+	55063907	55063908	0,0,0	87	16
1	55064267	55064268	m6A	0	+	55064267	55064268	0,0,0	82	34
1	55064572	55064573	m6A	0	+	55064572	55064573	0,0,0	89	24
1	55068737	55068738	m6A	0	-	55068737	55068738	0,0,0	14	37
1	55068942	55068943	m6A	0	-	55068942	55068943	0,0,0	17	38
1	58575598	58575599	m6A	0	-	58575598	58575599	0,0,0	20	44
1	58576217	58576218	m6A	0	-	58576217	58576218	0,0,0	17	25
1	58576470	58576471	m6A	0	-	58576470	58576471	0,0,0	14	36
1	58781763	58781764	m6A	0	-	58781763	58781764	0,0,0	20	29
1	58781796	58781797	m6A	0	-	58781796	58781797	0,0,0	13	50
1	58782067	58782068	m6A	0	-	58782067	58782068	0,0,0	20	25
1	62439899	62439900	m6A	0	+	62439899	62439900	0,0,0	55	39
1	62442261	62442262	m6A	0	+	62442261	62442262	0,0,0	24	25
1	62444934	62444935	m6A	0	+	62444934	62444935	0,0,0	90	74
1	62445073	62445074	m6A	0	+	62445073	62445074	0,0,0	45	20
1	62445286	62445287	m6A	0	+	62445286	62445287	0,0,0	51	35
1	62445321	62445322	m6A	0	+	62445321	62445322	0,0,0	66	20
1	62450266	62450267	m6A	0	+	62450266	62450267	0,0,0	35	53
1	62450623	62450624	m6A	0	+	62450623	62450624	0,0,0	39	43
1	62450747	62450748	m6A	0	+	62450747	62450748	0,0,0	31	22
1	62450907	62450908	m6A	0	+	62450907	62450908	0,0,0	36	47
1	62816730	62816731	m6A	0	+	62816730	62816731	0,0,0	22	73
1	63523542	63523543	m6A	0	+	63523542	63523543	0,0,0	18	15
1	63659867	63659868	m6A	0	+	63659867	63659868	0,0,0	40	55
1	64777923	64777924	m6A	0	+	64777923	64777924	0,0,0	15	15
1	66372539	66372540	m6A	0	+	66372539	66372540	0,0,0	12	15
1	66372640	66372641	m6A	0	+	66372640	66372641	0,0,0	11	22
1	66372701	66372702	m6A	0	+	66372701	66372702	0,0,0	13	35
1	66984644	66984645	m6A	0	+	66984644	66984645	0,0,0	27	46
1	66984782	66984783	m6A	0	+	66984782	66984783	0,0,0	24	39
1	67412787	67412788	m6A	0	-	67412787	67412788	0,0,0	58	45
1	67413075	67413076	m6A	0	-	67413075	67413076	0,0,0	125	32
1	67413104	67413105	m6A	0	-	67413104	67413105	0,0,0	103	41
1	67413191	67413192	m6A	0	-	67413191	67413192	0,0,0	183	17
1	67415237	67415238	m6A	0	-	67415237	67415238	0,0,0	156	26
1	67687798	67687799	m6A	0	+	67687798	67687799	0,0,0	20	18
1	67705319	67705320	m6A	0	-	67705319	67705320	0,0,0	46	20
1	67705467	67705468	m6A	0	-	67705467	67705468	0,0,0	62	16
1	67831974	67831975	m6A	0	-	67831974	67831975	0,0,0	28	18
1	68126085	68126086	m6A	0	-	68126085	68126086	0,0,0	64	78
1	70250800	70250801	m6A	0	+	70250800	70250801	0,0,0	52	20
1	70354373	70354374	m6A	0	-	70354373	70354374	0,0,0	15	23
1	75745911	75745912	m6A	0	+	75745911	75745912	0,0,0	17	15
1	76700507	76700508	m6A	0	+	76700507	76700508	0,0,0	35	17
1	77565722	77565723	m6A	0	-	77565722	77565723	0,0,0	43	76
1	77582121	77582122	m6A	0	-	77582121	77582122	0,0,0	14	17
1	77631962	77631963	m6A	0	-	77631962	77631963	0,0,0	16	61
1	77633275	77633276	m6A	0	-	77633275	77633276	0,0,0	21	20
1	78004909	78004910	m6A	0	+	78004909	78004910	0,0,0	36	15
1	78013180	78013181	m6A	0	+	78013180	78013181	0,0,0	35	25
1	78013272	78013273	m6A	0	+	78013272	78013273	0,0,0	32	19
1	78013327	78013328	m6A	0	+	78013327	78013328	0,0,0	27	39
1	78013428	78013429	m6A	0	+	78013428	78013429	0,0,0	37	46
1	78016255	78016256	m6A	0	+	78016255	78016256	0,0,0	12	33
1	78016299	78016300	m6A	0	+	78016299	78016300	0,0,0	16	44
1	85580926	85580927	m6A	0	+	85580926	85580927	0,0,0	29	18
1	85583037	85583038	m6A	0	+	85583037	85583038	0,0,0	200	26
1	85583224	85583225	m6A	0	+	85583224	85583225	0,0,0	395	44
1	86743154	86743155	m6A	0	+	86743154	86743155	0,0,0	20	16
1	87344991	87344992	m6A	0	+	87344991	87344992	0,0,0	25	20
1	88979921	88979922	m6A	0	-	88979921	88979922	0,0,0	14	60
1	88983445	88983446	m6A	0	-	88983445	88983446	0,0,0	18	24
1	88983541	88983542	m6A	0	-	88983541	88983542	0,0,0	13	38
1	88983676	88983677	m6A	0	-	88983676	88983677	0,0,0	15	18
1	89584640	89584641	m6A	0	+	89584640	89584641	0,0,0	10	75
1	89713456	89713457	m6A	0	+	89713456	89713457	0,0,0	16	62
1	89713465	89713466	m6A	0	+	89713465	89713466	0,0,0	20	22
1	89933130	89933131	m6A	0	+	89933130	89933131	0,0,0	31	18
1	89933558	89933559	m6A	0	+	89933558	89933559	0,0,0	22	18
1	89933649	89933650	m6A	0	+	89933649	89933650	0,0,0	16	40
1	89933884	89933885	m6A	0	+	89933884	89933885	0,0,0	15	16
1	89933972	89933973	m6A	0	+	89933972	89933973	0,0,0	20	27
1	89933985	89933986	m6A	0	+	89933985	89933986	0,0,0	27	42
1	89934402	89934403	m6A	0	+	89934402	89934403	0,0,0	18	21
1	89934433	89934434	m6A	0	+	89934433	89934434	0,0,0	27	41
1	89934807	89934808	m6A	0	+	89934807	89934808	0,0,0	24	37
1	89935053	89935054	m6A	0	+	89935053	89935054	0,0,0	13	22
1	89935123	89935124	m6A	0	+	89935123	89935124	0,0,0	17	24
1	89935257	89935258	m6A	0	+	89935257	89935258	0,0,0	19	16
1	89935361	89935362	m6A	0	+	89935361	89935362	0,0,0	33	60
1	89935402	89935403	m6A	0	+	89935402	89935403	0,0,0	47	30
1	89935416	89935417	m6A	0	+	89935416	89935417	0,0,0	56	17
1	89935499	89935500	m6A	0	+	89935499	89935500	0,0,0	53	25
1	89935678	89935679	m6A	0	+	89935678	89935679	0,0,0	20	32
1	90916895	90916896	m6A	0	-	90916895	90916896	0,0,0	17	31
1	90939632	90939633	m6A	0	-	90939632	90939633	0,0,0	12	50
1	90939987	90939988	m6A	0	-	90939987	90939988	0,0,0	13	68
1	90940971	90940972	m6A	0	-	90940971	90940972	0,0,0	21	18
1	90940999	90941000	m6A	0	-	90940999	90941000	0,0,0	21	60
1	91387446	91387447	m6A	0	-	91387446	91387447	0,0,0	2436	21
1	91524101	91524102	m6A	0	+	91524101	91524102	0,0,0	24	63
1	91524227	91524228	m6A	0	+	91524227	91524228	0,0,0	35	63
1	93180389	93180390	m6A	0	-	93180389	93180390	0,0,0	138	16
1	93346593	93346594	m6A	0	+	93346593	93346594	0,0,0	81	36
1	93346717	93346718	m6A	0	+	93346717	93346718	0,0,0	67	22
1	93553251	93553252	m6A	0	+	93553251	93553252	0,0,0	12	62
1	93582307	93582308	m6A	0	-	93582307	93582308	0,0,0	20	18
1	93582360	93582361	m6A	0	-	93582360	93582361	0,0,0	21	20
1	93582531	93582532	m6A	0	-	93582531	93582532	0,0,0	58	67
1	93582618	93582619	m6A	0	-	93582618	93582619	0,0,0	17	16
1	93876802	93876803	m6A	0	-	93876802	93876803	0,0,0	18	25
1	93876920	93876921	m6A	0	-	93876920	93876921	0,0,0	21	56
1	93877143	93877144	m6A	0	-	93877143	93877144	0,0,0	12	31
1	94174027	94174028	m6A	0	-	94174027	94174028	0,0,0	13	16
1	94174164	94174165	m6A	0	-	94174164	94174165	0,0,0	36	28
1	94174307	94174308	m6A	0	-	94174307	94174308	0,0,0	50	35
1	94174396	94174397	m6A	0	-	94174396	94174397	0,0,0	35	36
1	94174475	94174476	m6A	0	-	94174475	94174476	0,0,0	24	32
1	94174582	94174583	m6A	0	-	94174582	94174583	0,0,0	28	26
1	94174617	94174618	m6A	0	-	94174617	94174618	0,0,0	21	43
1	94530335	94530336	m6A	0	-	94530335	94530336	0,0,0	34	15
1	94530407	94530408	m6A	0	-	94530407	94530408	0,0,0	33	38
1	94530414	94530415	m6A	0	-	94530414	94530415	0,0,0	21	16
1	94530481	94530482	m6A	0	-	94530481	94530482	0,0,0	16	17
1	94533135	94533136	m6A	0	-	94533135	94533136	0,0,0	24	16
1	94533190	94533191	m6A	0	-	94533190	94533191	0,0,0	19	35
1	94541184	94541185	m6A	0	-	94541184	94541185	0,0,0	30	15
1	94541271	94541272	m6A	0	-	94541271	94541272	0,0,0	27	50
1	99689138	99689139	m6A	0	+	99689138	99689139	0,0,0	18	66
1	99689379	99689380	m6A	0	+	99689379	99689380	0,0,0	17	62
1	100872767	100872768	m6A	0	-	100872767	100872768	0,0,0	18	17
1	100873335	100873336	m6A	0	-	100873335	100873336	0,0,0	13	31
1	100873632	100873633	m6A	0	-	100873632	100873633	0,0,0	14	65
1	100874125	100874126	m6A	0	-	100874125	100874126	0,0,0	26	69
1	100877609	100877610	m6A	0	-	100877609	100877610	0,0,0	21	19
1	100877717	100877718	m6A	0	-	100877717	100877718	0,0,0	16	47
1	100990413	100990414	m6A	0	-	100990413	100990414	0,0,0	48	81
1	107057106	107057107	m6A	0	+	107057106	107057107	0,0,0	21	32
1	107057367	107057368	m6A	0	+	107057367	107057368	0,0,0	16	43
1	107057448	107057449	m6A	0	+	107057448	107057449	0,0,0	11	16
1	107057597	107057598	m6A	0	+	107057597	107057598	0,0,0	19	31
1	107057721	107057722	m6A	0	+	107057721	107057722	0,0,0	61	44
1	107057838	107057839	m6A	0	+	107057838	107057839	0,0,0	63	16
1	107058510	107058511	m6A	0	+	107058510	107058511	0,0,0	16	50
1	108635242	108635243	m6A	0	+	108635242	108635243	0,0,0	18	48
1	108635290	108635291	m6A	0	+	108635290	108635291	0,0,0	22	25
1	108648839	108648840	m6A	0	-	108648839	108648840	0,0,0	13	31
1	108692693	108692694	m6A	0	+	108692693	108692694	0,0,0	12	17
1	108885432	108885433	m6A	0	+	108885432	108885433	0,0,0	15	31
1	108885466	108885467	m6A	0	+	108885466	108885467	0,0,0	20	19
1	108929860	108929861	m6A	0	+	108929860	108929861	0,0,0	25	63
1	108929875	108929876	m6A	0	+	108929875	108929876	0,0,0	36	32
1	109214806	109214807	m6A	0	+	109214806	109214807	0,0,0	29	38
1	109214822	109214823	m6A	0	+	109214822	109214823	0,0,0	34	21
1	109237888	109237889	m6A	0	+	109237888	109237889	0,0,0	104	31
1	109252099	109252100	m6A	0	+	109252099	109252100	0,0,0	10	29
1	109279710	109279711	m6A	0	-	109279710	109279711	0,0,0	15	18
1	109280001	109280002	m6A	0	-	109280001	109280002	0,0,0	35	65
1	109486091	109486092	m6A	0	+	109486091	109486092	0,0,0	10	18
1	109592415	109592416	m6A	0	+	109592415	109592416	0,0,0	45	24
1	109592479	109592480	m6A	0	+	109592479	109592480	0,0,0	55	42
1	109592621	109592622	m6A	0	+	109592621	109592622	0,0,0	52	20
1	109736701	109736702	m6A	0	-	109736701	109736702	0,0,0	21	29
1	109736717	109736718	m6A	0	-	109736717	109736718	0,0,0	15	18
1	109740315	109740316	m6A	0	-	109740315	109740316	0,0,0	1125	16
1	109923294	109923295	m6A	0	+	109923294	109923295	0,0,0	20	60
1	109923432	109923433	m6A	0	+	109923432	109923433	0,0,0	25	23
1	109929127	109929128	m6A	0	+	109929127	109929128	0,0,0	31	44
1	109929191	109929192	m6A	0	+	109929191	109929192	0,0,0	43	26
1	109929227	109929228	m6A	0	+	109929227	109929228	0,0,0	56	23
1	109929407	109929408	m6A	0	+	109929407	109929408	0,0,0	35	25
1	109929512	109929513	m6A	0	+	109929512	109929513	0,0,0	41	41
1	109929931	109929932	m6A	0	+	109929931	109929932	0,0,0	28	36
1	110339915	110339916	m6A	0	+	110339915	110339916	0,0,0	16	21
1	110340315	110340316	m6A	0	+	110340315	110340316	0,0,0	22	30
1	110340527	110340528	m6A	0	+	110340527	110340528	0,0,0	15	27
1	110340543	110340544	m6A	0	+	110340543	110340544	0,0,0	16	15
1	110340793	110340794	m6A	0	+	110340793	110340794	0,0,0	55	81
1	110340926	110340927	m6A	0	+	110340926	110340927	0,0,0	59	23
1	110341066	110341067	m6A	0	+	110341066	110341067	0,0,0	31	37
1	110341140	110341141	m6A	0	+	110341140	110341141	0,0,0	44	43
1	110341281	110341282	m6A	0	+	110341281	110341282	0,0,0	24	16
1	110341724	110341725	m6A	0	+	110341724	110341725	0,0,0	14	47
1	110341917	110341918	m6A	0	+	110341917	110341918	0,0,0	15	26
1	110342040	110342041	m6A	0	+	110342040	110342041	0,0,0	19	16
1	110342073	110342074	m6A	0	+	110342073	110342074	0,0,0	28	56
1	110342142	110342143	m6A	0	+	110342142	110342143	0,0,0	42	15
1	110948191	110948192	m6A	0	-	110948191	110948192	0,0,0	16	40
1	111147893	111147894	m6A	0	+	111147893	111147894	0,0,0	15	20
1	111441250	111441251	m6A	0	-	111441250	111441251	0,0,0	32	19
1	111766220	111766221	m6A	0	+	111766220	111766221	0,0,0	22	53
1	111767035	111767036	m6A	0	+	111767035	111767036	0,0,0	14	30
1	112456486	112456487	m6A	0	+	112456486	112456487	0,0,0	13	17
1	112456969	112456970	m6A	0	+	112456969	112456970	0,0,0	18	21
1	112670688	112670689	m6A	0	+	112670688	112670689	0,0,0	42	15
1	112913787	112913788	m6A	0	-	112913787	112913788	0,0,0	57	18
1	112917266	112917267	m6A	0	-	112917266	112917267	0,0,0	122	47
1	112917454	112917455	m6A	0	-	112917454	112917455	0,0,0	195	51
1	112917577	112917578	m6A	0	-	112917577	112917578	0,0,0	156	41
1	112917644	112917645	m6A	0	-	112917644	112917645	0,0,0	103	66
1	112917679	112917680	m6A	0	-	112917679	112917680	0,0,0	49	24
1	112956196	112956197	m6A	0	-	112956196	112956197	0,0,0	114	15
1	113124131	113124132	m6A	0	+	113124131	113124132	0,0,0	10	43
1	113911514	113911515	m6A	0	+	113911514	113911515	0,0,0	16	23
1	113911742	113911743	m6A	0	+	113911742	113911743	0,0,0	20	67
1	113912248	113912249	m6A	0	+	113912248	113912249	0,0,0	11	25
1	113940980	113940981	m6A	0	+	113940980	113940981	0,0,0	28	70
1	113940988	113940989	m6A	0	+	113940988	113940989	0,0,0	31	23
1	113941075	113941076	m6A	0	+	113941075	113941076	0,0,0	27	17
1	113941203	113941204	m6A	0	+	113941203	113941204	0,0,0	10	17
1	114397480	114397481	m6A	0	-	114397480	114397481	0,0,0	14	52
1	114568064	114568065	m6A	0	-	114568064	114568065	0,0,0	26	30
1	114568075	114568076	m6A	0	-	114568075	114568076	0,0,0	21	16
1	114568215	114568216	m6A	0	-	114568215	114568216	0,0,0	22	44
1	114717564	114717565	m6A	0	-	114717564	114717565	0,0,0	38	16
1	114757997	114757998	m6A	0	-	114757997	114757998	0,0,0	58	23
1	115663815	115663816	m6A	0	+	115663815	115663816	0,0,0	17	57
1	115691263	115691264	m6A	0	+	115691263	115691264	0,0,0	15	31
1	116388961	116388962	m6A	0	+	116388961	116388962	0,0,0	157	17
1	116666423	116666424	m6A	0	-	116666423	116666424	0,0,0	11	16
1	116666699	116666700	m6A	0	-	116666699	116666700	0,0,0	40	68
1	116666837	116666838	m6A	0	-	116666837	116666838	0,0,0	23	42
1	116967096	116967097	m6A	0	+	116967096	116967097	0,0,0	17	25
1	116967128	116967129	m6A	0	+	116967128	116967129	0,0,0	20	25
1	116986962	116986963	m6A	0	+	116986962	116986963	0,0,0	25	43
1	116986995	116986996	m6A	0	+	116986995	116986996	0,0,0	41	53
1	117112318	117112319	m6A	0	-	117112318	117112319	0,0,0	15	26
1	117112354	117112355	m6A	0	-	117112354	117112355	0,0,0	12	33
1	117118139	117118140	m6A	0	-	117118139	117118140	0,0,0	13	16
1	117118279	117118280	m6A	0	-	117118279	117118280	0,0,0	12	15
1	117118301	117118302	m6A	0	-	117118301	117118302	0,0,0	17	24
1	117118420	117118421	m6A	0	-	117118420	117118421	0,0,0	27	48
1	117121013	117121014	m6A	0	-	117121013	117121014	0,0,0	13	52
1	117368235	117368236	m6A	0	+	117368235	117368236	0,0,0	20	40
1	117368278	117368279	m6A	0	+	117368278	117368279	0,0,0	22	23
1	117523003	117523004	m6A	0	+	117523003	117523004	0,0,0	14	29
1	117523048	117523049	m6A	0	+	117523048	117523049	0,0,0	18	30
1	117523175	117523176	m6A	0	+	117523175	117523176	0,0,0	12	42
1	117959494	117959495	m6A	0	+	117959494	117959495	0,0,0	17	50
1	119033007	119033008	m6A	0	-	119033007	119033008	0,0,0	18	50
1	119912928	119912929	m6A	0	-	119912928	119912929	0,0,0	31	23
1	119914627	119914628	m6A	0	-	119914627	119914628	0,0,0	33	56
1	119914859	119914860	m6A	0	-	119914859	119914860	0,0,0	70	42
1	119914980	119914981	m6A	0	-	119914980	119914981	0,0,0	74	15
1	119914997	119914998	m6A	0	-	119914997	119914998	0,0,0	57	37
1	119915015	119915016	m6A	0	-	119915015	119915016	0,0,0	44	22
1	119915091	119915092	m6A	0	-	119915091	119915092	0,0,0	45	53
1	119915281	119915282	m6A	0	-	119915281	119915282	0,0,0	38	46
1	119915352	119915353	m6A	0	-	119915352	119915353	0,0,0	32	28
1	119916409	119916410	m6A	0	-	119916409	119916410	0,0,0	34	20
1	119916557	119916558	m6A	0	-	119916557	119916558	0,0,0	35	19
1	119925579	119925580	m6A	0	-	119925579	119925580	0,0,0	23	16
1	119987075	119987076	m6A	0	-	119987075	119987076	0,0,0	21	18
1	119997240	119997241	m6A	0	-	119997240	119997241	0,0,0	24	20
1	120156919	120156920	m6A	0	-	120156919	120156920	0,0,0	55	38
1	120466024	120466025	m6A	0	+	120466024	120466025	0,0,0	20	18
1	120466147	120466148	m6A	0	+	120466147	120466148	0,0,0	44	74
1	120466401	120466402	m6A	0	+	120466401	120466402	0,0,0	25	67
1	120953267	120953268	m6A	0	+	120953267	120953268	0,0,0	13	37
1	143971842	143971843	m6A	0	-	143971842	143971843	0,0,0	12	25
1	144422769	144422770	m6A	0	-	144422769	144422770	0,0,0	22	19
1	144422831	144422832	m6A	0	-	144422831	144422832	0,0,0	19	76
1	144422969	144422970	m6A	0	-	144422969	144422970	0,0,0	15	29
1	144423085	144423086	m6A	0	-	144423085	144423086	0,0,0	16	76
1	145233497	145233498	m6A	0	+	145233497	145233498	0,0,0	22	30
1	145746873	145746874	m6A	0	-	145746873	145746874	0,0,0	16	66
1	145849248	145849249	m6A	0	-	145849248	145849249	0,0,0	16	54
1	145927474	145927475	m6A	0	-	145927474	145927475	0,0,0	48	22
1	146066074	146066075	m6A	0	-	146066074	146066075	0,0,0	15	40
1	148103425	148103426	m6A	0	-	148103425	148103426	0,0,0	27	25
1	148103487	148103488	m6A	0	-	148103487	148103488	0,0,0	21	61
1	148103625	148103626	m6A	0	-	148103625	148103626	0,0,0	12	15
1	148103741	148103742	m6A	0	-	148103741	148103742	0,0,0	16	67
1	148532761	148532762	m6A	0	-	148532761	148532762	0,0,0	12	16
1	148532823	148532824	m6A	0	-	148532823	148532824	0,0,0	10	43
1	148575646	148575647	m6A	0	-	148575646	148575647	0,0,0	21	18
1	149055612	149055613	m6A	0	-	149055612	149055613	0,0,0	10	17
1	149055728	149055729	m6A	0	-	149055728	149055729	0,0,0	14	79
1	149926677	149926678	m6A	0	-	149926677	149926678	0,0,0	65	18
1	149943910	149943911	m6A	0	-	149943910	149943911	0,0,0	11	21
1	149944114	149944115	m6A	0	-	149944114	149944115	0,0,0	20	54
1	149944157	149944158	m6A	0	-	149944157	149944158	0,0,0	12	43
1	150266050	150266051	m6A	0	-	150266050	150266051	0,0,0	93	17
1	150266133	150266134	m6A	0	-	150266133	150266134	0,0,0	75	38
1	150471166	150471167	m6A	0	+	150471166	150471167	0,0,0	12	41
1	150471490	150471491	m6A	0	+	150471490	150471491	0,0,0	14	37
1	150471640	150471641	m6A	0	+	150471640	150471641	0,0,0	13	47
1	150471713	150471714	m6A	0	+	150471713	150471714	0,0,0	19	18
1	150472205	150472206	m6A	0	+	150472205	150472206	0,0,0	21	17
1	150472206	150472207	m6A	0	+	150472206	150472207	0,0,0	95	81
1	150473014	150473015	m6A	0	+	150473014	150473015	0,0,0	17	34
1	150507203	150507204	m6A	0	+	150507203	150507204	0,0,0	16	31
1	150575290	150575291	m6A	0	-	150575290	150575291	0,0,0	49	20
1	150575324	150575325	m6A	0	-	150575324	150575325	0,0,0	56	18
1	150575509	150575510	m6A	0	-	150575509	150575510	0,0,0	52	35
1	150577077	150577078	m6A	0	-	150577077	150577078	0,0,0	100	22
1	150577112	150577113	m6A	0	-	150577112	150577113	0,0,0	94	16
1	150577139	150577140	m6A	0	-	150577139	150577140	0,0,0	77	33
1	150577303	150577304	m6A	0	-	150577303	150577304	0,0,0	112	48
1	150577350	150577351	m6A	0	-	150577350	150577351	0,0,0	97	22
1	150577459	150577460	m6A	0	-	150577459	150577460	0,0,0	140	26
1	150622567	150622568	m6A	0	-	150622567	150622568	0,0,0	22	15
1	150629605	150629606	m6A	0	-	150629605	150629606	0,0,0	73	17
1	150648379	150648380	m6A	0	-	150648379	150648380	0,0,0	18	26
1	150648522	150648523	m6A	0	-	150648522	150648523	0,0,0	14	80
1	150950785	150950786	m6A	0	+	150950785	150950786	0,0,0	21	52
1	150950918	150950919	m6A	0	+	150950918	150950919	0,0,0	21	38
1	150997179	150997180	m6A	0	-	150997179	150997180	0,0,0	16	72
1	151034109	151034110	m6A	0	+	151034109	151034110	0,0,0	17	25
1	151052975	151052976	m6A	0	-	151052975	151052976	0,0,0	39	20
1	151053129	151053130	m6A	0	-	151053129	151053130	0,0,0	50	43
1	151053186	151053187	m6A	0	-	151053186	151053187	0,0,0	44	22
1	151053238	151053239	m6A	0	-	151053238	151053239	0,0,0	43	24
1	151067486	151067487	m6A	0	+	151067486	151067487	0,0,0	22	16
1	151176768	151176769	m6A	0	-	151176768	151176769	0,0,0	14	16
1	151234240	151234241	m6A	0	+	151234240	151234241	0,0,0	24	61
1	151248027	151248028	m6A	0	+	151248027	151248028	0,0,0	21	27
1	151248083	151248084	m6A	0	+	151248083	151248084	0,0,0	23	23
1	151248204	151248205	m6A	0	+	151248204	151248205	0,0,0	32	33
1	151248246	151248247	m6A	0	+	151248246	151248247	0,0,0	46	56
1	151254751	151254752	m6A	0	+	151254751	151254752	0,0,0	339	21
1	151286772	151286773	m6A	0	+	151286772	151286773	0,0,0	16	51
1	151286805	151286806	m6A	0	+	151286805	151286806	0,0,0	20	16
1	151287234	151287235	m6A	0	+	151287234	151287235	0,0,0	15	26
1	151287323	151287324	m6A	0	+	151287323	151287324	0,0,0	19	37
1	151315670	151315671	m6A	0	-	151315670	151315671	0,0,0	23	28
1	151315963	151315964	m6A	0	-	151315963	151315964	0,0,0	26	40
1	151316070	151316071	m6A	0	-	151316070	151316071	0,0,0	20	26
1	151316230	151316231	m6A	0	-	151316230	151316231	0,0,0	26	37
1	151316495	151316496	m6A	0	-	151316495	151316496	0,0,0	23	15
1	151403042	151403043	m6A	0	-	151403042	151403043	0,0,0	19	45
1	151403049	151403050	m6A	0	-	151403049	151403050	0,0,0	12	23
1	151404902	151404903	m6A	0	-	151404902	151404903	0,0,0	11	31
1	151405093	151405094	m6A	0	-	151405093	151405094	0,0,0	22	40
1	151405213	151405214	m6A	0	-	151405213	151405214	0,0,0	20	17
1	151405348	151405349	m6A	0	-	151405348	151405349	0,0,0	65	77
1	151405572	151405573	m6A	0	-	151405572	151405573	0,0,0	46	25
1	151405589	151405590	m6A	0	-	151405589	151405590	0,0,0	32	31
1	151405860	151405861	m6A	0	-	151405860	151405861	0,0,0	35	53
1	151405914	151405915	m6A	0	-	151405914	151405915	0,0,0	14	18
1	151405984	151405985	m6A	0	-	151405984	151405985	0,0,0	15	17
1	151406172	151406173	m6A	0	-	151406172	151406173	0,0,0	14	35
1	151581823	151581824	m6A	0	+	151581823	151581824	0,0,0	12	40
1	153536045	153536046	m6A	0	-	153536045	153536046	0,0,0	28	16
1	153607039	153607040	m6A	0	-	153607039	153607040	0,0,0	31	31
1	153645293	153645294	m6A	0	+	153645293	153645294	0,0,0	55	32
1	153645367	153645368	m6A	0	+	153645367	153645368	0,0,0	84	29
1	153661316	153661317	m6A	0	+	153661316	153661317	0,0,0	54	21
1	153661506	153661507	m6A	0	+	153661506	153661507	0,0,0	17	22
1	153662314	153662315	m6A	0	-	153662314	153662315	0,0,0	87	52
1	153662734	153662735	m6A	0	-	153662734	153662735	0,0,0	97	17
1	153773733	153773734	m6A	0	+	153773733	153773734	0,0,0	23	21
1	153944128	153944129	m6A	0	-	153944128	153944129	0,0,0	14	25
1	153963332	153963333	m6A	0	-	153963332	153963333	0,0,0	34	16
1	153963549	153963550	m6A	0	-	153963549	153963550	0,0,0	89	44
1	153974614	153974615	m6A	0	-	153974614	153974615	0,0,0	143	34
1	153976957	153976958	m6A	0	-	153976957	153976958	0,0,0	11	18
1	154183217	154183218	m6A	0	-	154183217	154183218	0,0,0	17	28
1	154207439	154207440	m6A	0	-	154207439	154207440	0,0,0	141	65
1	154220915	154220916	m6A	0	+	154220915	154220916	0,0,0	34	21
1	154349441	154349442	m6A	0	+	154349441	154349442	0,0,0	17	22
1	154550254	154550255	m6A	0	-	154550254	154550255	0,0,0	43	16
1	154550300	154550301	m6A	0	-	154550300	154550301	0,0,0	40	21
1	154550325	154550326	m6A	0	-	154550325	154550326	0,0,0	29	40
1	154582627	154582628	m6A	0	-	154582627	154582628	0,0,0	21	21
1	154584664	154584665	m6A	0	-	154584664	154584665	0,0,0	24	18
1	154584827	154584828	m6A	0	-	154584827	154584828	0,0,0	24	45
1	154584896	154584897	m6A	0	-	154584896	154584897	0,0,0	23	18
1	154590252	154590253	m6A	0	-	154590252	154590253	0,0,0	19	18
1	154598578	154598579	m6A	0	-	154598578	154598579	0,0,0	23	17
1	154601298	154601299	m6A	0	-	154601298	154601299	0,0,0	28	36
1	154601532	154601533	m6A	0	-	154601532	154601533	0,0,0	31	37
1	154601599	154601600	m6A	0	-	154601599	154601600	0,0,0	29	20
1	154601606	154601607	m6A	0	-	154601606	154601607	0,0,0	25	15
1	154601634	154601635	m6A	0	-	154601634	154601635	0,0,0	26	29
1	154601853	154601854	m6A	0	-	154601853	154601854	0,0,0	30	20
1	154602027	154602028	m6A	0	-	154602027	154602028	0,0,0	45	16
1	154602375	154602376	m6A	0	-	154602375	154602376	0,0,0	65	37
1	154957958	154957959	m6A	0	-	154957958	154957959	0,0,0	41	74
1	154958223	154958224	m6A	0	-	154958223	154958224	0,0,0	21	35
1	154958633	154958634	m6A	0	-	154958633	154958634	0,0,0	25	21
1	154958778	154958779	m6A	0	-	154958778	154958779	0,0,0	25	19
1	154958788	154958789	m6A	0	-	154958788	154958789	0,0,0	22	21
1	154958915	154958916	m6A	0	-	154958915	154958916	0,0,0	23	17
1	154958986	154958987	m6A	0	-	154958986	154958987	0,0,0	24	34
1	154959312	154959313	m6A	0	-	154959312	154959313	0,0,0	24	15
1	154959478	154959479	m6A	0	-	154959478	154959479	0,0,0	30	15
1	154959517	154959518	m6A	0	-	154959517	154959518	0,0,0	21	45
1	154963676	154963677	m6A	0	-	154963676	154963677	0,0,0	266	65
1	154963734	154963735	m6A	0	-	154963734	154963735	0,0,0	134	46
1	154963872	154963873	m6A	0	-	154963872	154963873	0,0,0	156	47
1	154988646	154988647	m6A	0	+	154988646	154988647	0,0,0	60	54
1	154988855	154988856	m6A	0	+	154988855	154988856	0,0,0	19	40
1	155014934	155014935	m6A	0	+	155014934	155014935	0,0,0	51	60
1	155015290	155015291	m6A	0	+	155015290	155015291	0,0,0	12	23
1	155015437	155015438	m6A	0	+	155015437	155015438	0,0,0	19	20
1	155015651	155015652	m6A	0	+	155015651	155015652	0,0,0	28	28
1	155016422	155016423	m6A	0	+	155016422	155016423	0,0,0	31	44
1	155016539	155016540	m6A	0	+	155016539	155016540	0,0,0	48	26
1	155016756	155016757	m6A	0	+	155016756	155016757	0,0,0	56	20
1	155062534	155062535	m6A	0	+	155062534	155062535	0,0,0	31	16
1	155138331	155138332	m6A	0	+	155138331	155138332	0,0,0	17	43
1	155138416	155138417	m6A	0	+	155138416	155138417	0,0,0	26	20
1	155263161	155263162	m6A	0	-	155263161	155263162	0,0,0	14	26
1	155263242	155263243	m6A	0	-	155263242	155263243	0,0,0	14	31
1	155438882	155438883	m6A	0	-	155438882	155438883	0,0,0	12	18
1	155481661	155481662	m6A	0	-	155481661	155481662	0,0,0	19	27
1	155481961	155481962	m6A	0	-	155481961	155481962	0,0,0	17	32
1	155521283	155521284	m6A	0	-	155521283	155521284	0,0,0	15	18
1	155521514	155521515	m6A	0	-	155521514	155521515	0,0,0	34	22
1	155659646	155659647	m6A	0	-	155659646	155659647	0,0,0	19	17
1	155659808	155659809	m6A	0	-	155659808	155659809	0,0,0	15	56
1	155659990	155659991	m6A	0	-	155659990	155659991	0,0,0	25	30
1	155738383	155738384	m6A	0	+	155738383	155738384	0,0,0	61	18
1	155765402	155765403	m6A	0	-	155765402	155765403	0,0,0	14	37
1	155766231	155766232	m6A	0	-	155766231	155766232	0,0,0	15	25
1	155766321	155766322	m6A	0	-	155766321	155766322	0,0,0	14	26
1	155766596	155766597	m6A	0	-	155766596	155766597	0,0,0	15	29
1	155853523	155853524	m6A	0	-	155853523	155853524	0,0,0	14	33
1	155853658	155853659	m6A	0	-	155853658	155853659	0,0,0	19	16
1	155913300	155913301	m6A	0	-	155913300	155913301	0,0,0	18	46
1	155914018	155914019	m6A	0	-	155914018	155914019	0,0,0	50	31
1	155914048	155914049	m6A	0	-	155914048	155914049	0,0,0	35	42
1	155914108	155914109	m6A	0	-	155914108	155914109	0,0,0	19	21
1	155917502	155917503	m6A	0	-	155917502	155917503	0,0,0	18	16
1	155947839	155947840	m6A	0	-	155947839	155947840	0,0,0	29	18
1	155947898	155947899	m6A	0	-	155947898	155947899	0,0,0	13	17
1	156009130	156009131	m6A	0	-	156009130	156009131	0,0,0	178	44
1	156035537	156035538	m6A	0	-	156035537	156035538	0,0,0	21	65
1	156036265	156036266	m6A	0	-	156036265	156036266	0,0,0	22	16
1	156055417	156055418	m6A	0	+	156055417	156055418	0,0,0	56	26
1	156076651	156076652	m6A	0	-	156076651	156076652	0,0,0	14	16
1	156200015	156200016	m6A	0	+	156200015	156200016	0,0,0	27	33
1	156200177	156200178	m6A	0	+	156200177	156200178	0,0,0	12	15
1	156200307	156200308	m6A	0	+	156200307	156200308	0,0,0	15	23
1	156200317	156200318	m6A	0	+	156200317	156200318	0,0,0	26	50
1	156239738	156239739	m6A	0	+	156239738	156239739	0,0,0	35	24
1	156239794	156239795	m6A	0	+	156239794	156239795	0,0,0	37	15
1	156252477	156252478	m6A	0	-	156252477	156252478	0,0,0	19	18
1	156266193	156266194	m6A	0	-	156266193	156266194	0,0,0	20	50
1	156292855	156292856	m6A	0	-	156292855	156292856	0,0,0	31	50
1	156293020	156293021	m6A	0	-	156293020	156293021	0,0,0	30	52
1	156526210	156526211	m6A	0	-	156526210	156526211	0,0,0	43	75
1	156526216	156526217	m6A	0	-	156526216	156526217	0,0,0	16	17
1	156594721	156594722	m6A	0	-	156594721	156594722	0,0,0	29	26
1	156594755	156594756	m6A	0	-	156594755	156594756	0,0,0	24	24
1	156594762	156594763	m6A	0	-	156594762	156594763	0,0,0	16	17
1	156595705	156595706	m6A	0	-	156595705	156595706	0,0,0	26	18
1	156641946	156641947	m6A	0	-	156641946	156641947	0,0,0	11	17
1	156642540	156642541	m6A	0	-	156642540	156642541	0,0,0	23	52
1	156723275	156723276	m6A	0	-	156723275	156723276	0,0,0	42	25
1	156723283	156723284	m6A	0	-	156723283	156723284	0,0,0	31	32
1	156724184	156724185	m6A	0	-	156724184	156724185	0,0,0	21	15
1	156727082	156727083	m6A	0	-	156727082	156727083	0,0,0	86	63
1	156727104	156727105	m6A	0	-	156727104	156727105	0,0,0	31	23
1	156727374	156727375	m6A	0	-	156727374	156727375	0,0,0	32	21
1	156729096	156729097	m6A	0	+	156729096	156729097	0,0,0	28	19
1	156743084	156743085	m6A	0	-	156743084	156743085	0,0,0	192	20
1	156786914	156786915	m6A	0	+	156786914	156786915	0,0,0	41	15
1	156787031	156787032	m6A	0	+	156787031	156787032	0,0,0	34	22
1	156800597	156800598	m6A	0	+	156800597	156800598	0,0,0	23	16
1	156800665	156800666	m6A	0	+	156800665	156800666	0,0,0	21	39
1	158094902	158094903	m6A	0	+	158094902	158094903	0,0,0	27	26
1	158095076	158095077	m6A	0	+	158095076	158095077	0,0,0	33	48
1	158095219	158095220	m6A	0	+	158095219	158095220	0,0,0	37	37
1	158099419	158099420	m6A	0	+	158099419	158099420	0,0,0	29	20
1	160030735	160030736	m6A	0	-	160030735	160030736	0,0,0	12	16
1	160030804	160030805	m6A	0	-	160030804	160030805	0,0,0	14	62
1	160031299	160031300	m6A	0	-	160031299	160031300	0,0,0	20	25
1	160031593	160031594	m6A	0	-	160031593	160031594	0,0,0	19	17
1	160217489	160217490	m6A	0	-	160217489	160217490	0,0,0	17	37
1	160239730	160239731	m6A	0	-	160239730	160239731	0,0,0	32	15
1	160240171	160240172	m6A	0	-	160240171	160240172	0,0,0	38	25
1	160289576	160289577	m6A	0	-	160289576	160289577	0,0,0	44	48
1	161039816	161039817	m6A	0	-	161039816	161039817	0,0,0	15	31
1	161119331	161119332	m6A	0	+	161119331	161119332	0,0,0	15	22
1	161122204	161122205	m6A	0	-	161122204	161122205	0,0,0	20	44
1	161122444	161122445	m6A	0	-	161122444	161122445	0,0,0	17	20
1	161158705	161158706	m6A	0	+	161158705	161158706	0,0,0	41	17
1	161160856	161160857	m6A	0	+	161160856	161160857	0,0,0	19	42
1	161160955	161160956	m6A	0	+	161160955	161160956	0,0,0	27	15
1	161958505	161958506	m6A	0	+	161958505	161958506	0,0,0	22	17
1	161958751	161958752	m6A	0	+	161958751	161958752	0,0,0	25	50
1	162566163	162566164	m6A	0	+	162566163	162566164	0,0,0	43	15
1	164559918	164559919	m6A	0	+	164559918	164559919	0,0,0	23	79
1	165908747	165908748	m6A	0	+	165908747	165908748	0,0,0	17	15
1	165908794	165908795	m6A	0	+	165908794	165908795	0,0,0	24	20
1	166849267	166849268	m6A	0	+	166849267	166849268	0,0,0	22	16
1	166849366	166849367	m6A	0	+	166849366	166849367	0,0,0	25	22
1	166849468	166849469	m6A	0	+	166849468	166849469	0,0,0	33	36
1	166849579	166849580	m6A	0	+	166849579	166849580	0,0,0	29	17
1	166849639	166849640	m6A	0	+	166849639	166849640	0,0,0	32	18
1	166849921	166849922	m6A	0	+	166849921	166849922	0,0,0	35	21
1	166849950	166849951	m6A	0	+	166849950	166849951	0,0,0	38	15
1	166850044	166850045	m6A	0	+	166850044	166850045	0,0,0	33	16
1	166850125	166850126	m6A	0	+	166850125	166850126	0,0,0	26	20
1	166850167	166850168	m6A	0	+	166850167	166850168	0,0,0	32	38
1	166852740	166852741	m6A	0	+	166852740	166852741	0,0,0	22	20
1	166852790	166852791	m6A	0	+	166852790	166852791	0,0,0	35	52
1	166852882	166852883	m6A	0	+	166852882	166852883	0,0,0	27	18
1	166852925	166852926	m6A	0	+	166852925	166852926	0,0,0	41	50
1	166852950	166852951	m6A	0	+	166852950	166852951	0,0,0	63	39
1	167787967	167787968	m6A	0	+	167787967	167787968	0,0,0	24	22
1	167936007	167936008	m6A	0	-	167936007	167936008	0,0,0	14	27
1	168200085	168200086	m6A	0	+	168200085	168200086	0,0,0	19	73
1	168242579	168242580	m6A	0	+	168242579	168242580	0,0,0	10	68
1	168242593	168242594	m6A	0	+	168242593	168242594	0,0,0	15	26
1	168242675	168242676	m6A	0	+	168242675	168242676	0,0,0	16	23
1	168242716	168242717	m6A	0	+	168242716	168242717	0,0,0	16	28
1	168242784	168242785	m6A	0	+	168242784	168242785	0,0,0	12	19
1	169131448	169131449	m6A	0	+	169131448	169131449	0,0,0	66	55
1	169131487	169131488	m6A	0	+	169131487	169131488	0,0,0	79	20
1	169477601	169477602	m6A	0	-	169477601	169477602	0,0,0	19	17
1	171532896	171532897	m6A	0	+	171532896	171532897	0,0,0	19	23
1	171540405	171540406	m6A	0	+	171540405	171540406	0,0,0	21	31
1	171541139	171541140	m6A	0	+	171541139	171541140	0,0,0	24	15
1	171541264	171541265	m6A	0	+	171541264	171541265	0,0,0	18	27
1	171541872	171541873	m6A	0	+	171541872	171541873	0,0,0	17	16
1	171557728	171557729	m6A	0	+	171557728	171557729	0,0,0	20	16
1	171591801	171591802	m6A	0	+	171591801	171591802	0,0,0	12	55
1	171781971	171781972	m6A	0	+	171781971	171781972	0,0,0	15	23
1	171796526	171796527	m6A	0	+	171796526	171796527	0,0,0	14	41
1	171796678	171796679	m6A	0	+	171796678	171796679	0,0,0	24	62
1	172441589	172441590	m6A	0	-	172441589	172441590	0,0,0	14	37
1	172442307	172442308	m6A	0	-	172442307	172442308	0,0,0	18	15
1	172442671	172442672	m6A	0	-	172442671	172442672	0,0,0	29	16
1	172610063	172610064	m6A	0	+	172610063	172610064	0,0,0	14	83
1	172610076	172610077	m6A	0	+	172610076	172610077	0,0,0	17	20
1	173800434	173800435	m6A	0	-	173800434	173800435	0,0,0	13	47
1	173803233	173803234	m6A	0	-	173803233	173803234	0,0,0	25	44
1	173803249	173803250	m6A	0	-	173803249	173803250	0,0,0	19	26
1	173803311	173803312	m6A	0	-	173803311	173803312	0,0,0	14	17
1	173824646	173824647	m6A	0	+	173824646	173824647	0,0,0	32	16
1	173864218	173864219	m6A	0	-	173864218	173864219	0,0,0	19	29
1	175160534	175160535	m6A	0	-	175160534	175160535	0,0,0	19	34
1	175160975	175160976	m6A	0	-	175160975	175160976	0,0,0	17	20
1	175161062	175161063	m6A	0	-	175161062	175161063	0,0,0	18	30
1	178457846	178457847	m6A	0	+	178457846	178457847	0,0,0	10	75
1	178457855	178457856	m6A	0	+	178457855	178457856	0,0,0	12	21
1	178916570	178916571	m6A	0	+	178916570	178916571	0,0,0	11	25
1	178916571	178916572	m6A	0	+	178916571	178916572	0,0,0	13	30
1	179043956	179043957	m6A	0	+	179043956	179043957	0,0,0	17	17
1	179044016	179044017	m6A	0	+	179044016	179044017	0,0,0	21	35
1	179072100	179072101	m6A	0	+	179072100	179072101	0,0,0	33	65
1	179072312	179072313	m6A	0	+	179072312	179072313	0,0,0	15	26
1	179072335	179072336	m6A	0	+	179072335	179072336	0,0,0	14	15
1	179072429	179072430	m6A	0	+	179072429	179072430	0,0,0	19	26
1	179072442	179072443	m6A	0	+	179072442	179072443	0,0,0	24	27
1	179072575	179072576	m6A	0	+	179072575	179072576	0,0,0	25	16
1	179095264	179095265	m6A	0	+	179095264	179095265	0,0,0	34	48
1	179095272	179095273	m6A	0	+	179095272	179095273	0,0,0	40	16
1	179095296	179095297	m6A	0	+	179095296	179095297	0,0,0	56	28
1	179107763	179107764	m6A	0	-	179107763	179107764	0,0,0	20	16
1	179107892	179107893	m6A	0	-	179107892	179107893	0,0,0	15	19
1	179107960	179107961	m6A	0	-	179107960	179107961	0,0,0	19	15
1	179108052	179108053	m6A	0	-	179108052	179108053	0,0,0	14	17
1	179108230	179108231	m6A	0	-	179108230	179108231	0,0,0	19	23
1	179108348	179108349	m6A	0	-	179108348	179108349	0,0,0	15	31
1	179108642	179108643	m6A	0	-	179108642	179108643	0,0,0	18	25
1	179108725	179108726	m6A	0	-	179108725	179108726	0,0,0	29	33
1	179108823	179108824	m6A	0	-	179108823	179108824	0,0,0	19	58
1	179109214	179109215	m6A	0	-	179109214	179109215	0,0,0	12	37
1	179353620	179353621	m6A	0	+	179353620	179353621	0,0,0	38	29
1	179353649	179353650	m6A	0	+	179353649	179353650	0,0,0	51	67
1	179353742	179353743	m6A	0	+	179353742	179353743	0,0,0	57	31
1	179353841	179353842	m6A	0	+	179353841	179353842	0,0,0	57	20
1	179846167	179846168	m6A	0	-	179846167	179846168	0,0,0	28	39
1	179846194	179846195	m6A	0	-	179846194	179846195	0,0,0	18	16
1	179846224	179846225	m6A	0	-	179846224	179846225	0,0,0	17	39
1	179846477	179846478	m6A	0	-	179846477	179846478	0,0,0	19	36
1	179846564	179846565	m6A	0	-	179846564	179846565	0,0,0	11	27
1	179865626	179865627	m6A	0	-	179865626	179865627	0,0,0	35	17
1	179917767	179917768	m6A	0	+	179917767	179917768	0,0,0	21	50
1	179917825	179917826	m6A	0	+	179917825	179917826	0,0,0	25	50
1	179917878	179917879	m6A	0	+	179917878	179917879	0,0,0	41	30
1	179917976	179917977	m6A	0	+	179917976	179917977	0,0,0	26	16
1	179918038	179918039	m6A	0	+	179918038	179918039	0,0,0	27	47
1	179918144	179918145	m6A	0	+	179918144	179918145	0,0,0	38	35
1	180020929	180020930	m6A	0	+	180020929	180020930	0,0,0	12	75
1	180111304	180111305	m6A	0	+	180111304	180111305	0,0,0	12	28
1	180196420	180196421	m6A	0	+	180196420	180196421	0,0,0	22	15
1	180196528	180196529	m6A	0	+	180196528	180196529	0,0,0	27	15
1	180196592	180196593	m6A	0	+	180196592	180196593	0,0,0	28	24
1	180197497	180197498	m6A	0	+	180197497	180197498	0,0,0	19	31
1	180884211	180884212	m6A	0	+	180884211	180884212	0,0,0	11	87
1	180884397	180884398	m6A	0	+	180884397	180884398	0,0,0	12	17
1	180884401	180884402	m6A	0	+	180884401	180884402	0,0,0	15	19
1	180884414	180884415	m6A	0	+	180884414	180884415	0,0,0	17	20
1	180976259	180976260	m6A	0	-	180976259	180976260	0,0,0	22	56
1	180976497	180976498	m6A	0	-	180976497	180976498	0,0,0	20	22
1	181089738	181089739	m6A	0	+	181089738	181089739	0,0,0	78	21
1	181089848	181089849	m6A	0	+	181089848	181089849	0,0,0	31	18
1	181089854	181089855	m6A	0	+	181089854	181089855	0,0,0	36	18
1	181089962	181089963	m6A	0	+	181089962	181089963	0,0,0	13	22
1	181089975	181089976	m6A	0	+	181089975	181089976	0,0,0	61	69
1	181090216	181090217	m6A	0	+	181090216	181090217	0,0,0	97	16
1	181090536	181090537	m6A	0	+	181090536	181090537	0,0,0	19	15
1	181090679	181090680	m6A	0	+	181090679	181090680	0,0,0	15	23
1	182384399	182384400	m6A	0	-	182384399	182384400	0,0,0	106	22
1	182384544	182384545	m6A	0	-	182384544	182384545	0,0,0	101	34
1	182384642	182384643	m6A	0	-	182384642	182384643	0,0,0	110	25
1	183142551	183142552	m6A	0	+	183142551	183142552	0,0,0	33	23
1	183142680	183142681	m6A	0	+	183142680	183142681	0,0,0	72	55
1	183142713	183142714	m6A	0	+	183142713	183142714	0,0,0	89	27
1	183142974	183142975	m6A	0	+	183142974	183142975	0,0,0	32	35
1	183143160	183143161	m6A	0	+	183143160	183143161	0,0,0	26	17
1	183143854	183143855	m6A	0	+	183143854	183143855	0,0,0	30	22
1	183551967	183551968	m6A	0	+	183551967	183551968	0,0,0	16	50
1	183553129	183553130	m6A	0	+	183553129	183553130	0,0,0	14	31
1	183553235	183553236	m6A	0	+	183553235	183553236	0,0,0	16	26
1	183926628	183926629	m6A	0	+	183926628	183926629	0,0,0	13	47
1	184794746	184794747	m6A	0	-	184794746	184794747	0,0,0	13	25
1	184795589	184795590	m6A	0	-	184795589	184795590	0,0,0	20	20
1	184795698	184795699	m6A	0	-	184795698	184795699	0,0,0	22	19
1	184795748	184795749	m6A	0	-	184795748	184795749	0,0,0	15	24
1	185297964	185297965	m6A	0	-	185297964	185297965	0,0,0	35	15
1	185299766	185299767	m6A	0	-	185299766	185299767	0,0,0	49	18
1	185311270	185311271	m6A	0	-	185311270	185311271	0,0,0	43	30
1	186674610	186674611	m6A	0	-	186674610	186674611	0,0,0	42	91
1	192811549	192811550	m6A	0	+	192811549	192811550	0,0,0	25	41
1	192811624	192811625	m6A	0	+	192811624	192811625	0,0,0	32	50
1	192811653	192811654	m6A	0	+	192811653	192811654	0,0,0	40	26
1	193097585	193097586	m6A	0	-	193097585	193097586	0,0,0	15	15
1	193250810	193250811	m6A	0	+	193250810	193250811	0,0,0	15	61
1	197101403	197101404	m6A	0	-	197101403	197101404	0,0,0	17	20
1	197101409	197101410	m6A	0	-	197101409	197101410	0,0,0	15	18
1	197159731	197159732	m6A	0	-	197159731	197159732	0,0,0	19	23
1	200407118	200407119	m6A	0	-	200407118	200407119	0,0,0	29	22
1	200407132	200407133	m6A	0	-	200407132	200407133	0,0,0	23	29
1	200407163	200407164	m6A	0	-	200407163	200407164	0,0,0	16	35
1	200407376	200407377	m6A	0	-	200407376	200407377	0,0,0	19	26
1	200407581	200407582	m6A	0	-	200407581	200407582	0,0,0	24	30
1	200407644	200407645	m6A	0	-	200407644	200407645	0,0,0	21	50
1	200407785	200407786	m6A	0	-	200407785	200407786	0,0,0	13	23
1	200407978	200407979	m6A	0	-	200407978	200407979	0,0,0	16	72
1	200408636	200408637	m6A	0	-	200408636	200408637	0,0,0	27	52
1	200408844	200408845	m6A	0	-	200408844	200408845	0,0,0	19	67
1	200409061	200409062	m6A	0	-	200409061	200409062	0,0,0	37	38
1	200409098	200409099	m6A	0	-	200409098	200409099	0,0,0	32	24
1	200620473	200620474	m6A	0	-	200620473	200620474	0,0,0	15	18
1	200666492	200666493	m6A	0	-	200666492	200666493	0,0,0	10	18
1	200848678	200848679	m6A	0	+	200848678	200848679	0,0,0	17	31
1	200848990	200848991	m6A	0	+	200848990	200848991	0,0,0	20	36
1	200849121	200849122	m6A	0	+	200849121	200849122	0,0,0	19	20
1	200849697	200849698	m6A	0	+	200849697	200849698	0,0,0	27	51
1	200849913	200849914	m6A	0	+	200849913	200849914	0,0,0	19	57
1	200850006	200850007	m6A	0	+	200850006	200850007	0,0,0	16	22
1	200857908	200857909	m6A	0	+	200857908	200857909	0,0,0	21	76
1	200858019	200858020	m6A	0	+	200858019	200858020	0,0,0	21	24
1	201228815	201228816	m6A	0	+	201228815	201228816	0,0,0	42	18
1	201465737	201465738	m6A	0	-	201465737	201465738	0,0,0	34	29
1	201465890	201465891	m6A	0	-	201465890	201465891	0,0,0	36	28
1	201465998	201465999	m6A	0	-	201465998	201465999	0,0,0	37	19
1	201820180	201820181	m6A	0	+	201820180	201820181	0,0,0	16	34
1	201820236	201820237	m6A	0	+	201820236	201820237	0,0,0	14	31
1	201870665	201870666	m6A	0	+	201870665	201870666	0,0,0	40	21
1	201876016	201876017	m6A	0	+	201876016	201876017	0,0,0	38	16
1	201876039	201876040	m6A	0	+	201876039	201876040	0,0,0	43	20
1	201876187	201876188	m6A	0	+	201876187	201876188	0,0,0	38	16
1	201876249	201876250	m6A	0	+	201876249	201876250	0,0,0	81	51
1	201876445	201876446	m6A	0	+	201876445	201876446	0,0,0	51	34
1	201876464	201876465	m6A	0	+	201876464	201876465	0,0,0	60	16
1	201969555	201969556	m6A	0	+	201969555	201969556	0,0,0	66	19
1	201969650	201969651	m6A	0	+	201969650	201969651	0,0,0	93	46
1	201969707	201969708	m6A	0	+	201969707	201969708	0,0,0	99	22
1	201969829	201969830	m6A	0	+	201969829	201969830	0,0,0	48	16
1	202015318	202015319	m6A	0	+	202015318	202015319	0,0,0	27	26
1	202015343	202015344	m6A	0	+	202015343	202015344	0,0,0	41	29
1	202015356	202015357	m6A	0	+	202015356	202015357	0,0,0	61	35
1	202015484	202015485	m6A	0	+	202015484	202015485	0,0,0	64	16
1	202015609	202015610	m6A	0	+	202015609	202015610	0,0,0	47	19
1	202471909	202471910	m6A	0	-	202471909	202471910	0,0,0	20	55
1	202472078	202472079	m6A	0	-	202472078	202472079	0,0,0	20	16
1	202472079	202472080	m6A	0	-	202472079	202472080	0,0,0	18	17
1	202881049	202881050	m6A	0	-	202881049	202881050	0,0,0	54	43
1	203683266	203683267	m6A	0	+	203683266	203683267	0,0,0	15	24
1	203739868	203739869	m6A	0	+	203739868	203739869	0,0,0	12	23
1	203739930	203739931	m6A	0	+	203739930	203739931	0,0,0	13	30
1	203796554	203796555	m6A	0	+	203796554	203796555	0,0,0	24	22
1	203797218	203797219	m6A	0	+	203797218	203797219	0,0,0	28	69
1	203797304	203797305	m6A	0	+	203797304	203797305	0,0,0	27	17
1	203798114	203798115	m6A	0	+	203798114	203798115	0,0,0	15	75
1	203798869	203798870	m6A	0	+	203798869	203798870	0,0,0	14	56
1	203798983	203798984	m6A	0	+	203798983	203798984	0,0,0	24	43
1	203799119	203799120	m6A	0	+	203799119	203799120	0,0,0	16	16
1	203799568	203799569	m6A	0	+	203799568	203799569	0,0,0	14	83
1	203799577	203799578	m6A	0	+	203799577	203799578	0,0,0	15	20
1	203847502	203847503	m6A	0	+	203847502	203847503	0,0,0	26	42
1	203852290	203852291	m6A	0	+	203852290	203852291	0,0,0	23	20
1	203852413	203852414	m6A	0	+	203852413	203852414	0,0,0	50	53
1	203852666	203852667	m6A	0	+	203852666	203852667	0,0,0	24	50
1	203852977	203852978	m6A	0	+	203852977	203852978	0,0,0	22	50
1	203853747	203853748	m6A	0	+	203853747	203853748	0,0,0	18	22
1	204126081	204126082	m6A	0	+	204126081	204126082	0,0,0	10	18
1	204405891	204405892	m6A	0	-	204405891	204405892	0,0,0	36	40
1	204406115	204406116	m6A	0	-	204406115	204406116	0,0,0	73	42
1	204406139	204406140	m6A	0	-	204406139	204406140	0,0,0	68	36
1	204406253	204406254	m6A	0	-	204406253	204406254	0,0,0	60	57
1	204409643	204409644	m6A	0	-	204409643	204409644	0,0,0	58	19
1	204409645	204409646	m6A	0	-	204409645	204409646	0,0,0	43	23
1	204409749	204409750	m6A	0	-	204409749	204409750	0,0,0	40	33
1	204409939	204409940	m6A	0	-	204409939	204409940	0,0,0	57	28
1	204409975	204409976	m6A	0	-	204409975	204409976	0,0,0	50	19
1	204410139	204410140	m6A	0	-	204410139	204410140	0,0,0	55	30
1	204410241	204410242	m6A	0	-	204410241	204410242	0,0,0	46	18
1	204410306	204410307	m6A	0	-	204410306	204410307	0,0,0	37	20
1	204410386	204410387	m6A	0	-	204410386	204410387	0,0,0	41	16
1	204410592	204410593	m6A	0	-	204410592	204410593	0,0,0	53	21
1	204410725	204410726	m6A	0	-	204410725	204410726	0,0,0	25	20
1	204410770	204410771	m6A	0	-	204410770	204410771	0,0,0	26	22
1	204410947	204410948	m6A	0	-	204410947	204410948	0,0,0	38	20
1	204411428	204411429	m6A	0	-	204411428	204411429	0,0,0	53	26
1	204422796	204422797	m6A	0	-	204422796	204422797	0,0,0	18	31
1	204469011	204469012	m6A	0	-	204469011	204469012	0,0,0	21	18
1	204469122	204469123	m6A	0	-	204469122	204469123	0,0,0	23	31
1	204469373	204469374	m6A	0	-	204469373	204469374	0,0,0	26	38
1	204469605	204469606	m6A	0	-	204469605	204469606	0,0,0	20	18
1	204469831	204469832	m6A	0	-	204469831	204469832	0,0,0	23	21
1	204549324	204549325	m6A	0	+	204549324	204549325	0,0,0	14	30
1	204549424	204549425	m6A	0	+	204549424	204549425	0,0,0	21	21
1	204549444	204549445	m6A	0	+	204549444	204549445	0,0,0	25	37
1	204549537	204549538	m6A	0	+	204549537	204549538	0,0,0	22	23
1	204549551	204549552	m6A	0	+	204549551	204549552	0,0,0	24	20
1	205088572	205088573	m6A	0	-	205088572	205088573	0,0,0	12	26
1	205088733	205088734	m6A	0	-	205088733	205088734	0,0,0	15	70
1	205616369	205616370	m6A	0	-	205616369	205616370	0,0,0	14	35
1	205616500	205616501	m6A	0	-	205616500	205616501	0,0,0	11	21
1	205620113	205620114	m6A	0	-	205620113	205620114	0,0,0	23	30
1	205620140	205620141	m6A	0	-	205620140	205620141	0,0,0	17	17
1	205620172	205620173	m6A	0	-	205620172	205620173	0,0,0	16	17
1	205620203	205620204	m6A	0	-	205620203	205620204	0,0,0	15	45
1	205620543	205620544	m6A	0	-	205620543	205620544	0,0,0	14	33
1	205623803	205623804	m6A	0	-	205623803	205623804	0,0,0	18	18
1	205718201	205718202	m6A	0	-	205718201	205718202	0,0,0	59	26
1	205770195	205770196	m6A	0	-	205770195	205770196	0,0,0	16	15
1	205770254	205770255	m6A	0	-	205770254	205770255	0,0,0	16	35
1	205810867	205810868	m6A	0	-	205810867	205810868	0,0,0	11	17
1	206647731	206647732	m6A	0	+	206647731	206647732	0,0,0	15	17
1	206647993	206647994	m6A	0	+	206647993	206647994	0,0,0	12	25
1	206648006	206648007	m6A	0	+	206648006	206648007	0,0,0	21	61
1	206648078	206648079	m6A	0	+	206648078	206648079	0,0,0	27	29
1	206648261	206648262	m6A	0	+	206648261	206648262	0,0,0	12	29
1	206648400	206648401	m6A	0	+	206648400	206648401	0,0,0	15	50
1	206648412	206648413	m6A	0	+	206648412	206648413	0,0,0	20	15
1	206648519	206648520	m6A	0	+	206648519	206648520	0,0,0	22	22
1	206732746	206732747	m6A	0	+	206732746	206732747	0,0,0	32	65
1	206732854	206732855	m6A	0	+	206732854	206732855	0,0,0	49	17
1	206732944	206732945	m6A	0	+	206732944	206732945	0,0,0	44	17
1	206904549	206904550	m6A	0	-	206904549	206904550	0,0,0	13	36
1	206904738	206904739	m6A	0	-	206904738	206904739	0,0,0	13	52
1	207048884	207048885	m6A	0	-	207048884	207048885	0,0,0	20	27
1	207049079	207049080	m6A	0	-	207049079	207049080	0,0,0	17	61
1	207049339	207049340	m6A	0	-	207049339	207049340	0,0,0	23	47
1	207049416	207049417	m6A	0	-	207049416	207049417	0,0,0	15	39
1	209851510	209851511	m6A	0	+	209851510	209851511	0,0,0	15	68
1	209851539	209851540	m6A	0	+	209851539	209851540	0,0,0	22	30
1	211372508	211372509	m6A	0	+	211372508	211372509	0,0,0	12	55
1	211372557	211372558	m6A	0	+	211372557	211372558	0,0,0	23	42
1	211372676	211372677	m6A	0	+	211372676	211372677	0,0,0	20	33
1	211372726	211372727	m6A	0	+	211372726	211372727	0,0,0	20	38
1	211575240	211575241	m6A	0	-	211575240	211575241	0,0,0	23	37
1	211575250	211575251	m6A	0	-	211575250	211575251	0,0,0	19	17
1	211575362	211575363	m6A	0	-	211575362	211575363	0,0,0	29	18
1	211575464	211575465	m6A	0	-	211575464	211575465	0,0,0	35	21
1	211575498	211575499	m6A	0	-	211575498	211575499	0,0,0	35	16
1	211575566	211575567	m6A	0	-	211575566	211575567	0,0,0	54	28
1	211575697	211575698	m6A	0	-	211575697	211575698	0,0,0	57	74
1	211575834	211575835	m6A	0	-	211575834	211575835	0,0,0	24	30
1	211576188	211576189	m6A	0	-	211576188	211576189	0,0,0	35	66
1	211745677	211745678	m6A	0	-	211745677	211745678	0,0,0	14	31
1	211941942	211941943	m6A	0	-	211941942	211941943	0,0,0	17	16
1	211942028	211942029	m6A	0	-	211942028	211942029	0,0,0	12	36
1	212007296	212007297	m6A	0	-	212007296	212007297	0,0,0	19	17
1	212100712	212100713	m6A	0	+	212100712	212100713	0,0,0	37	22
1	212100779	212100780	m6A	0	+	212100779	212100780	0,0,0	35	28
1	212100791	212100792	m6A	0	+	212100791	212100792	0,0,0	46	41
1	212100947	212100948	m6A	0	+	212100947	212100948	0,0,0	30	22
1	212100971	212100972	m6A	0	+	212100971	212100972	0,0,0	36	22
1	212433071	212433072	m6A	0	+	212433071	212433072	0,0,0	26	16
1	212619614	212619615	m6A	0	+	212619614	212619615	0,0,0	27	15
1	212619742	212619743	m6A	0	+	212619742	212619743	0,0,0	16	23
1	212619905	212619906	m6A	0	+	212619905	212619906	0,0,0	19	76
1	212995117	212995118	m6A	0	-	212995117	212995118	0,0,0	13	71
1	213013300	213013301	m6A	0	-	213013300	213013301	0,0,0	11	41
1	214384327	214384328	m6A	0	-	214384327	214384328	0,0,0	16	18
1	214384515	214384516	m6A	0	-	214384515	214384516	0,0,0	17	47
1	214384730	214384731	m6A	0	-	214384730	214384731	0,0,0	19	39
1	214620742	214620743	m6A	0	+	214620742	214620743	0,0,0	23	17
1	214640349	214640350	m6A	0	+	214640349	214640350	0,0,0	18	50
1	214640420	214640421	m6A	0	+	214640420	214640421	0,0,0	25	19
1	214640580	214640581	m6A	0	+	214640580	214640581	0,0,0	31	45
1	214642125	214642126	m6A	0	+	214642125	214642126	0,0,0	27	66
1	214642285	214642286	m6A	0	+	214642285	214642286	0,0,0	22	27
1	214642646	214642647	m6A	0	+	214642646	214642647	0,0,0	20	27
1	214642701	214642702	m6A	0	+	214642701	214642702	0,0,0	32	18
1	214643283	214643284	m6A	0	+	214643283	214643284	0,0,0	31	70
1	214644683	214644684	m6A	0	+	214644683	214644684	0,0,0	24	20
1	214645382	214645383	m6A	0	+	214645382	214645383	0,0,0	26	30
1	214645697	214645698	m6A	0	+	214645697	214645698	0,0,0	19	31
1	214646125	214646126	m6A	0	+	214646125	214646126	0,0,0	35	26
1	214646671	214646672	m6A	0	+	214646671	214646672	0,0,0	31	15
1	214646912	214646913	m6A	0	+	214646912	214646913	0,0,0	17	18
1	214647240	214647241	m6A	0	+	214647240	214647241	0,0,0	30	27
1	214647311	214647312	m6A	0	+	214647311	214647312	0,0,0	30	15
1	214657093	214657094	m6A	0	+	214657093	214657094	0,0,0	20	35
1	214657278	214657279	m6A	0	+	214657278	214657279	0,0,0	28	19
1	214663777	214663778	m6A	0	+	214663777	214663778	0,0,0	19	22
1	214663861	214663862	m6A	0	+	214663861	214663862	0,0,0	27	24
1	217620017	217620018	m6A	0	-	217620017	217620018	0,0,0	13	26
1	219983303	219983304	m6A	0	-	219983303	219983304	0,0,0	50	34
1	219997096	219997097	m6A	0	-	219997096	219997097	0,0,0	45	25
1	220813556	220813557	m6A	0	+	220813556	220813557	0,0,0	40	55
1	220813628	220813629	m6A	0	+	220813628	220813629	0,0,0	44	21
1	220813941	220813942	m6A	0	+	220813941	220813942	0,0,0	42	24
1	223749107	223749108	m6A	0	+	223749107	223749108	0,0,0	26	15
1	223780680	223780681	m6A	0	-	223780680	223780681	0,0,0	24	72
1	224157913	224157914	m6A	0	+	224157913	224157914	0,0,0	14	17
1	224189681	224189682	m6A	0	+	224189681	224189682	0,0,0	68	45
1	224189687	224189688	m6A	0	+	224189687	224189688	0,0,0	103	45
1	224190083	224190084	m6A	0	+	224190083	224190084	0,0,0	43	26
1	224190174	224190175	m6A	0	+	224190174	224190175	0,0,0	65	72
1	224192393	224192394	m6A	0	+	224192393	224192394	0,0,0	26	25
1	224192554	224192555	m6A	0	+	224192554	224192555	0,0,0	35	18
1	224311846	224311847	m6A	0	-	224311846	224311847	0,0,0	15	16
1	224389622	224389623	m6A	0	-	224389622	224389623	0,0,0	48	22
1	224389632	224389633	m6A	0	-	224389632	224389633	0,0,0	41	23
1	224389712	224389713	m6A	0	-	224389712	224389713	0,0,0	40	33
1	224389738	224389739	m6A	0	-	224389738	224389739	0,0,0	29	55
1	225497615	225497616	m6A	0	-	225497615	225497616	0,0,0	28	43
1	225497749	225497750	m6A	0	-	225497749	225497750	0,0,0	26	58
1	225987984	225987985	m6A	0	-	225987984	225987985	0,0,0	12	35
1	226152432	226152433	m6A	0	-	226152432	226152433	0,0,0	35	63
1	226159304	226159305	m6A	0	-	226159304	226159305	0,0,0	12	16
1	226965190	226965191	m6A	0	+	226965190	226965191	0,0,0	18	19
1	226986845	226986846	m6A	0	+	226986845	226986846	0,0,0	16	17
1	226994249	226994250	m6A	0	-	226994249	226994250	0,0,0	13	25
1	227028996	227028997	m6A	0	-	227028996	227028997	0,0,0	14	35
1	227317605	227317606	m6A	0	-	227317605	227317606	0,0,0	13	47
1	227317781	227317782	m6A	0	-	227317781	227317782	0,0,0	19	23
1	227734674	227734675	m6A	0	-	227734674	227734675	0,0,0	12	16
1	227735017	227735018	m6A	0	-	227735017	227735018	0,0,0	13	26
1	227748139	227748140	m6A	0	+	227748139	227748140	0,0,0	25	20
1	227780922	227780923	m6A	0	+	227780922	227780923	0,0,0	29	50
1	227780942	227780943	m6A	0	+	227780942	227780943	0,0,0	54	51
1	228292032	228292033	m6A	0	+	228292032	228292033	0,0,0	15	15
1	228360117	228360118	m6A	0	+	228360117	228360118	0,0,0	12	30
1	228360630	228360631	m6A	0	+	228360630	228360631	0,0,0	12	25
1	228394532	228394533	m6A	0	-	228394532	228394533	0,0,0	18	23
1	228457246	228457247	m6A	0	-	228457246	228457247	0,0,0	32	22
1	228457354	228457355	m6A	0	-	228457354	228457355	0,0,0	23	16
1	228487831	228487832	m6A	0	+	228487831	228487832	0,0,0	17	15
1	229594273	229594274	m6A	0	-	229594273	229594274	0,0,0	14	15
1	229594794	229594795	m6A	0	-	229594794	229594795	0,0,0	15	37
1	229594820	229594821	m6A	0	-	229594820	229594821	0,0,0	12	42
1	229595037	229595038	m6A	0	-	229595037	229595038	0,0,0	15	18
1	229602621	229602622	m6A	0	-	229602621	229602622	0,0,0	12	31
1	229635391	229635392	m6A	0	+	229635391	229635392	0,0,0	14	16
1	229636462	229636463	m6A	0	+	229636462	229636463	0,0,0	26	56
1	229636665	229636666	m6A	0	+	229636665	229636666	0,0,0	40	59
1	229637146	229637147	m6A	0	+	229637146	229637147	0,0,0	17	75
1	229637192	229637193	m6A	0	+	229637192	229637193	0,0,0	17	15
1	229637230	229637231	m6A	0	+	229637230	229637231	0,0,0	16	15
1	229638095	229638096	m6A	0	+	229638095	229638096	0,0,0	20	15
1	230279363	230279364	m6A	0	+	230279363	230279364	0,0,0	143	28
1	230279540	230279541	m6A	0	+	230279540	230279541	0,0,0	150	32
1	230279552	230279553	m6A	0	+	230279552	230279553	0,0,0	146	18
1	230279814	230279815	m6A	0	+	230279814	230279815	0,0,0	224	26
1	230280049	230280050	m6A	0	+	230280049	230280050	0,0,0	163	37
1	230693468	230693469	m6A	0	+	230693468	230693469	0,0,0	17	16
1	230838947	230838948	m6A	0	-	230838947	230838948	0,0,0	53	56
1	230839257	230839258	m6A	0	-	230839257	230839258	0,0,0	20	44
1	230839861	230839862	m6A	0	-	230839861	230839862	0,0,0	30	62
1	231267825	231267826	m6A	0	+	231267825	231267826	0,0,0	33	92
1	231267848	231267849	m6A	0	+	231267848	231267849	0,0,0	46	23
1	231335609	231335610	m6A	0	-	231335609	231335610	0,0,0	12	25
1	231335695	231335696	m6A	0	-	231335695	231335696	0,0,0	19	21
1	231335720	231335721	m6A	0	-	231335720	231335721	0,0,0	15	18
1	231335875	231335876	m6A	0	-	231335875	231335876	0,0,0	20	34
1	231335910	231335911	m6A	0	-	231335910	231335911	0,0,0	14	23
1	231336096	231336097	m6A	0	-	231336096	231336097	0,0,0	15	15
1	231336654	231336655	m6A	0	-	231336654	231336655	0,0,0	19	18
1	231336690	231336691	m6A	0	-	231336690	231336691	0,0,0	14	49
1	231337119	231337120	m6A	0	-	231337119	231337120	0,0,0	15	18
1	232515076	232515077	m6A	0	-	232515076	232515077	0,0,0	21	51
1	232978329	232978330	m6A	0	+	232978329	232978330	0,0,0	30	36
1	233258252	233258253	m6A	0	-	233258252	233258253	0,0,0	17	40
1	233258448	233258449	m6A	0	-	233258448	233258449	0,0,0	19	16
1	233258501	233258502	m6A	0	-	233258501	233258502	0,0,0	13	21
1	233258510	233258511	m6A	0	-	233258510	233258511	0,0,0	10	18
1	233259052	233259053	m6A	0	-	233259052	233259053	0,0,0	18	22
1	233671325	233671326	m6A	0	+	233671325	233671326	0,0,0	37	22
1	233671459	233671460	m6A	0	+	233671459	233671460	0,0,0	53	35
1	233671673	233671674	m6A	0	+	233671673	233671674	0,0,0	21	37
1	233671686	233671687	m6A	0	+	233671686	233671687	0,0,0	27	51
1	233671857	233671858	m6A	0	+	233671857	233671858	0,0,0	28	52
1	234383851	234383852	m6A	0	+	234383851	234383852	0,0,0	64	54
1	234606940	234606941	m6A	0	-	234606940	234606941	0,0,0	32	29
1	234607143	234607144	m6A	0	-	234607143	234607144	0,0,0	106	20
1	234607356	234607357	m6A	0	-	234607356	234607357	0,0,0	175	27
1	234607416	234607417	m6A	0	-	234607416	234607417	0,0,0	125	30
1	234607448	234607449	m6A	0	-	234607448	234607449	0,0,0	92	15
1	234607506	234607507	m6A	0	-	234607506	234607507	0,0,0	102	38
1	234607666	234607667	m6A	0	-	234607666	234607667	0,0,0	132	20
1	234608270	234608271	m6A	0	-	234608270	234608271	0,0,0	18	16
1	235131847	235131848	m6A	0	-	235131847	235131848	0,0,0	18	64
1	235161241	235161242	m6A	0	-	235161241	235161242	0,0,0	232	20
1	235342330	235342331	m6A	0	+	235342330	235342331	0,0,0	22	36
1	240492012	240492013	m6A	0	-	240492012	240492013	0,0,0	72	21
1	240492233	240492234	m6A	0	-	240492233	240492234	0,0,0	64	23
1	240492244	240492245	m6A	0	-	240492244	240492245	0,0,0	67	28
1	240492503	240492504	m6A	0	-	240492503	240492504	0,0,0	96	45
1	240492524	240492525	m6A	0	-	240492524	240492525	0,0,0	68	31
1	240492671	240492672	m6A	0	-	240492671	240492672	0,0,0	99	37
1	241593918	241593919	m6A	0	-	241593918	241593919	0,0,0	34	61
1	241594009	241594010	m6A	0	-	241594009	241594010	0,0,0	24	45
1	241594322	241594323	m6A	0	-	241594322	241594323	0,0,0	37	28
1	241594374	241594375	m6A	0	-	241594374	241594375	0,0,0	32	55
1	241633597	241633598	m6A	0	-	241633597	241633598	0,0,0	19	25
1	241633765	241633766	m6A	0	-	241633765	241633766	0,0,0	43	41
1	241633829	241633830	m6A	0	-	241633829	241633830	0,0,0	33	24
1	241633878	241633879	m6A	0	-	241633878	241633879	0,0,0	23	15
1	241633922	241633923	m6A	0	-	241633922	241633923	0,0,0	18	30
1	241634125	241634126	m6A	0	-	241634125	241634126	0,0,0	27	46
1	241634364	241634365	m6A	0	-	241634364	241634365	0,0,0	29	44
1	241634518	241634519	m6A	0	-	241634518	241634519	0,0,0	53	59
1	241634662	241634663	m6A	0	-	241634662	241634663	0,0,0	31	32
1	241634681	241634682	m6A	0	-	241634681	241634682	0,0,0	24	42
1	241634784	241634785	m6A	0	-	241634784	241634785	0,0,0	16	23
1	241635133	241635134	m6A	0	-	241635133	241635134	0,0,0	18	29
1	241635434	241635435	m6A	0	-	241635434	241635435	0,0,0	31	20
1	241635533	241635534	m6A	0	-	241635533	241635534	0,0,0	42	17
1	241635566	241635567	m6A	0	-	241635566	241635567	0,0,0	36	45
1	241635758	241635759	m6A	0	-	241635758	241635759	0,0,0	29	29
1	241635840	241635841	m6A	0	-	241635840	241635841	0,0,0	19	17
1	241848968	241848969	m6A	0	+	241848968	241848969	0,0,0	22	23
1	241872161	241872162	m6A	0	+	241872161	241872162	0,0,0	36	60
1	241878918	241878919	m6A	0	+	241878918	241878919	0,0,0	28	17
1	241879019	241879020	m6A	0	+	241879019	241879020	0,0,0	29	65
1	244417688	244417689	m6A	0	-	244417688	244417689	0,0,0	29	22
1	244451735	244451736	m6A	0	-	244451735	244451736	0,0,0	16	20
1	244854431	244854432	m6A	0	-	244854431	244854432	0,0,0	72	30
1	246647672	246647673	m6A	0	+	246647672	246647673	0,0,0	17	47
1	246665840	246665841	m6A	0	+	246665840	246665841	0,0,0	13	84
1	246851253	246851254	m6A	0	-	246851253	246851254	0,0,0	18	23
1	247190844	247190845	m6A	0	-	247190844	247190845	0,0,0	17	72
1	247300440	247300441	m6A	0	-	247300440	247300441	0,0,0	15	35
1	247300588	247300589	m6A	0	-	247300588	247300589	0,0,0	21	31
1	247300765	247300766	m6A	0	-	247300765	247300766	0,0,0	18	19
1	247300816	247300817	m6A	0	-	247300816	247300817	0,0,0	20	44
1	247330051	247330052	m6A	0	-	247330051	247330052	0,0,0	23	18
1	248825024	248825025	m6A	0	-	248825024	248825025	0,0,0	11	17
1	248850167	248850168	m6A	0	-	248850167	248850168	0,0,0	18	39
1	248916956	248916957	m6A	0	+	248916956	248916957	0,0,0	16	32
1	248917407	248917408	m6A	0	+	248917407	248917408	0,0,0	17	57
10	1007055	1007056	m6A	0	+	1007055	1007056	0,0,0	34	16
10	1017329	1017330	m6A	0	+	1017329	1017330	0,0,0	27	18
10	3166947	3166948	m6A	0	-	3166947	3166948	0,0,0	22	19
10	3781781	3781782	m6A	0	-	3781781	3781782	0,0,0	21	42
10	3782123	3782124	m6A	0	-	3782123	3782124	0,0,0	31	24
10	5456913	5456914	m6A	0	+	5456913	5456914	0,0,0	17	18
10	5456982	5456983	m6A	0	+	5456982	5456983	0,0,0	39	63
10	5639483	5639484	m6A	0	-	5639483	5639484	0,0,0	14	63
10	5640087	5640088	m6A	0	-	5640087	5640088	0,0,0	25	66
10	5640182	5640183	m6A	0	-	5640182	5640183	0,0,0	16	18
10	5640343	5640344	m6A	0	-	5640343	5640344	0,0,0	15	20
10	5640410	5640411	m6A	0	-	5640410	5640411	0,0,0	11	38
10	5730834	5730835	m6A	0	+	5730834	5730835	0,0,0	19	44
10	5746261	5746262	m6A	0	+	5746261	5746262	0,0,0	22	75
10	5746358	5746359	m6A	0	+	5746358	5746359	0,0,0	36	48
10	5746476	5746477	m6A	0	+	5746476	5746477	0,0,0	39	45
10	5746659	5746660	m6A	0	+	5746659	5746660	0,0,0	16	17
10	5746746	5746747	m6A	0	+	5746746	5746747	0,0,0	17	30
10	5746771	5746772	m6A	0	+	5746771	5746772	0,0,0	21	26
10	5748807	5748808	m6A	0	+	5748807	5748808	0,0,0	30	79
10	5749301	5749302	m6A	0	+	5749301	5749302	0,0,0	21	55
10	5749385	5749386	m6A	0	+	5749385	5749386	0,0,0	32	17
10	5906141	5906142	m6A	0	+	5906141	5906142	0,0,0	19	50
10	5906381	5906382	m6A	0	+	5906381	5906382	0,0,0	24	48
10	6115518	6115519	m6A	0	+	6115518	6115519	0,0,0	34	28
10	6115660	6115661	m6A	0	+	6115660	6115661	0,0,0	16	19
10	6115672	6115673	m6A	0	+	6115672	6115673	0,0,0	18	15
10	6233704	6233705	m6A	0	+	6233704	6233705	0,0,0	33	57
10	6234040	6234041	m6A	0	+	6234040	6234041	0,0,0	15	36
10	6234102	6234103	m6A	0	+	6234102	6234103	0,0,0	15	15
10	7788168	7788169	m6A	0	+	7788168	7788169	0,0,0	85	17
10	11462670	11462671	m6A	0	-	11462670	11462671	0,0,0	14	30
10	12028752	12028753	m6A	0	-	12028752	12028753	0,0,0	15	22
10	12028780	12028781	m6A	0	-	12028780	12028781	0,0,0	12	55
10	12349545	12349546	m6A	0	+	12349545	12349546	0,0,0	10	18
10	12553300	12553301	m6A	0	+	12553300	12553301	0,0,0	20	17
10	12829150	12829151	m6A	0	+	12829150	12829151	0,0,0	21	58
10	13322876	13322877	m6A	0	-	13322876	13322877	0,0,0	53	24
10	13322877	13322878	m6A	0	-	13322877	13322878	0,0,0	43	76
10	13348049	13348050	m6A	0	-	13348049	13348050	0,0,0	12	25
10	14520893	14520894	m6A	0	-	14520893	14520894	0,0,0	197	17
10	14520944	14520945	m6A	0	-	14520944	14520945	0,0,0	184	20
10	14520958	14520959	m6A	0	-	14520958	14520959	0,0,0	144	62
10	14521020	14521021	m6A	0	-	14521020	14521021	0,0,0	87	15
10	14521077	14521078	m6A	0	-	14521077	14521078	0,0,0	82	15
10	14521171	14521172	m6A	0	-	14521171	14521172	0,0,0	69	31
10	14553378	14553379	m6A	0	-	14553378	14553379	0,0,0	13	19
10	15103697	15103698	m6A	0	+	15103697	15103698	0,0,0	11	26
10	15103974	15103975	m6A	0	+	15103974	15103975	0,0,0	12	21
10	15104011	15104012	m6A	0	+	15104011	15104012	0,0,0	16	25
10	17714662	17714663	m6A	0	+	17714662	17714663	0,0,0	17	45
10	17714781	17714782	m6A	0	+	17714781	17714782	0,0,0	12	17
10	19817126	19817127	m6A	0	+	19817126	19817127	0,0,0	21	15
10	22329286	22329287	m6A	0	+	22329286	22329287	0,0,0	12	52
10	22329315	22329316	m6A	0	+	22329315	22329316	0,0,0	15	31
10	22329712	22329713	m6A	0	+	22329712	22329713	0,0,0	31	75
10	22329848	22329849	m6A	0	+	22329848	22329849	0,0,0	17	35
10	22537171	22537172	m6A	0	-	22537171	22537172	0,0,0	16	19
10	22537225	22537226	m6A	0	-	22537225	22537226	0,0,0	12	31
10	24466492	24466493	m6A	0	+	24466492	24466493	0,0,0	21	18
10	24473426	24473427	m6A	0	+	24473426	24473427	0,0,0	19	15
10	24473721	24473722	m6A	0	+	24473721	24473722	0,0,0	16	26
10	24473736	24473737	m6A	0	+	24473736	24473737	0,0,0	20	19
10	24473834	24473835	m6A	0	+	24473834	24473835	0,0,0	24	18
10	24543646	24543647	m6A	0	+	24543646	24543647	0,0,0	12	25
10	24544262	24544263	m6A	0	+	24544262	24544263	0,0,0	12	47
10	24546234	24546235	m6A	0	+	24546234	24546235	0,0,0	17	16
10	24584459	24584460	m6A	0	-	24584459	24584460	0,0,0	17	25
10	24584751	24584752	m6A	0	-	24584751	24584752	0,0,0	46	44
10	24584881	24584882	m6A	0	-	24584881	24584882	0,0,0	22	21
10	24584885	24584886	m6A	0	-	24584885	24584886	0,0,0	20	27
10	24585975	24585976	m6A	0	-	24585975	24585976	0,0,0	26	38
10	24619889	24619890	m6A	0	-	24619889	24619890	0,0,0	20	50
10	24620321	24620322	m6A	0	-	24620321	24620322	0,0,0	21	35
10	24620675	24620676	m6A	0	-	24620675	24620676	0,0,0	35	46
10	24620835	24620836	m6A	0	-	24620835	24620836	0,0,0	28	71
10	24621077	24621078	m6A	0	-	24621077	24621078	0,0,0	19	90
10	27537951	27537952	m6A	0	+	27537951	27537952	0,0,0	21	17
10	27538051	27538052	m6A	0	+	27538051	27538052	0,0,0	30	41
10	27674150	27674151	m6A	0	-	27674150	27674151	0,0,0	17	39
10	27674174	27674175	m6A	0	-	27674174	27674175	0,0,0	11	47
10	27674291	27674292	m6A	0	-	27674291	27674292	0,0,0	14	64
10	27675260	27675261	m6A	0	-	27675260	27675261	0,0,0	27	72
10	27734597	27734598	m6A	0	-	27734597	27734598	0,0,0	16	22
10	28522710	28522711	m6A	0	-	28522710	28522711	0,0,0	31	32
10	28522754	28522755	m6A	0	-	28522754	28522755	0,0,0	33	57
10	28523573	28523574	m6A	0	-	28523573	28523574	0,0,0	12	37
10	28524455	28524456	m6A	0	-	28524455	28524456	0,0,0	14	73
10	28619699	28619700	m6A	0	+	28619699	28619700	0,0,0	49	22
10	28620380	28620381	m6A	0	+	28620380	28620381	0,0,0	29	15
10	29422028	29422029	m6A	0	+	29422028	29422029	0,0,0	15	52
10	29422047	29422048	m6A	0	+	29422047	29422048	0,0,0	18	26
10	29458168	29458169	m6A	0	-	29458168	29458169	0,0,0	19	68
10	29471225	29471226	m6A	0	-	29471225	29471226	0,0,0	21	16
10	29480606	29480607	m6A	0	-	29480606	29480607	0,0,0	23	17
10	29522473	29522474	m6A	0	-	29522473	29522474	0,0,0	24	16
10	29523524	29523525	m6A	0	-	29523524	29523525	0,0,0	18	23
10	29523857	29523858	m6A	0	-	29523857	29523858	0,0,0	24	61
10	29550872	29550873	m6A	0	-	29550872	29550873	0,0,0	17	50
10	30313555	30313556	m6A	0	-	30313555	30313556	0,0,0	28	48
10	30313585	30313586	m6A	0	-	30313585	30313586	0,0,0	20	17
10	30313613	30313614	m6A	0	-	30313613	30313614	0,0,0	17	19
10	30313628	30313629	m6A	0	-	30313628	30313629	0,0,0	14	15
10	30313690	30313691	m6A	0	-	30313690	30313691	0,0,0	12	29
10	30439066	30439067	m6A	0	+	30439066	30439067	0,0,0	16	30
10	30439237	30439238	m6A	0	+	30439237	30439238	0,0,0	16	69
10	32011296	32011297	m6A	0	-	32011296	32011297	0,0,0	24	55
10	33213536	33213537	m6A	0	-	33213536	33213537	0,0,0	12	50
10	35211413	35211414	m6A	0	+	35211413	35211414	0,0,0	45	64
10	35211470	35211471	m6A	0	+	35211470	35211471	0,0,0	63	32
10	35569229	35569230	m6A	0	+	35569229	35569230	0,0,0	17	33
10	35569233	35569234	m6A	0	+	35569233	35569234	0,0,0	30	50
10	42520324	42520325	m6A	0	-	42520324	42520325	0,0,0	14	22
10	42520390	42520391	m6A	0	-	42520390	42520391	0,0,0	13	21
10	42831113	42831114	m6A	0	+	42831113	42831114	0,0,0	16	25
10	42831138	42831139	m6A	0	+	42831138	42831139	0,0,0	19	18
10	43183569	43183570	m6A	0	+	43183569	43183570	0,0,0	14	33
10	43387096	43387097	m6A	0	-	43387096	43387097	0,0,0	108	17
10	46003344	46003345	m6A	0	+	46003344	46003345	0,0,0	30	51
10	46003377	46003378	m6A	0	+	46003377	46003378	0,0,0	32	26
10	46010733	46010734	m6A	0	-	46010733	46010734	0,0,0	55	34
10	46010890	46010891	m6A	0	-	46010890	46010891	0,0,0	50	17
10	46011021	46011022	m6A	0	-	46011021	46011022	0,0,0	46	65
10	47969176	47969177	m6A	0	-	47969176	47969177	0,0,0	13	25
10	47969809	47969810	m6A	0	-	47969809	47969810	0,0,0	13	31
10	47970207	47970208	m6A	0	-	47970207	47970208	0,0,0	22	67
10	47970360	47970361	m6A	0	-	47970360	47970361	0,0,0	11	83
10	49524370	49524371	m6A	0	-	49524370	49524371	0,0,0	31	51
10	50009227	50009228	m6A	0	+	50009227	50009228	0,0,0	13	29
10	50343602	50343603	m6A	0	-	50343602	50343603	0,0,0	15	42
10	50343711	50343712	m6A	0	-	50343711	50343712	0,0,0	13	62
10	50343929	50343930	m6A	0	-	50343929	50343930	0,0,0	20	18
10	50344171	50344172	m6A	0	-	50344171	50344172	0,0,0	13	31
10	51698382	51698383	m6A	0	-	51698382	51698383	0,0,0	19	18
10	51698528	51698529	m6A	0	-	51698528	51698529	0,0,0	33	46
10	51698640	51698641	m6A	0	-	51698640	51698641	0,0,0	27	32
10	51698803	51698804	m6A	0	-	51698803	51698804	0,0,0	24	42
10	51698877	51698878	m6A	0	-	51698877	51698878	0,0,0	17	20
10	51699036	51699037	m6A	0	-	51699036	51699037	0,0,0	24	16
10	51699280	51699281	m6A	0	-	51699280	51699281	0,0,0	33	23
10	51699448	51699449	m6A	0	-	51699448	51699449	0,0,0	74	22
10	58287654	58287655	m6A	0	+	58287654	58287655	0,0,0	63	56
10	58395213	58395214	m6A	0	+	58395213	58395214	0,0,0	30	85
10	58828979	58828980	m6A	0	+	58828979	58828980	0,0,0	12	17
10	59789042	59789043	m6A	0	-	59789042	59789043	0,0,0	17	18
10	59792821	59792822	m6A	0	-	59792821	59792822	0,0,0	20	20
10	59792884	59792885	m6A	0	-	59792884	59792885	0,0,0	21	42
10	60793952	60793953	m6A	0	+	60793952	60793953	0,0,0	38	38
10	62091444	62091445	m6A	0	+	62091444	62091445	0,0,0	13	52
10	62091475	62091476	m6A	0	+	62091475	62091476	0,0,0	23	34
10	62092015	62092016	m6A	0	+	62092015	62092016	0,0,0	21	33
10	62092476	62092477	m6A	0	+	62092476	62092477	0,0,0	19	46
10	62092521	62092522	m6A	0	+	62092521	62092522	0,0,0	32	38
10	62092888	62092889	m6A	0	+	62092888	62092889	0,0,0	12	17
10	62092929	62092930	m6A	0	+	62092929	62092930	0,0,0	26	33
10	62805675	62805676	m6A	0	+	62805675	62805676	0,0,0	11	22
10	62805702	62805703	m6A	0	+	62805702	62805703	0,0,0	14	28
10	62805714	62805715	m6A	0	+	62805714	62805715	0,0,0	16	26
10	63153849	63153850	m6A	0	+	63153849	63153850	0,0,0	11	22
10	63154117	63154118	m6A	0	+	63154117	63154118	0,0,0	18	41
10	63154338	63154339	m6A	0	+	63154338	63154339	0,0,0	34	49
10	63154364	63154365	m6A	0	+	63154364	63154365	0,0,0	41	20
10	63902482	63902483	m6A	0	-	63902482	63902483	0,0,0	88	16
10	68072982	68072983	m6A	0	-	68072982	68072983	0,0,0	12	43
10	68963356	68963357	m6A	0	+	68963356	68963357	0,0,0	46	23
10	68982865	68982866	m6A	0	+	68982865	68982866	0,0,0	38	20
10	68982870	68982871	m6A	0	+	68982870	68982871	0,0,0	42	25
10	68983652	68983653	m6A	0	+	68983652	68983653	0,0,0	52	16
10	68984036	68984037	m6A	0	+	68984036	68984037	0,0,0	56	16
10	70114093	70114094	m6A	0	-	70114093	70114094	0,0,0	21	16
10	70114131	70114132	m6A	0	-	70114131	70114132	0,0,0	19	38
10	70152247	70152248	m6A	0	-	70152247	70152248	0,0,0	26	42
10	70152407	70152408	m6A	0	-	70152407	70152408	0,0,0	30	37
10	70152435	70152436	m6A	0	-	70152435	70152436	0,0,0	25	33
10	70152467	70152468	m6A	0	-	70152467	70152468	0,0,0	35	20
10	70152479	70152480	m6A	0	-	70152479	70152480	0,0,0	32	17
10	70877341	70877342	m6A	0	+	70877341	70877342	0,0,0	20	25
10	70877453	70877454	m6A	0	+	70877453	70877454	0,0,0	18	16
10	72008648	72008649	m6A	0	+	72008648	72008649	0,0,0	15	31
10	72008763	72008764	m6A	0	+	72008763	72008764	0,0,0	20	19
10	72010396	72010397	m6A	0	+	72010396	72010397	0,0,0	17	26
10	72010888	72010889	m6A	0	+	72010888	72010889	0,0,0	15	40
10	72010974	72010975	m6A	0	+	72010974	72010975	0,0,0	17	31
10	72010984	72010985	m6A	0	+	72010984	72010985	0,0,0	27	34
10	72011070	72011071	m6A	0	+	72011070	72011071	0,0,0	25	17
10	72011211	72011212	m6A	0	+	72011211	72011212	0,0,0	28	54
10	72011377	72011378	m6A	0	+	72011377	72011378	0,0,0	16	25
10	72011398	72011399	m6A	0	+	72011398	72011399	0,0,0	25	40
10	72013114	72013115	m6A	0	+	72013114	72013115	0,0,0	13	17
10	72097243	72097244	m6A	0	-	72097243	72097244	0,0,0	24	68
10	72233168	72233169	m6A	0	+	72233168	72233169	0,0,0	112	42
10	72274931	72274932	m6A	0	+	72274931	72274932	0,0,0	36	21
10	72275033	72275034	m6A	0	+	72275033	72275034	0,0,0	162	27
10	72275237	72275238	m6A	0	+	72275237	72275238	0,0,0	401	30
10	72334563	72334564	m6A	0	-	72334563	72334564	0,0,0	16	78
10	73243183	73243184	m6A	0	-	73243183	73243184	0,0,0	37	31
10	73243487	73243488	m6A	0	-	73243487	73243488	0,0,0	54	44
10	73249591	73249592	m6A	0	-	73249591	73249592	0,0,0	26	18
10	73250601	73250602	m6A	0	-	73250601	73250602	0,0,0	66	43
10	73250678	73250679	m6A	0	-	73250678	73250679	0,0,0	48	15
10	73250842	73250843	m6A	0	-	73250842	73250843	0,0,0	65	16
10	73375976	73375977	m6A	0	-	73375976	73375977	0,0,0	21	63
10	73438195	73438196	m6A	0	-	73438195	73438196	0,0,0	12	18
10	73773502	73773503	m6A	0	+	73773502	73773503	0,0,0	14	19
10	73775581	73775582	m6A	0	+	73775581	73775582	0,0,0	19	22
10	73775778	73775779	m6A	0	+	73775778	73775779	0,0,0	13	35
10	73783193	73783194	m6A	0	+	73783193	73783194	0,0,0	28	25
10	73783252	73783253	m6A	0	+	73783252	73783253	0,0,0	35	28
10	73814113	73814114	m6A	0	-	73814113	73814114	0,0,0	24	81
10	74074825	74074826	m6A	0	+	74074825	74074826	0,0,0	27	16
10	74118151	74118152	m6A	0	+	74118151	74118152	0,0,0	56	41
10	74118344	74118345	m6A	0	+	74118344	74118345	0,0,0	101	73
10	75150619	75150620	m6A	0	+	75150619	75150620	0,0,0	12	42
10	75150890	75150891	m6A	0	+	75150890	75150891	0,0,0	10	47
10	75234096	75234097	m6A	0	-	75234096	75234097	0,0,0	18	35
10	75398403	75398404	m6A	0	-	75398403	75398404	0,0,0	20	27
10	75398449	75398450	m6A	0	-	75398449	75398450	0,0,0	18	28
10	75398787	75398788	m6A	0	-	75398787	75398788	0,0,0	18	24
10	75398817	75398818	m6A	0	-	75398817	75398818	0,0,0	10	37
10	75399047	75399048	m6A	0	-	75399047	75399048	0,0,0	15	23
10	75399068	75399069	m6A	0	-	75399068	75399069	0,0,0	14	23
10	75399760	75399761	m6A	0	-	75399760	75399761	0,0,0	16	24
10	75400222	75400223	m6A	0	-	75400222	75400223	0,0,0	11	50
10	77791709	77791710	m6A	0	-	77791709	77791710	0,0,0	13	61
10	77791883	77791884	m6A	0	-	77791883	77791884	0,0,0	17	33
10	77792194	77792195	m6A	0	-	77792194	77792195	0,0,0	19	16
10	77792339	77792340	m6A	0	-	77792339	77792340	0,0,0	14	70
10	77821722	77821723	m6A	0	-	77821722	77821723	0,0,0	20	62
10	79313303	79313304	m6A	0	+	79313303	79313304	0,0,0	13	35
10	79313409	79313410	m6A	0	+	79313409	79313410	0,0,0	30	36
10	79313454	79313455	m6A	0	+	79313454	79313455	0,0,0	37	29
10	79313713	79313714	m6A	0	+	79313713	79313714	0,0,0	16	22
10	79354066	79354067	m6A	0	+	79354066	79354067	0,0,0	72	16
10	79354135	79354136	m6A	0	+	79354135	79354136	0,0,0	94	47
10	79354213	79354214	m6A	0	+	79354213	79354214	0,0,0	153	52
10	79354653	79354654	m6A	0	+	79354653	79354654	0,0,0	40	17
10	84371151	84371152	m6A	0	+	84371151	84371152	0,0,0	10	29
10	86500179	86500180	m6A	0	-	86500179	86500180	0,0,0	31	22
10	86500191	86500192	m6A	0	-	86500191	86500192	0,0,0	23	36
10	86500206	86500207	m6A	0	-	86500206	86500207	0,0,0	17	25
10	86500295	86500296	m6A	0	-	86500295	86500296	0,0,0	18	51
10	86517716	86517717	m6A	0	-	86517716	86517717	0,0,0	13	18
10	86517984	86517985	m6A	0	-	86517984	86517985	0,0,0	17	38
10	86923925	86923926	m6A	0	+	86923925	86923926	0,0,0	22	75
10	86924130	86924131	m6A	0	+	86924130	86924131	0,0,0	16	25
10	87076594	87076595	m6A	0	-	87076594	87076595	0,0,0	44	16
10	87094587	87094588	m6A	0	-	87094587	87094588	0,0,0	13	25
10	87505333	87505334	m6A	0	+	87505333	87505334	0,0,0	11	17
10	87505543	87505544	m6A	0	+	87505543	87505544	0,0,0	13	18
10	87552303	87552304	m6A	0	+	87552303	87552304	0,0,0	14	35
10	87552364	87552365	m6A	0	+	87552364	87552365	0,0,0	16	18
10	87552607	87552608	m6A	0	+	87552607	87552608	0,0,0	12	55
10	87552632	87552633	m6A	0	+	87552632	87552633	0,0,0	12	21
10	87931057	87931058	m6A	0	+	87931057	87931058	0,0,0	25	27
10	87965533	87965534	m6A	0	+	87965533	87965534	0,0,0	21	77
10	87965559	87965560	m6A	0	+	87965559	87965560	0,0,0	29	21
10	91629782	91629783	m6A	0	-	91629782	91629783	0,0,0	24	26
10	91630059	91630060	m6A	0	-	91630059	91630060	0,0,0	54	25
10	91630140	91630141	m6A	0	-	91630140	91630141	0,0,0	38	70
10	91630218	91630219	m6A	0	-	91630218	91630219	0,0,0	28	15
10	91630366	91630367	m6A	0	-	91630366	91630367	0,0,0	39	39
10	91630527	91630528	m6A	0	-	91630527	91630528	0,0,0	63	76
10	92694730	92694731	m6A	0	+	92694730	92694731	0,0,0	14	72
10	93366461	93366462	m6A	0	-	93366461	93366462	0,0,0	24	16
10	93496779	93496780	m6A	0	+	93496779	93496780	0,0,0	12	17
10	95238040	95238041	m6A	0	-	95238040	95238041	0,0,0	26	16
10	95656662	95656663	m6A	0	-	95656662	95656663	0,0,0	47	15
10	95874156	95874157	m6A	0	-	95874156	95874157	0,0,0	24	42
10	95874423	95874424	m6A	0	-	95874423	95874424	0,0,0	18	16
10	95874432	95874433	m6A	0	-	95874432	95874433	0,0,0	16	46
10	95875451	95875452	m6A	0	-	95875451	95875452	0,0,0	20	57
10	95875548	95875549	m6A	0	-	95875548	95875549	0,0,0	14	20
10	96522242	96522243	m6A	0	-	96522242	96522243	0,0,0	24	35
10	97333279	97333280	m6A	0	-	97333279	97333280	0,0,0	13	25
10	97333610	97333611	m6A	0	-	97333610	97333611	0,0,0	43	64
10	97356908	97356909	m6A	0	-	97356908	97356909	0,0,0	13	25
10	97432833	97432834	m6A	0	+	97432833	97432834	0,0,0	196	81
10	97456896	97456897	m6A	0	+	97456896	97456897	0,0,0	27	66
10	97457023	97457024	m6A	0	+	97457023	97457024	0,0,0	25	18
10	97457063	97457064	m6A	0	+	97457063	97457064	0,0,0	17	17
10	97457086	97457087	m6A	0	+	97457086	97457087	0,0,0	20	33
10	97677686	97677687	m6A	0	-	97677686	97677687	0,0,0	137	24
10	97677796	97677797	m6A	0	-	97677796	97677797	0,0,0	136	43
10	97717932	97717933	m6A	0	+	97717932	97717933	0,0,0	28	22
10	97759576	97759577	m6A	0	+	97759576	97759577	0,0,0	20	80
10	97759683	97759684	m6A	0	+	97759683	97759684	0,0,0	19	19
10	99397452	99397453	m6A	0	-	99397452	99397453	0,0,0	24	64
10	99611034	99611035	m6A	0	-	99611034	99611035	0,0,0	40	36
10	99611095	99611096	m6A	0	-	99611095	99611096	0,0,0	33	56
10	99611172	99611173	m6A	0	-	99611172	99611173	0,0,0	24	24
10	99611239	99611240	m6A	0	-	99611239	99611240	0,0,0	24	44
10	99613743	99613744	m6A	0	-	99613743	99613744	0,0,0	24	31
10	99747385	99747386	m6A	0	+	99747385	99747386	0,0,0	19	18
10	99755836	99755837	m6A	0	+	99755836	99755837	0,0,0	14	36
10	99876942	99876943	m6A	0	-	99876942	99876943	0,0,0	51	48
10	99955362	99955363	m6A	0	-	99955362	99955363	0,0,0	29	29
10	99955459	99955460	m6A	0	-	99955459	99955460	0,0,0	21	54
10	99955510	99955511	m6A	0	-	99955510	99955511	0,0,0	17	18
10	99955731	99955732	m6A	0	-	99955731	99955732	0,0,0	21	42
10	99956737	99956738	m6A	0	-	99956737	99956738	0,0,0	30	18
10	99956854	99956855	m6A	0	-	99956854	99956855	0,0,0	30	27
10	99956979	99956980	m6A	0	-	99956979	99956980	0,0,0	22	28
10	100151527	100151528	m6A	0	-	100151527	100151528	0,0,0	35	42
10	100151689	100151690	m6A	0	-	100151689	100151690	0,0,0	31	15
10	100151861	100151862	m6A	0	-	100151861	100151862	0,0,0	23	25
10	100151899	100151900	m6A	0	-	100151899	100151900	0,0,0	26	19
10	100152038	100152039	m6A	0	-	100152038	100152039	0,0,0	67	21
10	100152058	100152059	m6A	0	-	100152058	100152059	0,0,0	57	45
10	100152073	100152074	m6A	0	-	100152073	100152074	0,0,0	36	17
10	100152175	100152176	m6A	0	-	100152175	100152176	0,0,0	33	22
10	100152216	100152217	m6A	0	-	100152216	100152217	0,0,0	31	25
10	100152251	100152252	m6A	0	-	100152251	100152252	0,0,0	29	37
10	100275149	100275150	m6A	0	-	100275149	100275150	0,0,0	17	29
10	100275203	100275204	m6A	0	-	100275203	100275204	0,0,0	17	28
10	100280936	100280937	m6A	0	-	100280936	100280937	0,0,0	14	31
10	100364512	100364513	m6A	0	+	100364512	100364513	0,0,0	49	43
10	100373842	100373843	m6A	0	+	100373842	100373843	0,0,0	46	18
10	100548246	100548247	m6A	0	+	100548246	100548247	0,0,0	12	83
10	100548831	100548832	m6A	0	+	100548831	100548832	0,0,0	18	47
10	100986376	100986377	m6A	0	-	100986376	100986377	0,0,0	19	27
10	100986492	100986493	m6A	0	-	100986492	100986493	0,0,0	27	16
10	100986550	100986551	m6A	0	-	100986550	100986551	0,0,0	24	21
10	100986697	100986698	m6A	0	-	100986697	100986698	0,0,0	32	61
10	100987968	100987969	m6A	0	+	100987968	100987969	0,0,0	41	28
10	101007319	101007320	m6A	0	+	101007319	101007320	0,0,0	20	36
10	101786197	101786198	m6A	0	-	101786197	101786198	0,0,0	15	18
10	101786355	101786356	m6A	0	-	101786355	101786356	0,0,0	13	18
10	101786431	101786432	m6A	0	-	101786431	101786432	0,0,0	15	21
10	101798934	101798935	m6A	0	-	101798934	101798935	0,0,0	17	28
10	101799057	101799058	m6A	0	-	101799057	101799058	0,0,0	26	18
10	101799151	101799152	m6A	0	-	101799151	101799152	0,0,0	24	51
10	101813042	101813043	m6A	0	-	101813042	101813043	0,0,0	14	20
10	102066230	102066231	m6A	0	+	102066230	102066231	0,0,0	11	17
10	102066324	102066325	m6A	0	+	102066324	102066325	0,0,0	11	17
10	102066959	102066960	m6A	0	+	102066959	102066960	0,0,0	15	59
10	102067414	102067415	m6A	0	+	102067414	102067415	0,0,0	25	65
10	102067794	102067795	m6A	0	+	102067794	102067795	0,0,0	14	33
10	102067866	102067867	m6A	0	+	102067866	102067867	0,0,0	29	20
10	102107956	102107957	m6A	0	-	102107956	102107957	0,0,0	42	36
10	102107961	102107962	m6A	0	-	102107961	102107962	0,0,0	25	25
10	102108009	102108010	m6A	0	-	102108009	102108010	0,0,0	24	33
10	102108201	102108202	m6A	0	-	102108201	102108202	0,0,0	23	30
10	102110544	102110545	m6A	0	-	102110544	102110545	0,0,0	20	23
10	102139325	102139326	m6A	0	+	102139325	102139326	0,0,0	20	16
10	102139620	102139621	m6A	0	+	102139620	102139621	0,0,0	31	21
10	102139654	102139655	m6A	0	+	102139654	102139655	0,0,0	35	16
10	102139838	102139839	m6A	0	+	102139838	102139839	0,0,0	27	20
10	102139892	102139893	m6A	0	+	102139892	102139893	0,0,0	24	15
10	102139987	102139988	m6A	0	+	102139987	102139988	0,0,0	26	16
10	102140123	102140124	m6A	0	+	102140123	102140124	0,0,0	20	40
10	102140657	102140658	m6A	0	+	102140657	102140658	0,0,0	20	26
10	102140668	102140669	m6A	0	+	102140668	102140669	0,0,0	25	21
10	102140860	102140861	m6A	0	+	102140860	102140861	0,0,0	31	19
10	102141655	102141656	m6A	0	+	102141655	102141656	0,0,0	30	17
10	102141826	102141827	m6A	0	+	102141826	102141827	0,0,0	15	18
10	102147154	102147155	m6A	0	+	102147154	102147155	0,0,0	18	25
10	102160754	102160755	m6A	0	+	102160754	102160755	0,0,0	79	16
10	102162372	102162373	m6A	0	+	102162372	102162373	0,0,0	61	21
10	102162397	102162398	m6A	0	+	102162397	102162398	0,0,0	60	30
10	102162869	102162870	m6A	0	+	102162869	102162870	0,0,0	41	63
10	102480693	102480694	m6A	0	-	102480693	102480694	0,0,0	16	18
10	102714340	102714341	m6A	0	-	102714340	102714341	0,0,0	26	24
10	102813406	102813407	m6A	0	+	102813406	102813407	0,0,0	14	15
10	102813416	102813417	m6A	0	+	102813416	102813417	0,0,0	20	38
10	103089613	103089614	m6A	0	-	103089613	103089614	0,0,0	23	23
10	103089810	103089811	m6A	0	-	103089810	103089811	0,0,0	20	48
10	103425298	103425299	m6A	0	+	103425298	103425299	0,0,0	21	19
10	103425329	103425330	m6A	0	+	103425329	103425330	0,0,0	21	16
10	103425343	103425344	m6A	0	+	103425343	103425344	0,0,0	20	18
10	103445544	103445545	m6A	0	+	103445544	103445545	0,0,0	16	47
10	103445569	103445570	m6A	0	+	103445569	103445570	0,0,0	26	46
10	103445639	103445640	m6A	0	+	103445639	103445640	0,0,0	30	18
10	103590343	103590344	m6A	0	+	103590343	103590344	0,0,0	26	17
10	103600771	103600772	m6A	0	-	103600771	103600772	0,0,0	16	23
10	103601038	103601039	m6A	0	-	103601038	103601039	0,0,0	20	23
10	103601446	103601447	m6A	0	-	103601446	103601447	0,0,0	36	21
10	103601527	103601528	m6A	0	-	103601527	103601528	0,0,0	39	25
10	103601591	103601592	m6A	0	-	103601591	103601592	0,0,0	41	43
10	103601746	103601747	m6A	0	-	103601746	103601747	0,0,0	19	52
10	103601972	103601973	m6A	0	-	103601972	103601973	0,0,0	18	29
10	103602650	103602651	m6A	0	-	103602650	103602651	0,0,0	18	22
10	104312266	104312267	m6A	0	-	104312266	104312267	0,0,0	28	18
10	104313483	104313484	m6A	0	-	104313483	104313484	0,0,0	81	20
10	104313508	104313509	m6A	0	-	104313508	104313509	0,0,0	70	47
10	104313545	104313546	m6A	0	-	104313545	104313546	0,0,0	42	15
10	104313831	104313832	m6A	0	-	104313831	104313832	0,0,0	105	58
10	104313921	104313922	m6A	0	-	104313921	104313922	0,0,0	66	40
10	104314092	104314093	m6A	0	-	104314092	104314093	0,0,0	112	31
10	104314106	104314107	m6A	0	-	104314106	104314107	0,0,0	87	36
10	104314173	104314174	m6A	0	-	104314173	104314174	0,0,0	54	30
10	104314315	104314316	m6A	0	-	104314315	104314316	0,0,0	48	21
10	104314498	104314499	m6A	0	-	104314498	104314499	0,0,0	51	43
10	104314505	104314506	m6A	0	-	104314505	104314506	0,0,0	38	19
10	104314584	104314585	m6A	0	-	104314584	104314585	0,0,0	40	27
10	104314687	104314688	m6A	0	-	104314687	104314688	0,0,0	34	15
10	104314978	104314979	m6A	0	-	104314978	104314979	0,0,0	51	43
10	104315065	104315066	m6A	0	-	104315065	104315066	0,0,0	39	22
10	104315273	104315274	m6A	0	-	104315273	104315274	0,0,0	53	16
10	104315299	104315300	m6A	0	-	104315299	104315300	0,0,0	41	46
10	104315485	104315486	m6A	0	-	104315485	104315486	0,0,0	52	30
10	104315791	104315792	m6A	0	-	104315791	104315792	0,0,0	43	27
10	110510483	110510484	m6A	0	+	110510483	110510484	0,0,0	20	28
10	110510491	110510492	m6A	0	+	110510491	110510492	0,0,0	57	65
10	110510588	110510589	m6A	0	+	110510588	110510589	0,0,0	61	21
10	110510846	110510847	m6A	0	+	110510846	110510847	0,0,0	16	38
10	110511072	110511073	m6A	0	+	110511072	110511073	0,0,0	25	55
10	110511167	110511168	m6A	0	+	110511167	110511168	0,0,0	27	25
10	110511350	110511351	m6A	0	+	110511350	110511351	0,0,0	31	76
10	110964483	110964484	m6A	0	+	110964483	110964484	0,0,0	29	24
10	110964524	110964525	m6A	0	+	110964524	110964525	0,0,0	34	16
10	110964674	110964675	m6A	0	+	110964674	110964675	0,0,0	21	47
10	110964738	110964739	m6A	0	+	110964738	110964739	0,0,0	17	40
10	111077483	111077484	m6A	0	+	111077483	111077484	0,0,0	16	16
10	111079723	111079724	m6A	0	+	111079723	111079724	0,0,0	22	16
10	111079728	111079729	m6A	0	+	111079728	111079729	0,0,0	31	47
10	111080177	111080178	m6A	0	+	111080177	111080178	0,0,0	12	18
10	111080499	111080500	m6A	0	+	111080499	111080500	0,0,0	15	62
10	111080609	111080610	m6A	0	+	111080609	111080610	0,0,0	13	19
10	112445243	112445244	m6A	0	-	112445243	112445244	0,0,0	28	69
10	112445382	112445383	m6A	0	-	112445382	112445383	0,0,0	23	29
10	112445517	112445518	m6A	0	-	112445517	112445518	0,0,0	34	21
10	113853651	113853652	m6A	0	-	113853651	113853652	0,0,0	15	29
10	114431654	114431655	m6A	0	-	114431654	114431655	0,0,0	17	25
10	114433000	114433001	m6A	0	-	114433000	114433001	0,0,0	16	18
10	114435552	114435553	m6A	0	-	114435552	114435553	0,0,0	21	25
10	114436227	114436228	m6A	0	-	114436227	114436228	0,0,0	40	41
10	114436268	114436269	m6A	0	-	114436268	114436269	0,0,0	24	24
10	114436269	114436270	m6A	0	-	114436269	114436270	0,0,0	21	26
10	116968699	116968700	m6A	0	-	116968699	116968700	0,0,0	16	17
10	117283703	117283704	m6A	0	-	117283703	117283704	0,0,0	19	25
10	117284145	117284146	m6A	0	-	117284145	117284146	0,0,0	14	38
10	117284236	117284237	m6A	0	-	117284236	117284237	0,0,0	14	55
10	117284527	117284528	m6A	0	-	117284527	117284528	0,0,0	18	25
10	117284652	117284653	m6A	0	-	117284652	117284653	0,0,0	31	46
10	117284720	117284721	m6A	0	-	117284720	117284721	0,0,0	16	42
10	118685907	118685908	m6A	0	-	118685907	118685908	0,0,0	19	51
10	118686070	118686071	m6A	0	-	118686070	118686071	0,0,0	18	35
10	119030861	119030862	m6A	0	+	119030861	119030862	0,0,0	14	37
10	119035907	119035908	m6A	0	-	119035907	119035908	0,0,0	22	38
10	119036055	119036056	m6A	0	-	119036055	119036056	0,0,0	57	39
10	119036073	119036074	m6A	0	-	119036073	119036074	0,0,0	43	33
10	119042165	119042166	m6A	0	-	119042165	119042166	0,0,0	107	16
10	119455299	119455300	m6A	0	+	119455299	119455300	0,0,0	12	25
10	119575542	119575543	m6A	0	-	119575542	119575543	0,0,0	30	21
10	119575657	119575658	m6A	0	-	119575657	119575658	0,0,0	31	67
10	119576690	119576691	m6A	0	-	119576690	119576691	0,0,0	28	16
10	119677355	119677356	m6A	0	+	119677355	119677356	0,0,0	16	39
10	119677599	119677600	m6A	0	+	119677599	119677600	0,0,0	17	36
10	119898553	119898554	m6A	0	+	119898553	119898554	0,0,0	13	50
10	119898589	119898590	m6A	0	+	119898589	119898590	0,0,0	18	30
10	120908663	120908664	m6A	0	+	120908663	120908664	0,0,0	22	32
10	122210527	122210528	m6A	0	+	122210527	122210528	0,0,0	14	34
10	122210540	122210541	m6A	0	+	122210540	122210541	0,0,0	18	16
10	122211239	122211240	m6A	0	+	122211239	122211240	0,0,0	11	33
10	122429906	122429907	m6A	0	+	122429906	122429907	0,0,0	16	41
10	122514232	122514233	m6A	0	+	122514232	122514233	0,0,0	34	44
10	122514376	122514377	m6A	0	+	122514376	122514377	0,0,0	26	26
10	122514421	122514422	m6A	0	+	122514421	122514422	0,0,0	47	53
10	122514442	122514443	m6A	0	+	122514442	122514443	0,0,0	58	15
10	122514787	122514788	m6A	0	+	122514787	122514788	0,0,0	44	22
10	123008798	123008799	m6A	0	-	123008798	123008799	0,0,0	45	22
10	123162721	123162722	m6A	0	+	123162721	123162722	0,0,0	73	19
10	124623245	124623246	m6A	0	-	124623245	124623246	0,0,0	14	20
[truncated: 11,878 more rows]
